# Supplementary material for: Dopaminergic Drug Effects on Probability Weighting during Risky Decision Making
Source: eNeuro. 2018 Apr 6;5(2):ENEURO.0330-18.2018. doi: 10.1523/ENEURO.0330-18.2018 (PMC5889481; doi:10.1523/ENEURO.0330-18.2018)
Supplement: Extended Data 1 — Raw data and MATLAB code for the prospect theory parameter estimation procedure implemented in the study. The code includes scripts for the main parameter estimation steps, parameter recovery, and checking the quality of the estimation. Download Extended Data 1, ZIP file. [file sup_enu-eN-NWR-0330-17-s02.zip]

Archive with 117 entries (114 files):
- ExtendedData/
- ExtendedData/Code/
- ExtendedData/Code/calculateNormCE.m
- ExtendedData/Code/calculateSPW.m
- ExtendedData/Code/calculateSumStatsSimOrigData.m
- ExtendedData/Code/Certainty_equivalent_plots_withmedians.m
- ExtendedData/Code/Certainty_equivalent_simanalysis.m
- ExtendedData/Code/Certainty_equivalent_task.m
- ExtendedData/Code/ce_loglik.m
- ExtendedData/Code/computeCE.m
- ExtendedData/Code/computeFittedDatap.m
- ExtendedData/Code/computePWF.m
- ExtendedData/Code/CPT_curvefit.m
- ExtendedData/Code/CPT_curvefit_Prelec2.m
- ExtendedData/Code/dataInit.m
- ExtendedData/Code/estimateCPT.m
- ExtendedData/Code/figures_boxplot_stripchart.R
- ExtendedData/Code/getCEIndex.m
- ExtendedData/Code/getCovarianceMatrix.m
- ExtendedData/Code/paramCorrPlots.m
- ExtendedData/Code/plotModelFitCovarSdErr.m
- ExtendedData/Code/plotResnorm.m
- ExtendedData/Code/reorderCE.m
- ExtendedData/Code/simulate_noisydata.m
- ExtendedData/Code/weightedParameterEstimates.m
- ExtendedData/Code/WPV_curvefit.m
- ExtendedData/Code/WPV_linearfit.m
- ExtendedData/Code/wp_loglik.m
- ExtendedData/Data/
- ExtendedData/Data/taskCE_Exp_10_Ses_1.xlsx
- ExtendedData/Data/taskCE_Exp_10_Ses_2.xlsx
- ExtendedData/Data/taskCE_Exp_11_Ses_1.xlsx
- ExtendedData/Data/taskCE_Exp_11_Ses_2.xlsx
- ExtendedData/Data/taskCE_Exp_12_Ses_1.xlsx
- ExtendedData/Data/taskCE_Exp_12_Ses_2.xlsx
- ExtendedData/Data/taskCE_Exp_13_Ses_1.xlsx
- ExtendedData/Data/taskCE_Exp_13_Ses_2.xlsx
- ExtendedData/Data/taskCE_Exp_14_Ses_1.xlsx
- ExtendedData/Data/taskCE_Exp_14_Ses_2.xlsx
- ExtendedData/Data/taskCE_Exp_15_Ses_1.xlsx
- ExtendedData/Data/taskCE_Exp_15_Ses_2.xlsx
- ExtendedData/Data/taskCE_Exp_16_Ses_1.xlsx
- ExtendedData/Data/taskCE_Exp_16_Ses_2.xlsx
- ExtendedData/Data/taskCE_Exp_17_Ses_1.xlsx
- ExtendedData/Data/taskCE_Exp_17_Ses_2.xlsx
- ExtendedData/Data/taskCE_Exp_18_Ses_1.xlsx
- ExtendedData/Data/taskCE_Exp_18_Ses_2.xlsx
- ExtendedData/Data/taskCE_Exp_19_Ses_1.xlsx
- ExtendedData/Data/taskCE_Exp_19_Ses_2.xlsx
- ExtendedData/Data/taskCE_Exp_1_Ses_1.xlsx
- ExtendedData/Data/taskCE_Exp_1_Ses_2.xlsx
- ExtendedData/Data/taskCE_Exp_20_Ses_1.xlsx
- ExtendedData/Data/taskCE_Exp_20_Ses_2.xlsx
- ExtendedData/Data/taskCE_Exp_22_Ses_1.xlsx
- ExtendedData/Data/taskCE_Exp_22_Ses_2.xlsx
- ExtendedData/Data/taskCE_Exp_23_Ses_1.xlsx
- ExtendedData/Data/taskCE_Exp_23_Ses_2.xlsx
- ExtendedData/Data/taskCE_Exp_29_Ses_1.xlsx
- ExtendedData/Data/taskCE_Exp_29_Ses_2.xlsx
- ExtendedData/Data/taskCE_Exp_2_Ses_1.xlsx
- ExtendedData/Data/taskCE_Exp_2_Ses_2.xlsx
- ExtendedData/Data/taskCE_Exp_30_Ses_1.xlsx
- ExtendedData/Data/taskCE_Exp_30_Ses_2.xlsx
- ExtendedData/Data/taskCE_Exp_31_Ses_1.xlsx
- ExtendedData/Data/taskCE_Exp_31_Ses_2.xlsx
- ExtendedData/Data/taskCE_Exp_32_Ses_1.xlsx
- ExtendedData/Data/taskCE_Exp_32_Ses_2.xlsx
- ExtendedData/Data/taskCE_Exp_33_Ses_1.xlsx
- ExtendedData/Data/taskCE_Exp_33_Ses_2.xlsx
- ExtendedData/Data/taskCE_Exp_34_Ses_1.xlsx
- ExtendedData/Data/taskCE_Exp_34_Ses_2.xlsx
- ExtendedData/Data/taskCE_Exp_35_Ses_1.xlsx
- ExtendedData/Data/taskCE_Exp_35_Ses_2.xlsx
- ExtendedData/Data/taskCE_Exp_36_Ses_1.xlsx
- ExtendedData/Data/taskCE_Exp_36_Ses_2.xlsx
- ExtendedData/Data/taskCE_Exp_37_Ses_1.xlsx
- ExtendedData/Data/taskCE_Exp_37_Ses_2.xlsx
- ExtendedData/Data/taskCE_Exp_38_Ses_1.xlsx
- ExtendedData/Data/taskCE_Exp_38_Ses_2.xlsx
- ExtendedData/Data/taskCE_Exp_39_Ses_1.xlsx
- ExtendedData/Data/taskCE_Exp_39_Ses_2.xlsx
- ExtendedData/Data/taskCE_Exp_3_Ses_1.xlsx
- ExtendedData/Data/taskCE_Exp_3_Ses_2.xlsx
- ExtendedData/Data/taskCE_Exp_40_Ses_1.xlsx
- ExtendedData/Data/taskCE_Exp_40_Ses_2.xlsx
- ExtendedData/Data/taskCE_Exp_41_Ses_1.xlsx
- ExtendedData/Data/taskCE_Exp_41_Ses_2.xlsx
- ExtendedData/Data/taskCE_Exp_42_Ses_1.xlsx
- ExtendedData/Data/taskCE_Exp_42_Ses_2.xlsx
- ExtendedData/Data/taskCE_Exp_44_Ses_1.xlsx
- ExtendedData/Data/taskCE_Exp_44_Ses_2.xlsx
- ExtendedData/Data/taskCE_Exp_45_Ses_1.xlsx
- ExtendedData/Data/taskCE_Exp_45_Ses_2.xlsx
- ExtendedData/Data/taskCE_Exp_46_Ses_1.xlsx
- ExtendedData/Data/taskCE_Exp_46_Ses_2.xlsx
- ExtendedData/Data/taskCE_Exp_47_Ses_1.xlsx
- ExtendedData/Data/taskCE_Exp_47_Ses_2.xlsx
- ExtendedData/Data/taskCE_Exp_48_Ses_1.xlsx
- ExtendedData/Data/taskCE_Exp_48_Ses_2.xlsx
- ExtendedData/Data/taskCE_Exp_49_Ses_1.xlsx
- ExtendedData/Data/taskCE_Exp_49_Ses_2.xlsx
- ExtendedData/Data/taskCE_Exp_4_Ses_1.xlsx
- ExtendedData/Data/taskCE_Exp_4_Ses_2.xlsx
- ExtendedData/Data/taskCE_Exp_50_Ses_1.xlsx
- ExtendedData/Data/taskCE_Exp_50_Ses_2.xlsx
- ExtendedData/Data/taskCE_Exp_52_Ses_1.xlsx
- ExtendedData/Data/taskCE_Exp_52_Ses_2.xlsx
- ExtendedData/Data/taskCE_Exp_5_Ses_1.xlsx
- ExtendedData/Data/taskCE_Exp_5_Ses_2.xlsx
- ExtendedData/Data/taskCE_Exp_6_Ses_1.xlsx
- ExtendedData/Data/taskCE_Exp_6_Ses_2.xlsx
- ExtendedData/Data/taskCE_Exp_7_Ses_1.xlsx
- ExtendedData/Data/taskCE_Exp_7_Ses_2.xlsx
- ExtendedData/Data/taskCE_Exp_8_Ses_1.xlsx
- ExtendedData/Data/taskCE_Exp_8_Ses_2.xlsx
- ExtendedData/Data/taskCE_Exp_9_Ses_1.xlsx
- ExtendedData/Data/taskCE_Exp_9_Ses_2.xlsx
