# Supplementary material for: Dopaminergic Drug Effects on Probability Weighting during Risky Decision Making
Source: eNeuro. 2018 Apr 6;5(2):ENEURO.0330-18.2018. doi: 10.1523/ENEURO.0330-18.2018 (PMC5889481; doi:10.1523/ENEURO.0330-18.2018)
Supplement: Extended Data 1 — Raw data and MATLAB code for the prospect theory parameter estimation procedure implemented in the study. The code includes scripts for the main parameter estimation steps, parameter recovery, and checking the quality of the estimation. Download Extended Data 1, ZIP file. [file sup_enu-eN-NWR-0330-17-s02.zip › ExtendedData/Code/calculateNormCE.m]

function nCE = calculateNormCE(nCEind,gains,resultdata,mat_index,alpha)
%CALCULATENORMCE A function to calculate normalized certainty equivalents. 

% Including a calculation of subjective probability weights, w(p)

% Initialize vector
nCE = zeros(1,length(nCEind));

% x = monetary value for p(i/6), i = 1, 2(1), 3, 4, 5
x = [1200 -1200];

% Loop through CE values to calculate wp for each probability 1/6, 3/6, 4/6, 5/6
for i=1:length(nCEind)
    
        % Calculation of the normalized certainty equivalent
        
        CE = resultdata(mat_index,nCEind(i)); % Right CE value
        
        if gains==true; % Gains
            wp = CE^alpha/(x(1)^alpha);
        elseif gains==false; % Losses
            wp = -(-CE)^alpha/(-(-x(2))^alpha);
        end
        
        nCE(i) = wp^(1/alpha); % Normalized certainty equivalent
        
end
      
end
