# Supplementary material for: Dopaminergic Drug Effects on Probability Weighting during Risky Decision Making
Source: eNeuro. 2018 Apr 6;5(2):ENEURO.0330-18.2018. doi: 10.1523/ENEURO.0330-18.2018 (PMC5889481; doi:10.1523/ENEURO.0330-18.2018)
Supplement: Extended Data 1 — Raw data and MATLAB code for the prospect theory parameter estimation procedure implemented in the study. The code includes scripts for the main parameter estimation steps, parameter recovery, and checking the quality of the estimation. Download Extended Data 1, ZIP file. [file sup_enu-eN-NWR-0330-17-s02.zip › ExtendedData/Code/calculateSPW.m]

function wp = calculateSPW(CEind,gains,resultdata,mat_index,alpha)
%CALCULATESPW A function to calculate subjective probability weights, w(p)

% Initialize vector
wp = zeros(1,length(CEind));

% x = monetary value for p(i/6), i = 1, 3, 4, 5
x = [1200 -1200];

% Loop through CE values to calculate wp for each probability 1/6, 3/6, 4/6, 5/6
for i=1:length(CEind)
    
        CE = resultdata(mat_index,CEind(i)); % Right CE value
        
        if gains==true; % Gains
            % Calculation of the subjective probability weight
            wp(i) = CE^alpha/(x(1)^alpha);
        elseif gains==false; % Losses
            wp(i) = -(-CE)^alpha/(-(-x(2))^alpha);
        end
        
end

end
