# Supplementary material for: Dopaminergic Drug Effects on Probability Weighting during Risky Decision Making
Source: eNeuro. 2018 Apr 6;5(2):ENEURO.0330-18.2018. doi: 10.1523/ENEURO.0330-18.2018 (PMC5889481; doi:10.1523/ENEURO.0330-18.2018)
Supplement: Extended Data 1 — Raw data and MATLAB code for the prospect theory parameter estimation procedure implemented in the study. The code includes scripts for the main parameter estimation steps, parameter recovery, and checking the quality of the estimation. Download Extended Data 1, ZIP file. [file sup_enu-eN-NWR-0330-17-s02.zip › ExtendedData/Code/calculateSumStatsSimOrigData.m]

function [simmean, simstd] = calculateSumStatsSimOrigData(datapath,placeboind,sulpirideind)

gainslosses = {'gains' 'losses'};

for i=1:2 % Gains and losses
    
    load(fullfile(datapath,['simulationparams_' gainslosses{i} '_withnoise_iter200.mat']));
    
    params = {simalpha simw26 simdelta simgamma};
    
    for p=1:length(params)
        
        param = params{p};
        
        simmean(i,p,1,:) = median(param(placeboind,:),2); % Mean placebo condition
        simstd(i,p,1,:) = std(param(placeboind,:),0,2);  % Mean placebo condition
        simmean(i,p,2,:) = median(param(sulpirideind,:),2); % Standard dev sulpiride condition
        simstd(i,p,2,:) = std(param(sulpirideind,:),0,2); % Standard dev sulpiride condition
        
    end
    
end
