# Supplementary material for: Dopaminergic Drug Effects on Probability Weighting during Risky Decision Making
Source: eNeuro. 2018 Apr 6;5(2):ENEURO.0330-18.2018. doi: 10.1523/ENEURO.0330-18.2018 (PMC5889481; doi:10.1523/ENEURO.0330-18.2018)
Supplement: Extended Data 1 — Raw data and MATLAB code for the prospect theory parameter estimation procedure implemented in the study. The code includes scripts for the main parameter estimation steps, parameter recovery, and checking the quality of the estimation. Download Extended Data 1, ZIP file. [file sup_enu-eN-NWR-0330-17-s02.zip › ExtendedData/Code/Certainty_equivalent_plots_withmedians.m]

%% PLOTS FOR CERTAINTY EQUIVALENT TASK
clear all;

addpath C:\Toolboxes\gramm
addpath D:\gramm\

% Load correct data matrix
mainpath = 'C:\Users\kojala\Dropbox\Projects\CE_task_analyses';
load(fullfile(mainpath,'MATLAB_Data','gainsdata_alphaestimated_LattimorePWF_iter200_new'));
load(fullfile(mainpath,'MATLAB_Data','lossesdata_alphaestimated_LattimorePWF_iter200_new'));

% Subjects
subjects = [1:20 22 23 29:37 39:42 44:50 52];
controlsub = [1:20 22 23];
gamblersub = [29:37 39:42 44:50 52];
% Remove subjects that have been excluded from group analyses (18, 29, 30, 40, 48, 52)
excluded = [18 29 30 40 48 52];
%excluded = 52; % Keep all included except true outlier 52
subjects = subjects(ismember(subjects,excluded)==0);
controlsub = controlsub(ismember(controlsub,excluded)==0);
gamblersub = gamblersub(ismember(gamblersub,excluded)==0);
resultdata_gains(ismember(resultdata_gains(:,1),excluded)==1,:) = [];
resultdata_losses(ismember(resultdata_losses(:,1),excluded)==1,:) = [];

placeboind = find(resultdata_gains(:,3)==1); % same for gains and losses
sulpirideind = find(resultdata_gains(:,3)==2);
controls = 1:length(controlsub);
gamblers = length(controlsub)+1:(length(controlsub)+length(gamblersub));

probsx = [1/6 2/6 3/6 4/6 5/6]; % Objective probability vector
objx = [0 probsx 1]; % Including 0 and 1 for fitted data
objxfit = 0:0.01:1;

pwf = 1;

% Compute fitted data points
% Values of delta and gamma according to Fox & Poldrack
yfit_canonical = computeFittedDatap(pwf, [0.8 0.6], objxfit);

% Over groups for gains placebo and sulpiride
% Placebo
gain_placebo(:,1) = median(resultdata_gains(placeboind,20)); % delta
gain_placebo(:,2) = median(resultdata_gains(placeboind,21)); % gamma
gain_placebo_IQR25 = quantile(resultdata_gains(placeboind,21),0.25); % gamma 25% quantile
gain_placebo_IQR75 = quantile(resultdata_gains(placeboind,21),0.75); % gamma 75% quantile
% Sulpiride
gain_sulpiride(:,1) = median(resultdata_gains(sulpirideind,20)); % delta
gain_sulpiride(:,2) = median(resultdata_gains(sulpirideind,21)); % gamma
gain_sulpiride_IQR25 = quantile(resultdata_gains(sulpirideind,21),0.25); % gamma 25% quantile
gain_sulpiride_IQR75 = quantile(resultdata_gains(sulpirideind,21),0.75); % gamma 75% quantile
% Compute fitted data points
yfit_gain_placebo = computeFittedDatap(pwf, gain_placebo, objxfit);
yfit_gain_placebo_IQR25 = computeFittedDatap(pwf, [gain_placebo(:,1) gain_placebo_IQR25], objxfit);
yfit_gain_placebo_IQR75 = computeFittedDatap(pwf, [gain_placebo(:,1) gain_placebo_IQR75], objxfit);
yfit_gain_sulpiride = computeFittedDatap(pwf, gain_sulpiride, objxfit);
yfit_gain_sulpiride_IQR25 = computeFittedDatap(pwf, [gain_sulpiride(:,1) gain_sulpiride_IQR25], objxfit);
yfit_gain_sulpiride_IQR75 = computeFittedDatap(pwf, [gain_sulpiride(:,1) gain_sulpiride_IQR75], objxfit);

yfit_gain(1,:) = yfit_gain_placebo;
yfit_gain(2,:) = yfit_gain_sulpiride;
yfit_gain_IQR_placebo(1,:) = yfit_gain_placebo_IQR75;
yfit_gain_IQR_placebo(2,:) = yfit_gain_placebo_IQR25;
yfit_gain_IQR_sulpiride(1,:) = yfit_gain_sulpiride_IQR75;
yfit_gain_IQR_sulpiride(2,:) = yfit_gain_sulpiride_IQR25;

% Take medians for each group and drug condition
% GAINS
% Controls
% Placebo
gain_control_placebo(:,1) = median(resultdata_gains(placeboind(controls),20)); % delta
gain_control_placebo(:,2) = median(resultdata_gains(placeboind(controls),21)); % gamma
% Sulpiride
gain_control_sulpiride(:,1) = median(resultdata_gains(sulpirideind(controls),20)); % delta
gain_control_sulpiride(:,2) = median(resultdata_gains(sulpirideind(controls),21)); % gamma

% Gamblers
% Placebo
gain_gambler_placebo(:,1) = median(resultdata_gains(placeboind(gamblers),20)); % delta
gain_gambler_placebo(:,2) = median(resultdata_gains(placeboind(gamblers),21)); % gamma
% Sulpiride
gain_gambler_sulpiride(:,1) = median(resultdata_gains(sulpirideind(gamblers),20)); % delta
gain_gambler_sulpiride(:,2) = median(resultdata_gains(sulpirideind(gamblers),21)); % gamma

% LOSSES
% Controls
% Placebo
loss_control_placebo(:,1) = median(resultdata_losses(placeboind(controls),20)); % delta
loss_control_placebo(:,2) = median(resultdata_losses(placeboind(controls),21)); % gamma
% Sulpiride
loss_control_sulpiride(:,1) = median(resultdata_losses(sulpirideind(controls),20)); % delta
loss_control_sulpiride(:,2) = median(resultdata_losses(sulpirideind(controls),21)); % gamma

% Gamblers
% Placebo
loss_gambler_placebo(:,1) = median(resultdata_losses(placeboind(gamblers),20)); % delta
loss_gambler_placebo(:,2) = median(resultdata_losses(placeboind(gamblers),21)); % gamma
% Sulpiride
loss_gambler_sulpiride(:,1) = median(resultdata_losses(sulpirideind(gamblers),20)); % delta
loss_gambler_sulpiride(:,2) = median(resultdata_losses(sulpirideind(gamblers),21)); % gamma

% For placebo and sulpiride conditions, for both gains and losses
yfit_gain_control_placebo = computeFittedDatap(pwf, gain_control_placebo, objxfit);
yfit_gain_control_sulpiride = computeFittedDatap(pwf, gain_control_sulpiride, objxfit);

yfit_gain_gambler_placebo = computeFittedDatap(pwf, gain_gambler_placebo, objxfit);
yfit_gain_gambler_sulpiride = computeFittedDatap(pwf, gain_gambler_sulpiride, objxfit);

yfit_loss_control_placebo = computeFittedDatap(pwf, loss_control_placebo, objxfit);
yfit_loss_control_sulpiride = computeFittedDatap(pwf, loss_control_sulpiride, objxfit);

yfit_loss_gambler_placebo = computeFittedDatap(pwf, loss_gambler_placebo, objxfit);
yfit_loss_gambler_sulpiride = computeFittedDatap(pwf, loss_gambler_sulpiride, objxfit);

%----

yfit_gain_controls(1,:) = yfit_gain_control_placebo;
yfit_gain_controls(2,:) = yfit_gain_control_sulpiride;

yfit_gain_gamblers(1,:) = yfit_gain_gambler_placebo;
yfit_gain_gamblers(2,:) = yfit_gain_gambler_sulpiride;

yfit_loss_controls(1,:) = yfit_loss_control_placebo;
yfit_loss_controls(2,:) = yfit_loss_control_sulpiride;

yfit_loss_gamblers(1,:) = yfit_loss_gambler_placebo;
yfit_loss_gamblers(2,:) = yfit_loss_gambler_sulpiride;

%----
% COMPUTE FITTED CURVES AND TAKE MEDIAN AFTERWARD

% Compute individual fitted curves
for s = 1:length([controls gamblers])
    yfit_gain_placebo_ind(s,:) = computeFittedDatap(pwf, resultdata_gains(placeboind(s),20:21), objxfit);
    yfit_gain_sulpiride_ind(s,:) = computeFittedDatap(pwf, resultdata_gains(sulpirideind(s),20:21), objxfit);
    yfit_loss_placebo_ind(s,:) = computeFittedDatap(pwf, resultdata_losses(placeboind(s),20:21), objxfit);
    yfit_loss_sulpiride_ind(s,:) = computeFittedDatap(pwf, resultdata_losses(sulpirideind(s),20:21), objxfit);
end

% Take medians
yfit_gain_placebo_median = median(yfit_gain_placebo_ind);
yfit_gain_sulpiride_median = median(yfit_gain_sulpiride_ind);
yfit_loss_placebo_median = median(yfit_loss_placebo_ind);
yfit_loss_sulpiride_median = median(yfit_loss_sulpiride_ind);

%% Canonical PWF
g = gramm('x',objxfit,'y',yfit_canonical);
g.geom_line();
g.geom_abline();
g.set_title('Probability weighting function');
g.set_names('x','p - objective probability','y','w(p) - subjective probability weight');
g.set_color_options('hue_range',[-100 150],'chroma',0,'lightness',10);
g.set_line_options('base_size',1.5);
g.set_text_options('font','Arial',...
    'base_size',10,...
    'title_scaling',1,...
    'legend_title_scaling',1);
g.axe_property('XLim',[0 1],'YLim',[0 1]);
figure('Position',[100 100 700 600]);
g.draw();
g.export('file_name','PWF_canonical','export_path',fullfile(mainpath,'Plots','GrammPlots'),'file_type','svg');
g.export('file_name','PWF_canonical','export_path',fullfile(mainpath,'Plots','GrammPlots'),'file_type','eps');
g.export('file_name','PWF_canonical','export_path',fullfile(mainpath,'Plots','GrammPlots'),'file_type','png');


%% MEDIANS SEPARATELY FOR BOTH CONDITIONS FOR ALL SUBJECTS
% Gains

% Placebo
subj_gp = [NaN median(resultdata_gains(placeboind,15:19)) NaN];
% Sulpiride
subj_gs = [NaN median(resultdata_gains(sulpirideind,15:19)) NaN];

Standard error of the median (REPLACE THESE)
subj_gp_err = [NaN std(resultdata_gains(placeboind,15:19))/sqrt(length(placeboind)) NaN];
subj_gs_err = [NaN std(resultdata_gains(sulpirideind,15:19))/sqrt(length(sulpirideind)) NaN];

% Gains
name = 'Figure2';
figure2 = figure('name', name);
hold on;
plot(objxfit,yfit_gain(1,:),'-b','LineWidth',1.3);
plot(objxfit,yfit_gain(2,:),'-r','LineWidth',1.3);
plot(objxfit,yfit_gain_placebo_IQR25,'-b','LineWidth',0.3);
plot(objxfit,yfit_gain_placebo_IQR75,'-b','LineWidth',0.3);
plot(objxfit,yfit_gain_sulpiride_IQR25,'-r','LineWidth',0.3);
plot(objxfit,yfit_gain_sulpiride_IQR75,'-r','LineWidth',0.3);
[ph,msg] = jbfill(objxfit,yfit_gain_IQR_placebo(1,:),yfit_gain_IQR_placebo(2,:),'b','b',1,0.2);
hold on
[ph,msg] = jbfill(objxfit,yfit_gain_IQR_sulpiride(1,:),yfit_gain_IQR_sulpiride(2,:),'r','r',1,0.2);
hold on
plot(objx,objx,'--k');
xlim([0 1]);
ylim([0 1]);
xlabel('\it{p} \rm{- objective probability}');
ylabel('\it{w(p)} \rm{- subjective probability weight}');
legend('Placebo','Sulpiride','Location','northwest');
legend boxoff

%% MEDIANS SEPARATELY FOR BOTH CONDITIONS AND GROUPS

% % Gains
% % Controls Placebo
% subj_gcp = [NaN median(resultdata_gains(placeboind(controls),15:19)) NaN];
% % Controls Sulpiride
% subj_gcs = [NaN median(resultdata_gains(sulpirideind(controls),15:19)) NaN];
% 
% % Gamblers Placebo
% subj_ggp = [NaN median(resultdata_gains(placeboind(gamblers),15:19)) NaN];
% % Gamblers Sulpiride
% subj_ggs = [NaN median(resultdata_gains(sulpirideind(gamblers),15:19)) NaN];
% 
% % Losses
% % Controls Placebo
% subj_lcp = [NaN median(resultdata_losses(placeboind(controls),15:19)) NaN];
% % Controls Sulpiride
% subj_lcs = [NaN median(resultdata_losses(sulpirideind(controls),15:19)) NaN];
% 
% % Gamblers Placebo
% subj_lgp = [NaN median(resultdata_losses(placeboind(gamblers),15:19)) NaN];
% % Gamblers Sulpiride
% subj_lgs = [NaN median(resultdata_losses(sulpirideind(gamblers),15:19)) NaN];
% 
% % Standard error of the median (REPLACE THESE)
% subj_gcp_err = [NaN std(resultdata_gains(placeboind(controls),15:19))/sqrt(length(placeboind(controls))) NaN];
% subj_gcs_err = [NaN std(resultdata_gains(sulpirideind(controls),15:19))/sqrt(length(sulpirideind(controls))) NaN];
% subj_ggp_err = [NaN std(resultdata_gains(placeboind(gamblers),15:19))/sqrt(length(placeboind(gamblers))) NaN];
% subj_ggs_err = [NaN std(resultdata_gains(sulpirideind(gamblers),15:19))/sqrt(length(sulpirideind(gamblers))) NaN];
% subj_lcp_err = [NaN std(resultdata_losses(placeboind(controls),15:19))/sqrt(length(placeboind(controls))) NaN];
% subj_lcs_err = [NaN std(resultdata_losses(sulpirideind(controls),15:19))/sqrt(length(sulpirideind(controls))) NaN];
% subj_lgp_err = [NaN std(resultdata_losses(placeboind(gamblers),15:19))/sqrt(length(placeboind(gamblers))) NaN];
% subj_lgs_err = [NaN std(resultdata_losses(sulpirideind(gamblers),15:19))/sqrt(length(sulpirideind(gamblers))) NaN];

% Gains Controls
name = 'gains_controls';
fig = figure('name', name);
hold on;
% errorbar(objx,subj_gcp,subj_gcp_err,'bo','MarkerSize',5,'MarkerFaceColor','b');
% errorbar(objx,subj_gcs,subj_gcs_err,'ro','MarkerSize',5,'MarkerFaceColor','r');
plot(objxfit,yfit_gain_controls(1,:),'-b','LineWidth',1.3); % Placebo
plot(objxfit,yfit_gain_controls(2,:),'-r','LineWidth',1.3); % Sulpiride
plot(objx(:),objx(:),'--k');
xlim([0 1]);
xlabel('p - objective probability');
ylabel('w(p) - subjective probability weight');
title('Gains Controls');
legend('Placebo','Sulpiride','Location','northwest');
legend boxoff
%saveas(fig, ['Plots\SubjectiveProbabilityWeights\Gains\' name]);

% Gains Gamblers
name = 'gains_gamblers';
fig = figure('name', name);
hold on;
% errorbar(objx,subj_ggp,subj_ggp_err,'bo','MarkerSize',5,'MarkerFaceColor','b');
% errorbar(objx,subj_ggs,subj_ggs_err,'ro','MarkerSize',5,'MarkerFaceColor','r');
plot(objxfit,yfit_gain_gamblers(1,:),'-b','LineWidth',1.3);
plot(objxfit,yfit_gain_gamblers(2,:),'-r','LineWidth',1.3);
plot(objx(:),objx(:),'--k');
xlim([0 1]);
xlabel('p - objective probability');
ylabel('w(p) - subjective probability weight');
title('Gains Gamblers');
legend('Placebo','Sulpiride','Location','northwest');
legend boxoff

% Losses Controls
name = 'losses_controls';
fig = figure('name', name);
hold on;
% errorbar(objx,subj_lcp,subj_lcp_err,'bo','MarkerSize',5,'MarkerFaceColor','b');
% errorbar(objx,subj_lcs,subj_lcs_err,'ro','MarkerSize',5,'MarkerFaceColor','r');
plot(objxfit,yfit_loss_controls(1,:),'-b','LineWidth',1.3); % Placebo
plot(objxfit,yfit_loss_controls(2,:),'-r','LineWidth',1.3); % Sulpiride
plot(objx(:),objx(:),'--k');
xlim([0 1]);
xlabel('p - objective probability');
ylabel('w(p) - subjective probability weight');
title('Losses Controls');
legend('Placebo','Sulpiride','Location','northwest');
legend boxoff

% Losses Gamblers
name = 'losses_gamblers';
fig = figure('name', name);
hold on;
% errorbar(objx,subj_lgp,subj_lgp_err,'bo','MarkerSize',5,'MarkerFaceColor','b');
% errorbar(objx,subj_lgs,subj_lgs_err,'ro','MarkerSize',5,'MarkerFaceColor','r');
plot(objxfit,yfit_loss_gamblers(1,:),'-b','LineWidth',1.3); % Placebo
plot(objxfit,yfit_loss_gamblers(2,:),'-r','LineWidth',1.3); % Sulpiride
plot(objx(:),objx(:),'--k');
xlim([0 1]);
xlabel('p - objective probability');
ylabel('w(p) - subjective probability weight');
title('Losses Gamblers');
legend('Placebo','Sulpiride','Location','northwest');
legend boxoff

%% MEDIAN CURVES GAINS SULPIRIDE VS. PLACEBO OVER GROUPS

% name = 'Figure2mdn';
% figure2mdn = figure('name', name);
% hold on;
% errorbar(objx,subj_gp,subj_gp_err,'bo','MarkerSize',5,'MarkerFaceColor','b');
% errorbar(objx,subj_gs,subj_gs_err,'ro','MarkerSize',5,'MarkerFaceColor','r');
% plot(objxfit,yfit_gain_placebo_median,'-b');
% plot(objxfit,yfit_gain_sulpiride_median,'-r');
% plot(objx,objx,'--k');
% xlim([0 1]);
% xlabel('\it{p} \rm{- objective probability}');
% ylabel('\it{w(p)} \rm{- subjective probability weight}');
% legend('Placebo', 'Sulpiride', 'Location', 'northwest');
% legend boxoff

%% UNUSED FIGURES:
% INDIVIDUAL CURVES WITH MEDIAN

% % Gains controls
% figure
% hold on;
% plot(objxfit,yfit_gain_control_placebo,'-b','LineWidth',3);
% plot(objxfit,yfit_gain_control_sulpiride,'-r','LineWidth',3);
% for s = controls
%     plot1 = plot(objxfit,yfit_gain_placebo_ind(s,:),'-b','LineWidth',0.5);
%     plot1.Color(4) = 0.2;
%     plot2 = plot(objxfit,yfit_gain_sulpiride_ind(s,:),'-r','LineWidth',0.5);
%     plot2.Color(4) = 0.2;
% end
% plot(objx,objx,'--k');
% xlim([0 1]);
% xlabel('\it{p} \rm{- objective probability}');
% ylabel('\it{w(p)} \rm{- subjective probability weight}');
% legend('Placebo', 'Sulpiride', 'Location', 'northwest');
% legend boxoff
% 
% % Gains gamblers
% figure
% hold on;
% for s = gamblers
%     plot(objxfit,yfit_gain_placebo_ind(s,:),'-b','LineWidth',0.5);
%     plot(objxfit,yfit_gain_sulpiride_ind(s,:),'-r','LineWidth',0.5);
% end
% plot(objxfit,yfit_gain_gambler_placebo,'-b','LineWidth',3);
% plot(objxfit,yfit_gain_gambler_sulpiride,'-r','LineWidth',3);
% plot(objx,objx,'--k');
% xlim([0 1]);
% xlabel('\it{p} \rm{- objective probability}');
% ylabel('\it{w(p)} \rm{- subjective probability weight}');
% legend('Placebo', 'Sulpiride', 'Location', 'northwest');
% legend boxoff

% Losses controls

% Losses gamblers
