# Supplementary material for: Dopaminergic Drug Effects on Probability Weighting during Risky Decision Making
Source: eNeuro. 2018 Apr 6;5(2):ENEURO.0330-18.2018. doi: 10.1523/ENEURO.0330-18.2018 (PMC5889481; doi:10.1523/ENEURO.0330-18.2018)
Supplement: Extended Data 1 — Raw data and MATLAB code for the prospect theory parameter estimation procedure implemented in the study. The code includes scripts for the main parameter estimation steps, parameter recovery, and checking the quality of the estimation. Download Extended Data 1, ZIP file. [file sup_enu-eN-NWR-0330-17-s02.zip › ExtendedData/Code/Certainty_equivalent_simanalysis.m]

%% SIMULATION ANALYSIS
% Parameter recovery to check the robustness of the parameter estimation
% Note: Only for Lattimore PWF!

clear all

DataPath = 'C:\Users\kojala\Dropbox\Projects\CE_task_analyses\MATLAB_Data';
load(fullfile(DataPath,'gainsdata_alphaestimated_LattimorePWF_iter200_new'));
load(fullfile(DataPath,'lossesdata_alphaestimated_LattimorePWF_iter200_new'));

% Remove subjects that have been excluded from group analyses (18, 29, 30, 40, 48, 52)
excluded = [18 29 30 40 48 52];
resultdata_gains(ismember(resultdata_gains(:,1),excluded)==1,:) = [];
resultdata_losses(ismember(resultdata_losses(:,1),excluded)==1,:) = [];

% Initialize matrix for results
rows = length(resultdata_gains);
simdata_gains = zeros(rows, 21);
simdata_losses = zeros(rows, 21);

% Copy info columns (sub no., group, drug)
simdata_gains(:,1:3) = resultdata_gains(:,1:3);
simdata_losses(:,1:3) = resultdata_losses(:,1:3);

% Bounds for w(2/6) initial parameter (if no_iter > 1)
paraminit_bounds_w26 = [0 1];

% Bounds for alpha initial parameter (if no_iter > 1)
paraminit_bounds_a = [0 5];

% Bounds for PWF delta and gamma initial parameters (if no_iter > 1)
paraminit_bounds = [0 5];

% Gains/losses
for gainloss=1:2 % Gains = 1, Losses = 2
    
    if gainloss==1; gains=true; elseif gainloss==2; gains=false; end;
    
    for iter=1:200 % Repeat parameter simulation 200 times
        
        if gains==true;
            resultdata = resultdata_gains;
            simdata = simdata_gains;
            order26 = [1200 0; 600 0; 1200 600; 600 300; 1000 400; 1200 900];
            order = [1200 0; order26; 1200 0; 1200 0; 1200 0];
        elseif gains==false;
            resultdata = resultdata_losses;
            simdata = simdata_losses;
            order26 = [-1200 0; -600 0; -1200 -600; -600 -300; -1000 -400; -1200 -900];
            order = [-1200 0; order26; -1200 0; -1200 0; -1200 0];
        end;
        
        % Step 1: Generate certainty equivalents based on
        % individual PWF parameter estimates (alpha, delta, gamma)
        CEsim = simulate_noisydata(resultdata,rows,order,gains);
        simdata(:,4:13) = CEsim;
        
        for rowind=1:rows

            % Step 2: Retrieve individual PWF parameter estimates
            % using the generated CEs
            
            % Initial parameters w(2/6) and alpha
            % A random number for w(2/6) starting point value
            r_w26 = (paraminit_bounds_w26(2)-paraminit_bounds_w26(1)).*rand(1)+paraminit_bounds_w26(1);
            % A random number for alpha starting point value
            r_alpha = (paraminit_bounds_a(2)-paraminit_bounds_a(1)).*rand(1)+paraminit_bounds_a(1);
            parameters_initial = [r_w26 r_alpha];
            
            % Estimate w(2/6) and alpha parameter
            ydata = simdata(rowind,5:10);
            parameters_final = estimateCPT(parameters_initial,ydata,order26,true);
            simdata(rowind,[16 14]) = parameters_final;
            % Alpha to 14, w(2/6) to 16
            
            % Calculate subjective probability weights (Wp)
            % Except 2/6 which was estimated
            alpha = parameters_final(2);
            CEind = [4 11:13];
            Wpind = [15 17:19];
            
            Wp = calculateSPW(CEind,gains,simdata,rowind,alpha);
            simdata(rowind,Wpind) = Wp;
            
            % Compute the delta and gamma parameters of PWF
            % And fitted data points
            
            % Initial parameters
            % delta: elevation parameter
            % gamma: degree of distortion/curvature
            % A random number for w(2/6) starting point value
            r_delta = (paraminit_bounds(2)-paraminit_bounds(1)).*rand(1)+paraminit_bounds(1);
            % A random number for alpha starting point value
            r_gamma = (paraminit_bounds(2)-paraminit_bounds(1)).*rand(1)+paraminit_bounds(1);
            parameters_initial2 = [r_delta r_gamma];
            
            % Objective probability vector
            probsx = [0 1/6 2/6 3/6 4/6 5/6 1];
            
            % Indices for w(p)s
            Wp2ind = 15:19;
            
            parameters_final2 = computePWF(true,simdata,rowind,Wp2ind,parameters_initial2,probsx);
            simdata(rowind,20:21) = parameters_final2;
            
            simw26(rowind,iter) = parameters_final(1);
            simalpha(rowind,iter) = parameters_final(2);
            simdelta(rowind,iter) = parameters_final2(1);
            simgamma(rowind,iter) = parameters_final2(2);
            
        end
        
    end
    
    % Step 3: Save simulation data
    if gains==true %simdata_gains = simdata;
        save(fullfile(DataPath,'simulationparams_gains_withnoise_iter200'),'simw26','simalpha','simdelta','simgamma')
    elseif gains==false %simdata_losses = simdata;
        save(fullfile(DataPath,'simulationparams_losses_withnoise_iter200'),'simw26','simalpha','simdelta','simgamma')
    end

end

% Step 4: Compare original and simulated parameter estimates
placeboind = find(resultdata_gains(:,3)==1); % same for gains and losses
sulpirideind = find(resultdata_gains(:,3)==2);

% Get the MEDIAN and standard deviation of the simulated data over all
% iterations for each subject, for all conditions separately
[simmean, simstd] = calculateSumStatsSimOrigData(DataPath,placeboind,sulpirideind);

paramind = [14 16 20 21];

% Calculate the median over all participants of the individual medians of the
% simulated data
for gainloss = 1:2
    
    if gainloss == 1
        resultdata = resultdata_gains;
    else
        resultdata = resultdata_losses;
    end
    
    for param = 1:length(paramind)
        
        placebo = resultdata(placeboind,paramind(param));
        sulpiride = resultdata(sulpirideind,paramind(param));
        
        diffP(gainloss,param,:) = placebo-squeeze(simmean(gainloss,param,1,:));
        diffS(gainloss,param,:) = sulpiride-squeeze(simmean(gainloss,param,2,:));
        
        simmedP = squeeze(simmean(gainloss,param,1,:));
        simmedS = squeeze(simmean(gainloss,param,2,:));
        
        medianP(gainloss,param) = median(simmedP);
        medianS(gainloss,param) = median(simmedS);
        
        [rhoP(gainloss,param)] = corr(simmedP,placebo,'type','Spearman'); % Correlation original vs. simulated
        [rhoS(gainloss,param)] = corr(simmedS,sulpiride,'type','Spearman');
        
        if gainloss == 1 && param == 4 % Gamma gains
            [p,h,stats] = signrank(simmedS,simmedP); % Test difference between sulpiride and placebo (vs. original main result test)
        end
        
    end
    
end

save(fullfile(DataPath,'simulationparams_withnoise_correlations_iter200_bothCE'),'rhoP','rhoS')

% Plotting the differences for all parameters and conditions
param = 1:4;
parname = {'Alpha' 'w(2/6)' 'Delta' 'Gamma'};

for p = param

    figure
    suptitle(parname{p})
    hold on
    
    subplot(2,2,1)
    bar(squeeze(diffP(1,p,:)))
    title('Gains Placebo')
    
    subplot(2,2,2)
    bar(squeeze(diffS(1,p,:)))
    title('Gains Sulpiride')
    
    subplot(2,2,3)
    bar(squeeze(diffP(2,p,:)))
    title('Losses Placebo')
    
    subplot(2,2,4)
    bar(squeeze(diffS(2,p,:)))
    title('Losses Sulpiride')
    
end

% For each parameter, plot original vs. simulated parameters
paramCorrPlots(resultdata,simdata,gains)
