# Supplementary material for: Dopaminergic Drug Effects on Probability Weighting during Risky Decision Making
Source: eNeuro. 2018 Apr 6;5(2):ENEURO.0330-18.2018. doi: 10.1523/ENEURO.0330-18.2018 (PMC5889481; doi:10.1523/ENEURO.0330-18.2018)
Supplement: Extended Data 1 — Raw data and MATLAB code for the prospect theory parameter estimation procedure implemented in the study. The code includes scripts for the main parameter estimation steps, parameter recovery, and checking the quality of the estimation. Download Extended Data 1, ZIP file. [file sup_enu-eN-NWR-0330-17-s02.zip › ExtendedData/Code/Certainty_equivalent_task.m]

%%%%%%%%%%%%%%%%%%%%%%%%%%%%%%%%%%%%%%%%%%%%%%%%%%%%%%%%%%%%%%%%%%%%%%%%%%%%%%%%%%%%%%%%%%%%%%%%%%%%%%%%%%%%%%%%%%%%%%%%%%%%%%%%%%%%%%%%%%%
%%% Certainty equivalent task (see Abdellaoui et al. 2011 for reference)                                                                %%%                                                                                                                          %%%
%%% Karita Ojala - Donders Institute - 08/07/2016                                                                                       %%%
%%%%%%%%%%%%%%%%%%%%%%%%%%%%%%%%%%%%%%%%%%%%%%%%%%%%%%%%%%%%%%%%%%%%%%%%%%%%%%%%%%%%%%%%%%%%%%%%%%%%%%%%%%%%%%%%%%%%%%%%%%%%%%%%%%%%%%%%%%%
%%% Last edited: 15/08/2017

clear all;

% Drug or Session effect
drug_effect       = true;  % true = sessions sorted according to drug received; false = sessions sorted according to session order
if drug_effect % if sorting sessions based on drug received
    session_names = {'Placebo'; 'Sulpiride'};
else
    session_names = {'Day1'; 'Day2'};
end

% Parameters
nb_session  = 2; % number of sessions/test days
nb_run      = 2; % number of runs
groups      = {'controls' 'gamblers'};
subjects    = {[(1:20) 22 23];... % CONTROLS % Exp21 does not exist in the data
               [(29:37) (39:42) (44:50) 52]}; % GAMBLERS % Exp38 excluded as only has session 1 % Exp43,51 does not exist in the data
               % NOTE: if exclusion -> do NOT edit 'drug_order', only edit 'subjects' 
% Drug order for ALL participants - 1 = placebo; 2 = sulpiride (as provided by the pharmacy 14-05-2013)
drug_order  = [1 2;1 2;2 1;2 1;  2 1;1 2;1 2;2 1;  2 1;2 1;1 2;1 2;  2 1;1 2;2 1;1 2;  2 1;1 2;2 1;1 2;  1 2;2 1;2 1;1 2;  2 1;1 2;1 2;2 1;... % CONTROLS
               2 1;1 2;2 1;1 2;  1 2;2 1;1 2;2 1;  1 2;2 1;2 1;1 2;  1 2;2 1;2 1;1 2;  2 1;1 2;2 1;1 2;  2 1;1 2;1 2;2 1;  1 2;2 1;1 2;2 1]; % GAMBLERS

%% START CODE

%% OPTIONS FOR THE ESTIMATION PROCEDURE

% -- General options --
mainpath = 'C:\Users\kojala\Dropbox\Projects\CE_task_analyses\';

% Data folder

datafolder = [mainpath 'DATA\']; 

% Saving folder

savefolder = [mainpath 'MATLAB_Data\'];

% Overwrite/save data
datasaved = false;

% Number of iterations (how many times the whole loop over subjects is run)

% The iteration with the smallest residual value is chosen to remain as the
% final estimation result

% Choose 1 if no iterations, use iterations to avoid local minima/maxima in the estimation
% Also gives no. of iterations for delta & gamma estimation
% 40 iterations should be enough according to Payam
% To ensure not getting stuck in local maxima
% But seems better to be sure and have more

no_iter = 200;
        
% -- Value function options --

% Estimation of alpha
%   Is alpha estimated: true. If not (alpha = 1): false.
%   If alpha is not estimated -> linear value function
alphaestimated = true;

% Bounds for w(2/6) initial parameter (if no_iter > 1)
paraminit_bounds_w26 = [0 1];

% Bounds for alpha initial parameter (if no_iter > 1)
paraminit_bounds_a = [0 5];

% Initial value for alpha and w(2/6) (if no_iter = 1)
% E.g., based on literature (here from Fox & Poldrack 2008)
alphainit = 0.88;
w26init = 0.33;

% -- Probability weighting function options --

% Type of PWF
%   Lattimore log-odds metric: true
%   Prelec 2-parameter: false
pwf = true;

% Bounds for PWF delta and gamma initial parameters (if no_iter > 1)
paraminit_bounds = [0 5];

% Initial value for alpha and w(2/6) (if no_iter = 1)
% E.g., based on literature (here from Fox & Poldrack 2008)
deltainit = 0.8;
gammainit = 0.6;

% Data matrix indices
% 1: Subject number
% 2: Group
% 3: Drug
% 4-13: Certainty equivalents for the 10 gambles
% 14: Alpha
% 15-19: Probability weights for the 5 different gamble probabilities
% 20: Delta
% 21: Gamma
% 22-26: Normalized certainty equivalents
% 27: Smallest resnorm from alpha and w(2/6) estimation repetitions
% 28: Smallest resnorm from delta and gamma estimation repetitions

% !! Go to the end of the code to change the name of the saved file !!
                
%% STEP 1: Individual certainty equivalent and prospect theory parameter estimation

% Initialize matrix for results
% Rows: subjects(43)*sessions(2) = 86
% Columns: variables = 40
resultdata_gains = zeros(2*(length(subjects{1})+length(subjects{2})), 40);
resultdata_losses = zeros(2*(length(subjects{1})+length(subjects{2})), 40);

% Index for later matrix allocation (2 rows per subject as 2 sessions)
mat_index = 1;

% Initialized variables for saving the number of changes in resnorm values
% (sensitivity analysis for the stability of the estimation procedure)
resnormchange_awg = 0; % Alpha & w(2/6) gains
resnormchange_awl = 0; % Alpha & w(2/6) losses
resnormchange_dgg = 0; % Delta & gamma gains
resnormchange_dgl = 0; % Delta & gamma losses

%--

for group_id=1:length(groups) % LOOP ON GROUPS: Controls & Gamblers
    sub_list=subjects{group_id}; % get subject numbers
  
    for subject_id=sub_list % LOOP ON SUBJECTS
        disp(subject_id); % Show subject ID when the code is running

        for session_id=1:nb_session % LOOP ON SESSIONS (i.e. testdays)

            drug_id = drug_order(subject_id,session_id); % 1 = placebo; 2 = sulpiride
            if drug_effect % if sorting sessions based on drug received
                session_index = drug_id; % session_index will be used to group/average similar sessions together for graphs and logistic regression
            else           % if sorting sessions based on test day
                session_index = session_id; %#ok<*UNRCH> % Suppress yellow "error"
            end
            disp(session_names{session_index});

            % Data initialization
            rawdata = dataInit(datafolder,subject_id,session_id);
            
            % All tested blocks in the order they were presented in
            blocks = unique(rawdata(:,2),'stable');
                
            % Check that both blocks have been tested
            if numel(blocks)<2; error(['At least one missing block in subject: ' int2str(subject_id)]);end;
            
            for run_id=1:nb_run % LOOP ON RUNS/BLOCKS (i.e. losses & gains)
                
                % Find the trials with 'verified' subjective equivalence points
                % (when a participant has passed the consistency check)
                equivalence_indices(:,1) = find(rawdata(:,11)==1);
                equivalence_indices(:,2) = rawdata(equivalence_indices(:,1),3);
                
                % Probabilities associated with these verified subjective equivalence
                % points, in ascending order
                probabilities = sort(equivalence_indices(1:10,2));
                % Note: includes 6x 2/6 probabilities!

                % Check that all probabilities have been tested (1/6, 6x 2/6, 3/6, 4/6, 5/6)
                if numel(probabilities)<10; error(['At least one missing probability in subject: ' int2str(subject_id)]);end
                
                % Check that all probabilities have an equivalence point
                if numel(unique(rawdata(equivalence_indices(:,1),3)))~=5; error('Number of certainty equivalence points and probabilities not the same!');end
             
                % Determine whether the block is 1 (gains) or 2 (losses)
                if blocks(run_id)==1; gains=true; elseif blocks(run_id)==2; gains=false;end
                
                % Initialize matrix for monetary value information
                xdata = zeros(6,2);
                % Growing index for probabilities 2/6
                ind_p33 = 0;
                
                for p = 1:length(probabilities) % Loop over probabilities

                    % Get indices for certainty equivalents (CEs) and associated probabilities
                    [indice,indprob] = getCEIndex(run_id,equivalence_indices,probabilities(p),ind_p33);
                    % Compute certainty equivalents
                    CE = computeCE(rawdata,indice);
                    
                    % Checking if probability is 2/6, a growing index for
                    % it and creating xdata (the money values in order of
                    % presentation)
                    if (indprob==probabilities(2))
                        ind_p33 = ind_p33 + 1;
                        xdata(ind_p33,1) = rawdata(indice,4);
                        xdata(ind_p33,2) = rawdata(indice,5);
                    end
  
                    % Assign results in the correct matrix (gains or losses)
                    if gains==true;
                        resultdata_gains(mat_index,1) = subject_id;
                        resultdata_gains(mat_index,2) = group_id;
                        resultdata_gains(mat_index,3) = drug_id;
                        resultdata_gains(mat_index,(3+p)) = CE;
                    elseif gains==false;
                        resultdata_losses(mat_index,1) = subject_id;
                        resultdata_losses(mat_index,2) = group_id;
                        resultdata_losses(mat_index,3) = drug_id;
                        resultdata_losses(mat_index,(3+p)) = CE;
                    end
                end
                
                % REORDER CEs (in case p = 2/6)
                if gains==true;
                    targetorder_gains = [1200 0; 600 0; 1200 600; 600 300; 1000 400; 1200 900];
                    CEr = reorderCE(xdata,targetorder_gains,resultdata_gains,mat_index);
                    resultdata_gains(mat_index,5:10) = CEr;
                elseif gains==false;
                    targetorder_losses = [-1200 0; -600 0; -1200 -600; -600 -300; -1000 -400; -1200 -900];
                    CEr = reorderCE(xdata,targetorder_losses,resultdata_losses,mat_index);
                    resultdata_losses(mat_index,5:10) = CEr;
                end
                
                % ESTIMATE w(2/6) AND VALUE FUNCTION CURVATURE PARAMETER
                
                for i=1:no_iter % Loop over iterations
                    
                    % Choosing the starting values for the parameters in
                    % the estimation
                    if no_iter > 1 % If iterations
                        % A random number for w(2/6) starting point value
                        r_w26 = (paraminit_bounds_w26(2)-paraminit_bounds_w26(1)).*rand(1)+paraminit_bounds_w26(1);
                        % A random number for alpha starting point value
                        r_alpha = (paraminit_bounds_a(2)-paraminit_bounds_a(1)).*rand(1)+paraminit_bounds_a(1);
                        parameters_initial = [r_w26 r_alpha];
                    elseif no_iter == 1 % In case of no iterations
                        % From literature: Fox & Poldrack 2008
                        parameters_initial = [w26init alphainit];
                    end
                
                    % Estimated parameters, w(2/6) and alpha
                    if gains==true; % Gains

                        clear ydata parameters_final resnorm
                        ydata = resultdata_gains(mat_index,5:10); % Retrieval of CE(2/6) values
                        % Estimation step of the value function and w(2/6)
                        % CPT = Cumulative Prospect Theory
                        % Input: 
                        %   - Starting values for the estimated parameters
                        %   - Certainty equivalent data for p = 2/6
                        %   - The order of gambles, see Abdellaoui et al.
                        %   - Boolean on whether alpha is estimated or not
                        [parameters_final, resnorm, residual] = estimateCPT(parameters_initial,ydata,targetorder_gains,alphaestimated);
                        % Output: estimated values of alpha and w(2/6)
                                                
                        paramsfinal_gains{mat_index,1}(1:2,i) = parameters_final; %#ok<SAGROW>
                        resnorm_gains{mat_index,1}(1,i) = resnorm; %#ok<SAGROW>
                        
                        allresnorm_aw26_gains(i) = resnorm;
                        allresidual_aw26_gains(i,:) = residual;
                        
                        if resultdata_gains(mat_index,27)==0 || resnorm <= resultdata_gains(mat_index,39)
                            if resnorm <= resultdata_gains(mat_index,39); resnormchange_awg = resnormchange_awg+1; end
                            resultdata_gains(mat_index,27) = resnorm;
                            resultdata_gains(mat_index,[16 14]) = parameters_final; % Allocation of results in the final result matrix
                            % Alpha in 14, w(2/6) in 16, later w(1/6) in 15
                        end
                        
                    elseif gains==false; % Losses

                        clear ydata parameters_final resnorm
                        ydata = resultdata_losses(mat_index,5:10);
                        [parameters_final, resnorm, residual] = estimateCPT(parameters_initial,ydata,targetorder_losses,alphaestimated);

                        paramsfinal_losses{mat_index,1}(1:2,i) = parameters_final; %#ok<SAGROW>
                        resnorm_losses{mat_index,1}(1,i) = resnorm; %#ok<SAGROW>
                        
                        allresnorm_aw26_losses(i) = resnorm;
                        allresidual_aw26_losses(i,:) = residual;
                        
                        if resultdata_losses(mat_index,27)==0 || resnorm <= resultdata_losses(mat_index,39)
                            if resnorm <= resultdata_losses(mat_index,39); resnormchange_awl = resnormchange_awl+1; end
                            resultdata_losses(mat_index,27) = resnorm;
                            resultdata_losses(mat_index,[16 14]) = parameters_final;
                        end
                        
                    end
                
                end
                
                if gains==true;
                    %save(fullfile(savefolder,'Resnorm',['resnormdata_aw26_gains_iter' num2str(no_iter) '_subject' num2str(subject_id) '_drug' num2str(drug_id) '.mat']),'allresnorm_aw26_gains')
                    save(fullfile(savefolder,'Residual',['residualdata_aw26_gains_iter' num2str(no_iter) '_subject' num2str(subject_id) '_drug' num2str(drug_id) '.mat']),'allresidual_aw26_gains')
                elseif gains==false;
                    %save(fullfile(savefolder,'Resnorm',['resnormdata_aw26_losses_iter' num2str(no_iter) '_subject' num2str(subject_id) '_drug' num2str(drug_id) '.mat']),'allresnorm_aw26_losses')
                    save(fullfile(savefolder,'Residual',['residualdata_aw26_losses_iter' num2str(no_iter) '_subject' num2str(subject_id) '_drug' num2str(drug_id) '.mat']),'allresidual_aw26_losses')
                end
                
                % CALCULATE (SUBJECTIVE) PROBABILITY WEIGHTS &
                % NORMALIZED CERTAINTY EQUIVALENTS

                % alpha = value function curvature, gotten from previous
                % estimation function
                if alphaestimated == true
                    alpha = parameters_final(2);
                else % Alpha not estimated, = 1, linear value function
                    alpha = 1; % Linear value function
                    resultdata_gains(mat_index,14) = alpha;
                    resultdata_losses(mat_index,14) = alpha;
                end
                
                % Vector with indexes of the wanted CE columns and right
                % columns for the results to be placed in
                CEind = [4 11:13];
                nCEind = [4 5 11:13]; % Including 2/6(1)
                resplace = [15 17:19];
                nCEresplace = 22:26;
                
                % Calculate subjective probability weights
                % and normalized certainty equivalents
                if gains==true; % Gains
                    
                    resultdata_gains(mat_index,resplace) = calculateSPW(CEind,gains,resultdata_gains,mat_index,alpha);
                    resultdata_gains(mat_index,nCEresplace) = calculateNormCE(nCEind,gains,resultdata_gains,mat_index,alpha);
                    
                elseif gains==false; % Losses
                    
                    resultdata_losses(mat_index,resplace) = calculateSPW(CEind,gains,resultdata_losses,mat_index,alpha);
                    resultdata_losses(mat_index,nCEresplace) = calculateNormCE(nCEind,gains,resultdata_losses,mat_index,alpha);
                    
                end

                % DERIVE PROBABILITY WEIGHTING FUNCTION (PWF) PARAMETERS
                % (SPECIFIC SHAPE OF THE FUNCTION)

                for i=1:no_iter
                    
                    % Initial parameters
                    % delta: elevation parameter
                    % gamma: degree of distortion/curvature
                    
                    % Choosing the starting values for the parameters in
                    % the estimation
                    if no_iter > 1
                        % A random number for w(2/6) starting point value
                        r_delta = (paraminit_bounds(2)-paraminit_bounds(1)).*rand(1)+paraminit_bounds(1);
                        % A random number for alpha starting point value
                        r_gamma = (paraminit_bounds(2)-paraminit_bounds(1)).*rand(1)+paraminit_bounds(1);
                        parameters_initial2 = [r_delta r_gamma];
                    elseif no_iter == 1
                        % Values from the literature: Fox & Poldrack, 2008
                        parameters_initial2 = [deltainit gammainit];
                    end

                    % Objective probability vector
                    %probsx = [1/6 2/6 3/6 4/6 5/6];
                    probsx = [0 1/6 2/6 3/6 4/6 5/6 1];
                    % For fitted points with higher resolution
                    probsxfit = 0:0.01:1;
                    %probsxfit = probsxfit(2:end-1);
                    
                    % Source indexes of w(p)s
                    Wpind = 15:19;
                    
                    % Main fitting step, estimating delta and gamma
                    if gains==true; % Gains
                        
                        % Estimation function
                        % Input: 
                        %   - Type of PWF
                        %   - Result data matrix
                        %   - Current row index in the matrix
                        %   - Source indexes for w(p)s
                        %   - Starting parameters for delta and gamma
                        %   - Objective probability vector
                        [parameters_final2, resnorm, residual] = computePWF(pwf,resultdata_gains,mat_index,Wpind,parameters_initial2,probsx);
                        % Output: Estimated parameters for delta and gamma
                        allresnorm_dg_gains(i) = resnorm;
                        allresidual_dg_gains(i,:) = residual;
                        
                        % Step for finding the smallest resnorm value and
                        % saving the parameter values associated with that
                        % to avoid getting stuck in local maxima/minima
                        if resultdata_gains(mat_index,28)==0 || resnorm <= resultdata_gains(mat_index,40)
                            if resnorm <= resultdata_gains(mat_index,40); resnormchange_dgg = resnormchange_dgg+1; end
                            resultdata_gains(mat_index,28) = resnorm;
                            resultdata_gains(mat_index,20:21) = parameters_final2;
                            %resultdata_gainsfit(mat_index,:) = computeFittedDatap(pwf,parameters_final2,probsxfit); %#ok<SAGROW>
                        end
                        
                    elseif gains==false; % Losses
                        
                        [parameters_final2, resnorm, residual] = computePWF(pwf,resultdata_losses,mat_index,Wpind,parameters_initial2,probsx);
                        allresnorm_dg_losses(i) = resnorm;
                        allresidual_dg_losses(i,:) = residual;
                        
                        if resultdata_losses(mat_index,28)==0 || resnorm <= resultdata_losses(mat_index,40)
                            if resnorm <= resultdata_losses(mat_index,40); resnormchange_dgl = resnormchange_dgl+1; end
                            resultdata_losses(mat_index,28) = resnorm;
                            resultdata_losses(mat_index,20:21) = parameters_final2;
                            %resultdata_lossesfit(mat_index,:) = computeFittedDatap(pwf,parameters_final2,probsxfit); %#ok<SAGROW>
                        end
                        
                    end
                    
                end
                
                if gains==true;
                    %save(fullfile(savefolder,'Resnorm',['resnormdata_dg_gains_iter' num2str(no_iter) '_subject' num2str(subject_id) '_drug' num2str(drug_id) '.mat']),'allresnorm_dg_gains')
                    save(fullfile(savefolder,'Residual',['residualdata_dg_gains_iter' num2str(no_iter) '_subject' num2str(subject_id) '_drug' num2str(drug_id) '.mat']),'allresidual_dg_gains')
                elseif gains==false;
                    %save(fullfile(savefolder,'Resnorm',['resnormdata_dg_losses_iter' num2str(no_iter) '_subject' num2str(subject_id) '_drug' num2str(drug_id) '.mat']),'allresnorm_dg_losses')
                    save(fullfile(savefolder,'Residual',['residualdata_dg_losses_iter' num2str(no_iter) '_subject' num2str(subject_id) '_drug' num2str(drug_id) '.mat']),'allresidual_dg_losses')
                end
                    
                 % COMPUTE PWF PARAMETERS AND FITTED DATAPOINTS FOR NORMALIZED CEs
%                  Wpind = nCEresplace; % Indices for the normalized CEs
%                  
%                  if gains==true; % Gains
%                      
%                      % Compute PWF parameters with normalized CEs
%                      parameters_final_nCE = computePWF(pwf,resultdata_gains,mat_index,Wpind,parameters_initial2,probsx);
%                      resultdata_gains(mat_index,32:33) = parameters_final_nCE; % Save in the result data matrix
%                      
%                      % Compute fitted data points for normalized CEs
%                      resultdata_gains(mat_index,34:38) = computeFittedDatap(pwf,parameters_final_nCE,probsx);
%                      
%                  elseif gains==false; % Losses
%                      
%                      parameters_final_nCE = computePWF(pwf,resultdata_losses,mat_index,Wpind,parameters_initial2,probsx);
%                      resultdata_losses(mat_index,32:33) = parameters_final_nCE;
%                      
%                      resultdata_losses(mat_index,34:38) = computeFittedDatap(pwf,parameters_final_nCE,probsx);
% 
%                  end
                 
            end
            mat_index = mat_index+1; % Increasing index to go to next row
        end     
    end
end

% Saving result data matrices in .mat files
% Remember to change name to avoid overwriting!

% Generate name based on options
if alphaestimated == false
    filename = 'alphalinear';
else
    filename = 'alphaestimated';
end

if pwf == true
    filename = [filename '_LattimorePWF_iter' num2str(no_iter)];
else
    filename = [filename '_Prelec2PWF_iter' num2str(no_iter)];
end

if datasaved == true
    %save([savefolder 'gainsdata_' filename],'resultdata_gains')
    save([savefolder 'gainsdata_' filename '_version'],'resultdata_gains')
    %save([savefolder 'lossesdata_' filename],'resultdata_losses')
    save([savefolder 'lossesdata_' filename '_version'],'resultdata_losses')
end

%% STEP 2: Group analyses    
% Performed in SPSS and described in the article
% SPSS data files and syntax available
