# Supplementary material for: Dopaminergic Drug Effects on Probability Weighting during Risky Decision Making
Source: eNeuro. 2018 Apr 6;5(2):ENEURO.0330-18.2018. doi: 10.1523/ENEURO.0330-18.2018 (PMC5889481; doi:10.1523/ENEURO.0330-18.2018)
Supplement: Extended Data 1 — Raw data and MATLAB code for the prospect theory parameter estimation procedure implemented in the study. The code includes scripts for the main parameter estimation steps, parameter recovery, and checking the quality of the estimation. Download Extended Data 1, ZIP file. [file sup_enu-eN-NWR-0330-17-s02.zip › ExtendedData/Code/ce_loglik.m]

function loglik = ce_loglik(data, alpha, wp26)

% Unpack data
x = data(1:6); % amount of money on offer with probability p
y = data(7:12); % alternative amount of money with probability 1-p
observed_data = data(13:end); % experimental data

% Generate predictions
% predicted CE values based on parameter estimates alpha and w(2/6)
if observed_data(1) < 0 % losses
    predictions = -((wp26.*(x.^alpha-y.^alpha)+y.^alpha).^(1/alpha));
else % gains
    predictions = (wp26.*(x.^alpha-y.^alpha)+y.^alpha).^(1/alpha);
end

sd = sqrt(mean((observed_data - predictions).^2)); % maximum likelihood standard deviation
loglik = sum(log(normpdf(observed_data, predictions, sd))); % log-likelihood

end
