# Supplementary material for: Dopaminergic Drug Effects on Probability Weighting during Risky Decision Making
Source: eNeuro. 2018 Apr 6;5(2):ENEURO.0330-18.2018. doi: 10.1523/ENEURO.0330-18.2018 (PMC5889481; doi:10.1523/ENEURO.0330-18.2018)
Supplement: Extended Data 1 — Raw data and MATLAB code for the prospect theory parameter estimation procedure implemented in the study. The code includes scripts for the main parameter estimation steps, parameter recovery, and checking the quality of the estimation. Download Extended Data 1, ZIP file. [file sup_enu-eN-NWR-0330-17-s02.zip › ExtendedData/Code/computeFittedDatap.m]

function fitdatap = computeFittedDatap(pwf,parameters_final,probs)
%COMPUTEFITTEDDATAP Compute data points that are fitted to the shape of the
%Lattimore function for later visualization purposes (not used in the
%statistical analysis)
                
% Compute the fitted datapoints
fitdatap = zeros(1,length(probs));

if pwf == true
    for i=1:length(probs);
        fitdatap(1,i) = CPT_curvefit(parameters_final,probs(i));
    end
    
elseif pwf == false
    for i=1:length(probs);
        fitdatap(1,i) = CPT_curvefit_Prelec2(parameters_final,probs(i));
    end
end

end
