# Supplementary material for: Dopaminergic Drug Effects on Probability Weighting during Risky Decision Making
Source: eNeuro. 2018 Apr 6;5(2):ENEURO.0330-18.2018. doi: 10.1523/ENEURO.0330-18.2018 (PMC5889481; doi:10.1523/ENEURO.0330-18.2018)
Supplement: Extended Data 1 — Raw data and MATLAB code for the prospect theory parameter estimation procedure implemented in the study. The code includes scripts for the main parameter estimation steps, parameter recovery, and checking the quality of the estimation. Download Extended Data 1, ZIP file. [file sup_enu-eN-NWR-0330-17-s02.zip › ExtendedData/Code/computePWF.m]

function [parameters_final, resnorm, residual] = computePWF(pwf,resultdata,mat_index,Wpind,parameters_initial,probsx)
%COMPUTEPWF A function to calculate the parameters of the probability weighting function of prospect theory
% Delta (elevation) and gamma (distortion)

%ydata = resultdata(mat_index,Wpind);
ydata = [0 resultdata(mat_index,Wpind) 1]; % Getting the subjective probability vector from the result matrix
%options = optimset('disp','iter'); % Display each iteration of the optimisation/fitting

if pwf==true % Lattimore function
    [parameters_final, resnorm, residual] = lsqcurvefit('CPT_curvefit', parameters_initial, probsx, ydata, [0 0], [Inf Inf]);
else % Prelec 2-parameter function
    [parameters_final, resnorm, residual] = lsqcurvefit('CPT_curvefit_Prelec2', parameters_initial, probsx, ydata, [0 0], [Inf Inf]);
end

end
