# Supplementary material for: Dopaminergic Drug Effects on Probability Weighting during Risky Decision Making
Source: eNeuro. 2018 Apr 6;5(2):ENEURO.0330-18.2018. doi: 10.1523/ENEURO.0330-18.2018 (PMC5889481; doi:10.1523/ENEURO.0330-18.2018)
Supplement: Extended Data 1 — Raw data and MATLAB code for the prospect theory parameter estimation procedure implemented in the study. The code includes scripts for the main parameter estimation steps, parameter recovery, and checking the quality of the estimation. Download Extended Data 1, ZIP file. [file sup_enu-eN-NWR-0330-17-s02.zip › ExtendedData/Code/CPT_curvefit_Prelec2.m]

function y = CPT_curvefit_Prelec2(parametres, p)
%CPT_CURVEFIT_PRELEC2
% Prelec's 2-parameter probability weighting function

for iter=1:length(p);
    t(iter) = exp(-parametres(1)*(-log(p(iter))).^parametres(2));
end
 y=t;
