# Supplementary material for: Dopaminergic Drug Effects on Probability Weighting during Risky Decision Making
Source: eNeuro. 2018 Apr 6;5(2):ENEURO.0330-18.2018. doi: 10.1523/ENEURO.0330-18.2018 (PMC5889481; doi:10.1523/ENEURO.0330-18.2018)
Supplement: Extended Data 1 — Raw data and MATLAB code for the prospect theory parameter estimation procedure implemented in the study. The code includes scripts for the main parameter estimation steps, parameter recovery, and checking the quality of the estimation. Download Extended Data 1, ZIP file. [file sup_enu-eN-NWR-0330-17-s02.zip › ExtendedData/Code/dataInit.m]

function rawdata = dataInit(folder, subject_id,session_id)
%DATAINIT A function that initialises the given data file into a matrix

file = [folder 'Exp' int2str(subject_id) '\logfiles\Certainty_equivalent\taskCE_Exp_' int2str(subject_id) '_Ses_' int2str(session_id) '.xlsx'];

% Reading the file
rawdata = xlsread(file);

% For those rows that have zeros only for some reason (Exp17
% Ses2, Exp33 Ses1)
if ~(rawdata(1,1) >= 1)
    rawdata(1:4,:) = [];
end

end
