# Supplementary material for: Dopaminergic Drug Effects on Probability Weighting during Risky Decision Making
Source: eNeuro. 2018 Apr 6;5(2):ENEURO.0330-18.2018. doi: 10.1523/ENEURO.0330-18.2018 (PMC5889481; doi:10.1523/ENEURO.0330-18.2018)
Supplement: Extended Data 1 — Raw data and MATLAB code for the prospect theory parameter estimation procedure implemented in the study. The code includes scripts for the main parameter estimation steps, parameter recovery, and checking the quality of the estimation. Download Extended Data 1, ZIP file. [file sup_enu-eN-NWR-0330-17-s02.zip › ExtendedData/Code/estimateCPT.m]

function [parameters_final, resnorm, residual] = estimateCPT(parameters_initial,ydata,targetorder,alphaestimated)
%ESTIMATECPT A function to estimate alpha (curvature parameter of the value function) and w(2/6) values

% Value function curvature (alpha) will be estimated in the optimizing function
if alphaestimated == true;
    %options = optimset('disp','iter'); % Display each iteration of the optimisation/fitting
    [parameters_final, resnorm, residual] = lsqcurvefit('WPV_curvefit', parameters_initial, targetorder, ydata, [0 0], [1 Inf]);
    % [0 0], [1 Inf] are the lower and upper bounds for the final parameters

% Curvature will be assumed linear (=1) and alpha will not be estimated
elseif alphaestimated == false;
    
    [parameters_final, resnorm, residual] = lsqcurvefit('WPV_linearfit', parameters_initial(2), targetorder, ydata, 0, 1);
    
end

end
