# Supplementary material for: Dopaminergic Drug Effects on Probability Weighting during Risky Decision Making
Source: eNeuro. 2018 Apr 6;5(2):ENEURO.0330-18.2018. doi: 10.1523/ENEURO.0330-18.2018 (PMC5889481; doi:10.1523/ENEURO.0330-18.2018)
Supplement: Extended Data 1 — Raw data and MATLAB code for the prospect theory parameter estimation procedure implemented in the study. The code includes scripts for the main parameter estimation steps, parameter recovery, and checking the quality of the estimation. Download Extended Data 1, ZIP file. [file sup_enu-eN-NWR-0330-17-s02.zip › ExtendedData/Code/figures_boxplot_stripchart.R]

# R version 3.3.0 (2016-05-03)
# required packages:
# ggplot2 version 2.1.0
# cowplot 0.6.2

library(ggplot2)
library(cowplot)
library(extrafont)
library(readxl)
loadfonts(quiet=TRUE)
loadfonts(device = "postscript", quiet=TRUE)

setwd("C:/Users/kojala/Dropbox/Projects/CE_task_analyses/Plots/Rplots") # set working directory
#source("rgar_stats.txt") # file also available here: https://github.com/GRousselet/rstats

# load gammagains
gammagains <- read_excel("gamma_gains_iter200.xlsx")
#if (dim(gammagains)[2] == 5){gammagains <- gammagains[,2:5]}
gammagains$participant <- factor(gammagains$participant)

# ----------------------------------------------------
# 1D scatterplots = stripcharts of differences -------
value <- gammagains$value[gammagains$condition=="Sulpiride"]-gammagains$value[gammagains$condition=="Placebo"]
participant <- gammagains$participant[gammagains$condition=="Sulpiride"]
group <- gammagains$group[gammagains$condition=="Sulpiride"]
diff <- data.frame(participant,group,value)
# ggplot(diff, aes(x=group, y=value)) +
#   geom_point(shape = 21, colour = 'red', fill = "white", size = 3, stroke = 1)
set.seed(8)

diffboxplot <- ggplot(diff,aes(x="value",y=value)) +
  geom_boxplot(width = 0.5) +
  theme_bw() +
  #scale_shape_manual(values=c(22,21)) +
  #scale_fill_manual(values = c("grey70", "grey95")) +
  #scale_colour_manual(values = c("grey5","grey5")) +
  theme(legend.position="none",
        axis.text.x = element_text(colour="grey20",size=8),
        axis.text.y = element_text(colour="grey20",size=8),  
        axis.title.x = element_blank(),
        axis.title.y = element_blank(),
        plot.title = element_text(family="sans",colour="grey20",size=8),
        plot.margin = unit(c(5.5,5.5,5.5,5.5), "pt")) +
  # plot.margin = unit(c(150,200,5.5,5.5), "pt")
  labs(title="Differences: Sulpiride - placebo") +
  theme(plot.title = element_text(hjust = 0.5)) +
  scale_y_continuous(limits=c(-3.5, 3.5),breaks=seq(-3,3,1)) 
diffboxplot

# diffstrip <- ggplot(diff, aes(x=group, y=value, fill=group, colour=group, shape=group)) +
#   geom_abline(intercept = 0, slope = 0) +
#   geom_jitter(position=position_jitter(0.3), size=4, stroke=1) +
#   theme_bw() +
#   scale_shape_manual(values=c(22,21)) +
#   scale_fill_manual(values = c("grey70", "grey95")) +
#   scale_colour_manual(values = c("grey5","grey5")) +
#   theme(legend.position="none",
#         axis.text.x = element_text(colour="grey20",size=8),
#         axis.text.y = element_text(colour="grey20",size=8),  
#         axis.title.x = element_blank(),
#         axis.title.y = element_blank(),
#         plot.title = element_text(family="sans",colour="grey20",size=8),
#         plot.margin = unit(c(5.5,5.5,5.5,5.5), "pt")) +
#         # plot.margin = unit(c(150,200,5.5,5.5), "pt")
#   labs(title="Differences: Sulpiride - placebo") +
#   theme(plot.title = element_text(hjust = 0.5)) +
#   scale_y_continuous(limits=c(-1, 3.5),breaks=seq(-2,3,1)) 
# diffstrip
# margin(t = 0, r = 0, b = 0, l = 0, unit = "pt")
# theme_grey()

# ----------------------------------------------------
# stripchart + linked observations -----------------
p <- ggplot(gammagains, aes(x=condition, y=value, fill=condition, group=participant,shape=group)) +
  theme_bw() +
  geom_line(size=0.7, alpha=1) +
  geom_point(colour = "black", size = 4, stroke = 1) +
  scale_shape_manual(values=c(22,21)) +
  scale_fill_manual(values = c("grey60", "grey90")) +
  theme(axis.text.x = element_text(colour="grey20",size=8),
        axis.text.y = element_text(colour="grey20",size=8),  
        axis.title.x = element_blank(),
        axis.title.y = element_blank(),
        plot.title = element_text(colour="grey20",size=8),
        legend.position="none",
        # plot.margin = unit(c(150,100,5.5,5.5), "pt")
        plot.margin = unit(c(5.5,5.5,5.5,5.5), "pt")) +
        labs(title="Paired observations") +
        theme(plot.title = element_text(hjust = 0.5)) +
  scale_y_continuous(limits=c(0, 4),breaks=seq(0,5,1))
# p
linkedstrip <- p + facet_grid(. ~ group) +
  theme(strip.text.x = element_text(size = 8, colour = "black"),
        strip.background = element_rect(colour="darkgrey", fill="darkgrey"))
linkedstrip


# ----------------------------------------------------
# Make final figure combining 4 subplots --------------

set.seed(8)
plot_grid(diffboxplot, linkedstrip, labels=c("(a)", "(b)"), 
ncol = 2, nrow = 1, rel_widths = c(0.3, 1), rel_heights = c(1, 1),label_size = 8, hjust = 0,scale=.95)

#ggsave(filename='figure1AB.tiff',width=10,height=11)
#ggplot2::ggsave(filename='figure2AB.bmp')
