# Supplementary material for: Dopaminergic Drug Effects on Probability Weighting during Risky Decision Making
Source: eNeuro. 2018 Apr 6;5(2):ENEURO.0330-18.2018. doi: 10.1523/ENEURO.0330-18.2018 (PMC5889481; doi:10.1523/ENEURO.0330-18.2018)
Supplement: Extended Data 1 — Raw data and MATLAB code for the prospect theory parameter estimation procedure implemented in the study. The code includes scripts for the main parameter estimation steps, parameter recovery, and checking the quality of the estimation. Download Extended Data 1, ZIP file. [file sup_enu-eN-NWR-0330-17-s02.zip › ExtendedData/Code/getCEIndex.m]

function [indice,indprob] = getCEIndex(run_id,equivalence_indices,prob,ind_p33)
%GETCEINDEX Finding indices for certainty equivalents and the probabilities
% associated with them

% Picking out the relevant 10 rows matching the probabilities for this particular run
if run_id==1
    relrows = (1:10)';
elseif run_id==2
    relrows = (11:20)';
end

% Get the row corresponding to the probability of interest
currprobrow = find(equivalence_indices(relrows(:),2)==prob);

% If >1 equivalence indice for current probability (in the case of 2/6 x 6),
% take the right one in order
if numel(currprobrow)>1
    currprobrow = currprobrow(ind_p33+1);
end

indice = equivalence_indices(relrows(currprobrow),1);
indprob = equivalence_indices(relrows(currprobrow),2);

end
