# Supplementary material for: Dopaminergic Drug Effects on Probability Weighting during Risky Decision Making
Source: eNeuro. 2018 Apr 6;5(2):ENEURO.0330-18.2018. doi: 10.1523/ENEURO.0330-18.2018 (PMC5889481; doi:10.1523/ENEURO.0330-18.2018)
Supplement: Extended Data 1 — Raw data and MATLAB code for the prospect theory parameter estimation procedure implemented in the study. The code includes scripts for the main parameter estimation steps, parameter recovery, and checking the quality of the estimation. Download Extended Data 1, ZIP file. [file sup_enu-eN-NWR-0330-17-s02.zip › ExtendedData/Code/getCovarianceMatrix.m]

datapath = 'C:\Users\kojala\Dropbox\Projects\CE_task_analyses\MATLAB_Data';

gainsdata = importdata(fullfile(datapath,'gainsdata_alphaestimated_LattimorePWF_iter200_new.mat'));
lossesdata = importdata(fullfile(datapath,'lossesdata_alphaestimated_LattimorePWF_iter200_new.mat'));

subjects = [1:20 22 23 29:37 39:42 44:50 52]; % all subjects

placeboind = find(gainsdata(:,3)==1); % indices for drug conditions
sulpirideind = find(gainsdata(:,3)==2); % same for gains and losses

x = [1200 600 1200 600 1000 1200]; % amount x on offer with probability p
y = [0 0 600 300 400 900]; % amount y on offer with probability 1-p
% these amounts are shown as e.g. -1200 for losses but here positive for
% loss domain as well and transformed into negative only after calculations
% to avoid imaginary numbers in interaction with non-integer exponents
p = [1/6 2/6 3/6 4/6 5/6]; % probabilities p
    
for n = 1:2 % Over gains and losses separately
    
    if n == 1 % gains
        data = gainsdata;     
    elseif n == 2 % losses
        data = lossesdata;
    end

    for sub = 1:length(subjects)
        
        % % Placebo condition
        % 1st estimation step for alpha and w(2/6), input data Certainty
        % Equivalents
        alphaP = data(placeboind(sub),14); % alpha parameter estimate
        wp26P = data(placeboind(sub),16); % w(2/6) parameter estimate
        observed_dataP1 = data(placeboind(sub),5:10); % actual observed Certainty Equivalents
        
        % 2nd estimation step for delta and gamma, input data subjective
        % probability weights (calculated based on alpha and different set of
        % Certainty Equivalents with varying probabilities, and subjective
        % probability weight for p = 2/6 is the estimated w(2/6).
        deltaP = data(placeboind(sub),20); % delta parameter estimate
        gammaP = data(placeboind(sub),21); % gamma parameter estimate
        observed_dataP2 = data(placeboind(sub),15:19); % calculated w(p)
        
        % Pack data together
        dataP1 = [x y observed_dataP1];
        dataP2 = [p observed_dataP2];
        
        acovP1 = mlecov([alphaP wp26P],dataP1,'logpdf',@ce_loglik); % calculate covariance matrix 1st estimation step
        acovP2 = mlecov([deltaP gammaP],dataP2,'logpdf',@wp_loglik); % calculate covariance matrix 2nd estimation step
        
        % % Sulpiride condition
        % 1st estimation step for alpha and w(2/6), input data Certainty
        % Equivalents
        alphaS = data(sulpirideind(sub),14); % alpha parameter estimate
        wp26S = data(sulpirideind(sub),16); % w(2/6) parameter estimate
        observed_dataS1 = data(sulpirideind(sub),5:10); % actual observed Certainty Equivalents
        
        % 2nd estimation step for delta and gamma, input data subjective
        % probability weights (calculated based on alpha and different set of
        % Certainty Equivalents with varying probabilities, and subjective
        % probability weight for p = 2/6 is the estimated w(2/6).
        deltaS = data(sulpirideind(sub),20); % delta parameter estimate
        gammaS = data(sulpirideind(sub),21); % gamma parameter estimate
        observed_dataS2 = data(sulpirideind(sub),15:19); % calculated w(p)
        
        % Pack data together
        dataS1 = [x y observed_dataS1];
        dataS2 = [p observed_dataS2];
        
        acovS1 = mlecov([alphaS wp26S],dataS1,'logpdf',@ce_loglik); % calculate covariance matrix 1st estimation step
        acovS2 = mlecov([deltaS gammaS],dataS2,'logpdf',@wp_loglik); % calculate covariance matrix 2nd estimation step
        
        % Standard error and covariance for the parameters
        % Placebo
        % 1st estimation step
        sderrorP_alpha(sub) = sqrt(acovP1(1,1));
        sderrorP_wp26(sub) = sqrt(acovP1(2,2));
        covarP_alpha_w26p(sub) = acovP1(1,2);
        % 2nd estimation step
        sderrorP_gamma(sub) = sqrt(acovP2(1,1));
        sderrorP_delta(sub) = sqrt(acovP2(2,2));
        covarP_delta_gamma(sub) = acovP2(1,2);
        
        % Sulpiride
        % 1st estimation step
        sderrorS_alpha(sub) = sqrt(acovS1(1,1));
        sderrorS_wp26(sub) = sqrt(acovS1(2,2));
        covarS_alpha_w26p(sub) = acovS1(1,2);
        % 2nd estimation step
        sderrorS_gamma(sub) = sqrt(acovS2(1,1));
        sderrorS_delta(sub) = sqrt(acovS2(2,2));
        covarS_delta_gamma(sub) = acovS2(1,2);
        
    end
    
    % Save data for gains and losses separately
    % standard errors and covariances (model fit)
    if n == 1
        save(fullfile(datapath,'modelfit_mlecov_gains_allsubs.mat'), 'sderrorP_alpha', 'sderrorP_wp26', ...
            'covarP_alpha_w26p', 'sderrorS_alpha', 'sderrorS_wp26', 'covarS_alpha_w26p',...
            'sderrorP_gamma', 'sderrorP_delta', 'covarP_delta_gamma', 'sderrorS_gamma',...
            'sderrorS_delta', 'covarS_delta_gamma');
    elseif n == 2
        save(fullfile(datapath,'modelfit_mlecov_losses_allsubs.mat'), 'sderrorP_alpha', 'sderrorP_wp26', ...
            'covarP_alpha_w26p', 'sderrorS_alpha', 'sderrorS_wp26', 'covarS_alpha_w26p',...
            'sderrorP_gamma', 'sderrorP_delta', 'covarP_delta_gamma', 'sderrorS_gamma',...
            'sderrorS_delta', 'covarS_delta_gamma');
    end
    
end
