# Supplementary material for: Dopaminergic Drug Effects on Probability Weighting during Risky Decision Making
Source: eNeuro. 2018 Apr 6;5(2):ENEURO.0330-18.2018. doi: 10.1523/ENEURO.0330-18.2018 (PMC5889481; doi:10.1523/ENEURO.0330-18.2018)
Supplement: Extended Data 1 — Raw data and MATLAB code for the prospect theory parameter estimation procedure implemented in the study. The code includes scripts for the main parameter estimation steps, parameter recovery, and checking the quality of the estimation. Download Extended Data 1, ZIP file. [file sup_enu-eN-NWR-0330-17-s02.zip › ExtendedData/Code/paramCorrPlots.m]

function paramCorrPlots(resultdata,simdata,gains)
%PARAMCORRPLOTS A function that generates correlation plots between parameters
% Used for correlating original and simulated values for a general idea of
% the success of the parameter recovery procedure

if gains==true; gl='Gains'; elseif gains==false; gl='Losses'; end;

% w(2/6)
[R,PValue] = corr(resultdata(:,16),simdata(:,16));

name = [gl 'PWFsimparamscorr_w26'];
fig = figure('name', name);
scatter(resultdata(:,16),simdata(:,16))
lsline
text(0.2,0.7,['R: ' num2str(R) ', p = ' num2str(PValue)]);
xlabel('Original parameter values');
xlim([0 1])
ylabel('Simulated parameter values');
ylim([0 1])
title([gl ': original and simulated w(2/6) values']);
%saveas(fig, ['Plots\' name]);

% Alpha
[R,PValue] = corr(resultdata(:,14),simdata(:,14));

name = [gl 'PWFsimparamscorr_alpha'];
fig = figure('name', name);
scatter(resultdata(:,14),simdata(:,14))
lsline
text(2,8,['R: ' num2str(R) ', p = ' num2str(PValue)]);
xlabel('Original parameter values');
xlim([0 12])
ylabel('Simulated parameter values');
ylim([0 12])
title([gl ': original and simulated alpha values']);
%saveas(fig, ['Plots\' name]);

% Delta
[R,PValue] = corr(resultdata(:,20),simdata(:,20));

name = [gl 'PWFsimparamscorr_delta'];
fig = figure('name', name);
scatter(resultdata(:,20),simdata(:,20))
lsline
text(0.5,3.5,['R: ' num2str(R) ', p = ' num2str(PValue)]);
xlabel('Original parameter values');
xlim([0 4])
ylabel('Simulated parameter values');
ylim([0 4])
title([gl ': original and simulated delta values']);
%saveas(fig, ['Plots\' name]);

% Gamma
[R,PValue] = corr(resultdata(:,21),simdata(:,21));

name = [gl 'PWFsimparamscorr_gamma'];
fig = figure('name', name);
scatter(resultdata(:,21),simdata(:,21))
lsline
text(0.5,3.5,['R: ' num2str(R) ', p = ' num2str(PValue)]);
xlabel('Original parameter values');
xlim([0 4])
ylabel('Simulated parameter values');
ylim([0 4])
title([gl ': original and simulated gamma values']);
%saveas(fig, ['Plots\' name]);

end
