# Supplementary material for: Dopaminergic Drug Effects on Probability Weighting during Risky Decision Making
Source: eNeuro. 2018 Apr 6;5(2):ENEURO.0330-18.2018. doi: 10.1523/ENEURO.0330-18.2018 (PMC5889481; doi:10.1523/ENEURO.0330-18.2018)
Supplement: Extended Data 1 — Raw data and MATLAB code for the prospect theory parameter estimation procedure implemented in the study. The code includes scripts for the main parameter estimation steps, parameter recovery, and checking the quality of the estimation. Download Extended Data 1, ZIP file. [file sup_enu-eN-NWR-0330-17-s02.zip › ExtendedData/Code/plotModelFitCovarSdErr.m]

datapath = 'C:\Users\kojala\Dropbox\Projects\CE_task_analyses\MATLAB_Data';

gainsdata = importdata(fullfile(datapath,'gainsdata_alphaestimated_LattimorePWF_iter200_new.mat'));
lossesdata = importdata(fullfile(datapath,'lossesdata_alphaestimated_LattimorePWF_iter200_new.mat'));
gainsfit = importdata(fullfile(datapath,'modelfit_mlecov_gains_allsubs.mat')); % model covariance matrix data
lossesfit = importdata(fullfile(datapath,'modelfit_mlecov_losses_allsubs.mat'));

subjects = [1:20 22 23 29:37 39:42 44:50 52]; % all subjects

placeboind = find(gainsdata(:,3)==1); % indices for drug conditions
sulpirideind = find(gainsdata(:,3)==2); % same for gains and losses

% Alpha & w(2/6) - 1st fitting step
alpha = [gainsdata(placeboind,14) gainsdata(sulpirideind,14) lossesdata(placeboind,14) lossesdata(sulpirideind,14)];
alphaSE = [gainsfit.sderrorP_alpha' gainsfit.sderrorS_alpha' lossesfit.sderrorP_alpha' lossesfit.sderrorS_alpha']; % standard error
wp26 = [gainsdata(placeboind,16) gainsdata(sulpirideind,16) lossesdata(placeboind,16) lossesdata(sulpirideind,16)];
wp26SE = [gainsfit.sderrorP_wp26' gainsfit.sderrorS_wp26' lossesfit.sderrorP_wp26' lossesfit.sderrorS_wp26']; % standard error

subvect = 1:length(subjects);
excl = [18 29 30 40 48 52]; % excluded subjects
excluded = subvect(ismember(subjects,excl));

conditions = {'Gains, Placebo' 'Gains, Sulpiride' 'Losses, Placebo' 'Losses, Sulpiride'};

% Plot parameter estimates and standard errors for each subject
figure;
set(gcf,'units','points','position',[0,0,800,600])
st = suptitle('Parameter estimate values with SE, N = 43');
set(st, 'FontSize', 12)
hold on

for i = 1:length(conditions) % loop over all conditions
    
    subplot(2,2,i)
    h = plot(alpha(:,i),wp26(:,i),'ob','MarkerFaceColor','b','MarkerSize',3);
    hold on
    [hdx, hdy] = errorbarxy(alpha(:,i),wp26(:,i),alphaSE(:,i),wp26SE(:,i));
    
    for e = excluded % mark excluded subjects with red
        plot(alpha(excluded,i),wp26(excluded,i),'or','MarkerFaceColor','r','MarkerSize',3)
        hdx(e).Color = 'red';
        hdy(e).Color = 'red';
        text(alpha(e,i)+0.05,wp26(e,i)+0.01,num2str(subjects(e)))
    end
    
    xlabel('Alpha')
    xmaxlim = nansum([max(alpha(:,i)) alphaSE(alpha(:,i)==max(alpha(:,i)),i)]);
    xlim([0 xmaxlim])
    ylim([0 1])
    ylabel('w(2/6)')
    t = title(conditions{i});
    set(t, 'FontSize', 10)
    
end

% Delta & gamma  - 2nd fitting step
delta = [gainsdata(placeboind,20) gainsdata(sulpirideind,20) lossesdata(placeboind,20) lossesdata(sulpirideind,20)];
deltaSE = [gainsfit.sderrorP_delta' gainsfit.sderrorS_delta' lossesfit.sderrorP_delta' lossesfit.sderrorS_delta'];
gamma = [gainsdata(placeboind,21) gainsdata(sulpirideind,21) lossesdata(placeboind,21) lossesdata(sulpirideind,21)];
gammaSE = [gainsfit.sderrorP_gamma' gainsfit.sderrorS_gamma' lossesfit.sderrorP_gamma' lossesfit.sderrorS_gamma'];

conditions = {'Gains, Placebo' 'Gains, Sulpiride' 'Losses, Placebo' 'Losses, Sulpiride'};

figure;
set(gcf,'units','points','position',[0,0,800,600])
st = suptitle('Parameter estimate values with SE, N = 43');
set(st, 'FontSize', 12)
hold on

for i = 1:length(conditions)
    
    subplot(2,2,i)
    h = plot(gamma(:,i),delta(:,i),'ob','MarkerFaceColor','b','MarkerSize',3);
    hold on
    [hdx, hdy] = errorbarxy(gamma(:,i),delta(:,i),gammaSE(:,i),deltaSE(:,i));
    
    for e = excluded
        plot(gamma(excluded,i),delta(excluded,i),'or','MarkerFaceColor','r','MarkerSize',3)
        hdx(e).Color = 'red';
        hdy(e).Color = 'red';
        text(gamma(e,i)+0.01,delta(e,i)+0.01,num2str(subjects(e)))
    end
    
    xlabel('Gamma')
    xmaxlimd = nansum([max(delta(:,i)) deltaSE(delta(:,i)==max(delta(:,i)),i)]);
    xmaxlimg = nansum([max(gamma(:,i)) gammaSE(gamma(:,i)==max(gamma(:,i)),i)]);
    ylim([0 xmaxlimd])
    xlim([0 xmaxlimg])
    ylabel('Delta')
    t = title(conditions{i});
    set(t, 'FontSize', 10)
    
end
