# Supplementary material for: Dopaminergic Drug Effects on Probability Weighting during Risky Decision Making
Source: eNeuro. 2018 Apr 6;5(2):ENEURO.0330-18.2018. doi: 10.1523/ENEURO.0330-18.2018 (PMC5889481; doi:10.1523/ENEURO.0330-18.2018)
Supplement: Extended Data 1 — Raw data and MATLAB code for the prospect theory parameter estimation procedure implemented in the study. The code includes scripts for the main parameter estimation steps, parameter recovery, and checking the quality of the estimation. Download Extended Data 1, ZIP file. [file sup_enu-eN-NWR-0330-17-s02.zip › ExtendedData/Code/plotResnorm.m]

% PLOTTING RESNORM (goodness-of-fit)
clear all
datapath = 'C:\Users\kojala\Dropbox\Projects\CE_task_analyses\MATLAB_Data\Resnorm';

subjects = [1:20 22 23 29:37 39:42 44:50 52]; % all subjects

titles = {'Resnorm Alpha & w(2/6) Gains Placebo' 'Resnorm Alpha & w(2/6) Gains Sulpiride' 'Resnorm Alpha & w(2/6) Losses Placebo' 'Resnorm Alpha & w(2/6) Losses Sulpiride'...
    'Resnorm Delta & Gamma Gains Placebo' 'Resnorm Delta & Gamma Gains Sulpiride' 'Resnorm Delta & Gamma Losses Placebo' 'Resnorm Delta & Gamma Losses Sulpiride'};

for sub = 1:length(subjects) % retrieve resnorm data for each subject
    
rndata(1,:) = importdata(fullfile(datapath,['resnormdata_aw26_gains_iter200_subject' num2str(subjects(sub)) '_drug1.mat']));
rndata(2,:) = importdata(fullfile(datapath,['resnormdata_aw26_gains_iter200_subject' num2str(subjects(sub)) '_drug2.mat']));
rndata(3,:) = importdata(fullfile(datapath,['resnormdata_aw26_losses_iter200_subject' num2str(subjects(sub)) '_drug1.mat']));
rndata(4,:) = importdata(fullfile(datapath,['resnormdata_aw26_losses_iter200_subject' num2str(subjects(sub)) '_drug2.mat']));

rndata(5,:) = importdata(fullfile(datapath,['resnormdata_dg_gains_iter200_subject' num2str(subjects(sub)) '_drug1.mat']));
rndata(6,:) = importdata(fullfile(datapath,['resnormdata_dg_gains_iter200_subject' num2str(subjects(sub)) '_drug2.mat']));
rndata(7,:) = importdata(fullfile(datapath,['resnormdata_dg_losses_iter200_subject' num2str(subjects(sub)) '_drug1.mat']));
rndata(8,:) = importdata(fullfile(datapath,['resnormdata_dg_losses_iter200_subject' num2str(subjects(sub)) '_drug2.mat']));

for i = 1:size(rndata,1)
    
    minrn(sub,i) = min(rndata(i,:)); % take the minimum resnorm (best)
    
end

end

subvect = 1:size(minrn,1);
% excluded participants
excl = [18 29 30 40 48 52];
excluded = subvect(ismember(subjects,excl));
% included participants
included = subvect(~ismember(subjects,excl));

% Alpha and w(2/6)
resnorm_awp = [mean(minrn(included,1)) mean(minrn(excluded,1)); mean(minrn(included,2)) mean(minrn(excluded,2));...
     mean(minrn(included,3)) mean(minrn(excluded,3));  mean(minrn(included,4)) mean(minrn(excluded,4))];
resnorm_awp_se = [std(minrn(included,1))/sqrt(length(included)) std(minrn(excluded,1))/sqrt(length(excluded));...
     std(minrn(included,2))/sqrt(length(included)) std(minrn(excluded,2))/sqrt(length(excluded));...
     std(minrn(included,3))/sqrt(length(included)) std(minrn(excluded,3))/sqrt(length(excluded));...
     std(minrn(included,4))/sqrt(length(included)) std(minrn(excluded,4))/sqrt(length(excluded))];
 
figure; hBar = bar(resnorm_awp);
set(gca,'XTick',1:4,'xTickLabel',{'Gains Placebo' 'Gains Sulpiride' 'Losses Placebo' 'Losses Sulpiride'})
ylabel('Resnorm')
title('Mean resnorms for alpha and w(2/6) fitting step')
legend('Included participants','Excluded participants','Location','northwest')
hold on

for i = 1:length(hBar)
    hb = get(get(hBar(i),'Children'), 'XData');
    midbar = mean(hb);
    errorbar(midbar, resnorm_awp(:,i), resnorm_awp_se(:,i), 'r.') % plotting errors
end


% Delta and gamma
resnorm_dg = [mean(minrn(included,5)) mean(minrn(excluded,5)); mean(minrn(included,6)) mean(minrn(excluded,6));...
     mean(minrn(included,7)) mean(minrn(excluded,7));  mean(minrn(included,8)) mean(minrn(excluded,8))];
resnorm_dg_se = [std(minrn(included,5))/sqrt(length(included)) std(minrn(excluded,5))/sqrt(length(excluded));...
     std(minrn(included,6))/sqrt(length(included)) std(minrn(excluded,6))/sqrt(length(excluded));...
     std(minrn(included,7))/sqrt(length(included)) std(minrn(excluded,7))/sqrt(length(excluded));...
     std(minrn(included,8))/sqrt(length(included)) std(minrn(excluded,8))/sqrt(length(excluded))];
 
figure; hBar = bar(resnorm_dg);
set(gca,'XTick',1:4,'xTickLabel',{'Gains Placebo' 'Gains Sulpiride' 'Losses Placebo' 'Losses Sulpiride'})
ylabel('Resnorm')
title('Mean resnorms for delta and gamma fitting step')
legend('Included participants','Excluded participants','Location','northeast')
hold on

for i = 1:length(hBar)
    hb = get(get(hBar(i),'Children'), 'XData');
    midbar = mean(hb);
    errorbar(midbar, resnorm_dg(:,i), resnorm_dg_se(:,i), 'r.') % plotting errors
end
