# Supplementary material for: Dopaminergic Drug Effects on Probability Weighting during Risky Decision Making
Source: eNeuro. 2018 Apr 6;5(2):ENEURO.0330-18.2018. doi: 10.1523/ENEURO.0330-18.2018 (PMC5889481; doi:10.1523/ENEURO.0330-18.2018)
Supplement: Extended Data 1 — Raw data and MATLAB code for the prospect theory parameter estimation procedure implemented in the study. The code includes scripts for the main parameter estimation steps, parameter recovery, and checking the quality of the estimation. Download Extended Data 1, ZIP file. [file sup_enu-eN-NWR-0330-17-s02.zip › ExtendedData/Code/reorderCE.m]

function CEr = reorderCE(xdata,targetorder,resultdata,mat_index)
%REORDERCE Reordering certainty equivalents for p=2/6 from order of presentation to 
% the order of the article Abdellaoui et al. 2011:
% x    y
% 1200 0
%  600 0
% 1200 600
%  600 300
% 1000 400
% 1200 900

% Meant to facilitate across subjects comparison for each gamble
    
CEr = zeros(1,length(xdata));
for xind=1:length(xdata(:,1))
    ind = find(ismember(targetorder,xdata(xind,:),'rows'),1);
    CEr(ind) = resultdata(mat_index,4+xind);
end

end
