# Supplementary material for: Dopaminergic Drug Effects on Probability Weighting during Risky Decision Making
Source: eNeuro. 2018 Apr 6;5(2):ENEURO.0330-18.2018. doi: 10.1523/ENEURO.0330-18.2018 (PMC5889481; doi:10.1523/ENEURO.0330-18.2018)
Supplement: Extended Data 1 — Raw data and MATLAB code for the prospect theory parameter estimation procedure implemented in the study. The code includes scripts for the main parameter estimation steps, parameter recovery, and checking the quality of the estimation. Download Extended Data 1, ZIP file. [file sup_enu-eN-NWR-0330-17-s02.zip › ExtendedData/Code/simulate_noisydata.m]

function CE_noise = simulate_noisydata(resultdata,rows,order,gains)

% Noise calculated for log / log-odds transformed values to avoid going to
% negative if noise > value. 

for r = 1:rows % Subject and condition (2 drug conditions per subject)
    
    % Estimated parameter values
    alpha = resultdata(r,14);
    delta = resultdata(r,20);
    gamma = resultdata(r,21);
    wp26 = resultdata(r,16);
    
    % Data used for the estimation
    CE = resultdata(r,5:10);
    wp = resultdata(r,[15 17:19]); % and w(2/6) from the 1st step
    
    % Fitted data with parameter estimates
    % 1st step: CEs from the value function
    if gains==true;
        vx(r,:) = order(:,1).^alpha; % Value function of x
        vy(r,:) = order(:,2).^alpha; % Value function of y
        CEfit = (wp26*(vx(r,2:7)-vy(r,2:7))+vy(r,2:7)).^(1/alpha); % Certainty equivalents for the 1st fitting step with varying amounts of money
    elseif gains==false;
        vx(r,:) = -(-order(:,1)).^alpha; % Value function of x
        vy(r,:) = -(-order(:,2)).^alpha; % Value function of y
        CEfit = -(-(wp26*(vx(r,2:7)-vy(r,2:7))+vy(r,2:7))).^(1/alpha); % Take the v(x) and v(y) with p = 2/6
    end
    % 2nd step: w(p)s from the probability weighting function
    probs = [1/6 3/6 4/6 5/6];
    wpfit = (delta*probs.^gamma)./(((delta*probs.^gamma)+((1-probs).^gamma)));
    
    % Transform relevant data into log or log-odds scale
    % If it's losses, transform CE values to positive first to avoid problems
    % with imaginary numbers. Transform back to negative later. 
    CE = abs(CE);
    CEfit = abs(CEfit);
    
    logCE = log(CE);
    logCEfit(r,:) = log(CEfit);
    logowp = log(wp./(1-wp));
    logowpfit(r,:) = log(wpfit./(1-wpfit));
    
    % Calculate Mean Squared Error (MSE) in the log or log-odds
    % scale
    error1 = logCE-logCEfit(r,:);
    MSE1(r) = mean(error1.^2);
    error2 = logowp-logowpfit(r,:);
    MSE2(r) = mean(error2.^2);
    
end

% Take median RMSE over all subjects and conditions as the standard error
% of the random noise
noisevar1 = median(sqrt(MSE1)); % 1st fitting step
noisevar2 = median(sqrt(MSE2)); % 2nd fitting step

for r = 1:rows
    
    % Add noise to log / log-odds transformed values
    CEfit_noise_log = logCEfit(r,:) + noisevar1.*randn(size(logCEfit(r,:))); % Added noise
    wpfit_noise_log = logowpfit(r,:) + noisevar2.*randn(size(logowpfit(r,:)));
    
    % Transform back to original scale (and CE to negative if losses)
    % CE back from log scale
    if gains==true
        CE_noise(r,2:7) = exp(CEfit_noise_log);
    elseif gains==false
        CE_noise(r,2:7) = -exp(CEfit_noise_log);
    end
    % w(p) back from log-odds scale to probabilities
    wp_noise = exp(wpfit_noise_log)./(1+exp(wpfit_noise_log));
    
    alpha = resultdata(r,14); % Get alpha again for the current row
    
    % Calculate CE based on w(p)
    if gains==true;
        CE_noise(r,[1 8:10]) = (wp_noise.*vx(r,[1 8:10])).^(1/alpha); % Calculate CE from w(p) and v(x) for x = 1200, y = 0, p variable
    elseif gains==false;
        CE_noise(r,[1 8:10]) = -(-wp_noise.*vx(r,[1 8:10])).^(1/alpha);
    end
    
end

end
