# Supplementary material for: Dopaminergic Drug Effects on Probability Weighting during Risky Decision Making
Source: eNeuro. 2018 Apr 6;5(2):ENEURO.0330-18.2018. doi: 10.1523/ENEURO.0330-18.2018 (PMC5889481; doi:10.1523/ENEURO.0330-18.2018)
Supplement: Extended Data 1 — Raw data and MATLAB code for the prospect theory parameter estimation procedure implemented in the study. The code includes scripts for the main parameter estimation steps, parameter recovery, and checking the quality of the estimation. Download Extended Data 1, ZIP file. [file sup_enu-eN-NWR-0330-17-s02.zip › ExtendedData/Code/weightedParameterEstimates.m]

datapath = 'C:\Users\kojala\Dropbox\Projects\CE_task_analyses\MATLAB_Data';

gainsdata = importdata(fullfile(datapath,'gainsdata_alphaestimated_LattimorePWF_iter200_new.mat'));
lossesdata = importdata(fullfile(datapath,'lossesdata_alphaestimated_LattimorePWF_iter200_new.mat'));
gainsfit = importdata(fullfile(datapath,'modelfit_mlecov_gains_allsubs.mat')); % standard errors from the model covariance matrix
lossesfit = importdata(fullfile(datapath,'modelfit_mlecov_losses_allsubs.mat'));

subjects = [1:20 22 23 29:37 39:42 44:50 52]; % all subjects

placeboind = find(gainsdata(:,3)==1); % indices for drug conditions
sulpirideind = find(gainsdata(:,3)==2); % same indices for gains and losses

% Alpha & w(2/6)
alpha = [gainsdata(placeboind,14) gainsdata(sulpirideind,14) lossesdata(placeboind,14) lossesdata(sulpirideind,14)];
alphaSE = [gainsfit.sderrorP_alpha' gainsfit.sderrorS_alpha' lossesfit.sderrorP_alpha' lossesfit.sderrorS_alpha']; % standard errors
wp26 = [gainsdata(placeboind,16) gainsdata(sulpirideind,16) lossesdata(placeboind,16) lossesdata(sulpirideind,16)];
wp26SE = [gainsfit.sderrorP_wp26' gainsfit.sderrorS_wp26' lossesfit.sderrorP_wp26' lossesfit.sderrorS_wp26']; % standard errors

% Parameter estimates weighted by their standard error
alphaW = alpha./alphaSE;
wp26W = wp26./wp26SE;

% Delta & gamma
delta = [gainsdata(placeboind,20) gainsdata(sulpirideind,20) lossesdata(placeboind,20) lossesdata(sulpirideind,20)];
deltaSE = [gainsfit.sderrorP_delta' gainsfit.sderrorS_delta' lossesfit.sderrorP_delta' lossesfit.sderrorS_delta']; % standard errors
gamma = [gainsdata(placeboind,21) gainsdata(sulpirideind,21) lossesdata(placeboind,21) lossesdata(sulpirideind,21)];
gammaSE = [gainsfit.sderrorP_gamma' gainsfit.sderrorS_gamma' lossesfit.sderrorP_gamma' lossesfit.sderrorS_gamma']; % standard errors

% Parameter estimates weighted by their standard error
deltaW = delta./deltaSE;
gammaW = gamma./gammaSE;

% Weighting after taking the difference for gamma sulpiride-placebo
gammaDrug = gamma(:,2)-gamma(:,1);
gammaSE_avg = mean([gammaSE(:,2) gammaSE(:,1)],2);
gammaW_Drug = gammaDrug./gammaSE_avg;

save(fullfile(datapath,'weighted_parameters.mat'),'alphaW','wp26W','deltaW','gammaW','gammaW_Drug')
