# Supplementary material for: Dopaminergic Drug Effects on Probability Weighting during Risky Decision Making
Source: eNeuro. 2018 Apr 6;5(2):ENEURO.0330-18.2018. doi: 10.1523/ENEURO.0330-18.2018 (PMC5889481; doi:10.1523/ENEURO.0330-18.2018)
Supplement: Extended Data 1 — Raw data and MATLAB code for the prospect theory parameter estimation procedure implemented in the study. The code includes scripts for the main parameter estimation steps, parameter recovery, and checking the quality of the estimation. Download Extended Data 1, ZIP file. [file sup_enu-eN-NWR-0330-17-s02.zip › ExtendedData/Data/taskCE_Exp_10_Ses_1.xlsx]

## Sheet: taskCE_Exp_10_Ses_1
=======================================================================================================================================================
***** CASH EQUIVALENT TASK ***** subject ID: Exp_10_Ses_1
***** 2012-07-27 13:22:08 ***** filename: taskCE_Exp_10_Ses_1.txt
=======================================================================================================================================================
Block: 0 = practice, 1 = first session, 2 = second session
Order of blocks: 1 (1 = WINS - LOSSES, 2 = LOSSES - WINS)
Output directory: C:\Users\liejan\Desktop\Documents\Experiments\CE\logfiles
==== BEGIN === start of experiment (in seconds) : 626.2716 ==========================================================================================
#Trial	Block	Probability	Cash	AltCash	LowerBound	UpperBound	Response	PresentationTime	ResponseTime	Advance
1	1	33.33	1200	0	400	1200	2	336.61	337.34	0
2	1	33.33	1200	0	400	800	1	338.42	339.61	0
3	1	33.33	1200	0	400	600	1	340.69	342.42	0
4	1	33.33	1200	0	400	500	1	343.5	346.18	0
5	1	33.33	1200	0	450	500	2	347.25	349.44	0
6	1	33.33	1200	0	475	500	2	350.52	352	0
7	1	33.33	1200	0	475	500	1	353.08	354.74	0.5
8	1	33.33	1200	0	475	500	2	355.81	357.83	1
9	1	33.33	1200	600	800	1200	2	365.88	367.68	0
10	1	33.33	1200	600	800	1000	1	368.76	371.21	0
11	1	33.33	1200	600	800	900	1	372.29	373.46	0
12	1	33.33	1200	600	800	850	1	374.54	376.11	0
13	1	33.33	1200	600	825	850	2	377.19	378.96	0
14	1	33.33	1200	600	837.5	850	2	380.04	381.41	0
15	1	33.33	1200	600	837.5	850	1	382.48	385.51	0.5
16	1	33.33	1200	600	837.5	850	2	386.59	390.08	1
17	1	83.33	1200	0	0	1000	1	400.84	402	0
18	1	83.33	1200	0	500	1000	2	403.08	404.81	0
19	1	83.33	1200	0	750	1000	2	405.88	408.02	0
20	1	83.33	1200	0	875	1000	2	409.1	411.33	0
21	1	83.33	1200	0	937.5	1000	2	412.42	413.63	0
22	1	83.33	1200	0	937.5	968.75	1	414.71	416.23	0
23	1	83.33	1200	0	937.5	968.75	1	417.31	418.25	0.5
24	1	83.33	1200	0	937.5	968.75	1	419.32	421.56	0
25	1	83.33	1200	0	0	1000	1	422.64	423.92	0
26	1	83.33	1200	0	500	1000	2	425	426.37	0
27	1	83.33	1200	0	500	750	1	427.46	430.08	0
28	1	83.33	1200	0	625	750	2	431.16	434.28	0
29	1	83.33	1200	0	687.5	750	2	435.36	436.97	0
30	1	83.33	1200	0	718.75	750	2	438.05	443.36	0
31	1	83.33	1200	0	718.75	750	1	444.45	446.56	0.5
32	1	83.33	1200	0	718.75	750	2	447.64	449.47	1
33	1	33.33	1000	400	600	1000	2	457.65	460.48	0
34	1	33.33	1000	400	600	800	1	461.57	464.76	0
35	1	33.33	1000	400	600	700	1	465.85	466.8	0
36	1	33.33	1000	400	650	700	2	467.88	469.73	0
37	1	33.33	1000	400	675	700	2	470.81	472.08	0
38	1	33.33	1000	400	687.5	700	2	473.17	474.44	0
39	1	33.33	1000	400	687.5	700	1	475.51	476.72	0.5
40	1	33.33	1000	400	687.5	700	2	477.8	479.73	1
41	1	33.33	600	300	400	600	2	488.13	490.7	0
42	1	33.33	600	300	500	600	2	491.78	495.76	0
43	1	33.33	600	300	500	550	1	496.83	501	0
44	1	33.33	600	300	500	525	1	502.08	504.6	0
45	1	33.33	600	300	500	512.5	1	505.67	506.78	0
46	1	33.33	600	300	500	506.25	1	507.86	510.46	0
47	1	33.33	600	300	500	506.25	1	511.54	513.19	0.5
48	1	33.33	600	300	500	506.25	2	514.27	519.01	1
49	1	33.33	600	0	0	200	1	528.73	531.19	0
50	1	33.33	600	0	100	200	2	532.27	536.77	0
51	1	33.33	600	0	150	200	2	537.85	540.47	0
52	1	33.33	600	0	175	200	2	541.55	545.23	0
53	1	33.33	600	0	187.5	200	2	546.31	548.26	0
54	1	33.33	600	0	193.75	200	2	549.34	551.99	0
55	1	33.33	600	0	193.75	200	1	553.06	554.49	0.5
56	1	33.33	600	0	193.75	200	2	555.57	557.19	1
57	1	66.67	1200	0	0	800	1	565.01	568.79	0
58	1	66.67	1200	0	400	800	2	569.87	571.53	0
59	1	66.67	1200	0	400	600	1	572.61	573.66	0
60	1	66.67	1200	0	500	600	2	574.74	576.22	0
61	1	66.67	1200	0	550	600	2	577.3	578.88	0
62	1	66.67	1200	0	575	600	2	579.97	582.64	0
63	1	66.67	1200	0	575	600	1	583.72	585.53	0.5
64	1	66.67	1200	0	575	600	1	586.61	588.04	0
65	1	66.67	1200	0	800	1200	2	589.12	590.84	0
66	1	66.67	1200	0	800	1000	1	591.92	593.95	0
67	1	66.67	1200	0	800	900	1	595.03	595.84	0
68	1	66.67	1200	0	800	850	1	596.92	598.62	0
69	1	66.67	1200	0	800	825	1	599.69	600.57	0
70	1	66.67	1200	0	800	812.5	1	601.65	602.64	0
71	1	66.67	1200	0	800	812.5	1	603.73	604.86	0.5
72	1	66.67	1200	0	800	812.5	2	605.95	609.08	1
73	1	16.67	1200	0	0	200	1	622.06	625.08	0
74	1	16.67	1200	0	100	200	2	626.16	628.82	0
75	1	16.67	1200	0	150	200	2	629.9	631.64	0
76	1	16.67	1200	0	175	200	2	632.72	634.27	0
77	1	16.67	1200	0	187.5	200	2	635.35	636.13	0
78	1	16.67	1200	0	193.75	200	2	637.2	638.24	0
79	1	16.67	1200	0	193.75	200	1	639.32	640.35	0.5
80	1	16.67	1200	0	193.75	200	2	641.43	643.1	1
81	1	33.33	1200	900	1000	1200	2	652.75	653.69	0
82	1	33.33	1200	900	1100	1200	2	654.76	658.23	0
83	1	33.33	1200	900	1100	1150	1	659.31	661.61	0
84	1	33.33	1200	900	1100	1125	1	662.69	664.13	0
85	1	33.33	1200	900	1100	1112.5	1	665.22	669.29	0
86	1	33.33	1200	900	1100	1106.25	1	670.37	672.29	0
87	1	33.33	1200	900	1100	1106.25	1	673.37	677.37	0.5
88	1	33.33	1200	900	1100	1106.25	2	678.45	683.89	1
89	1	50	1200	0	0	600	1	693.42	694.98	0
90	1	50	1200	0	0	300	1	696.06	697.98	0
91	1	50	1200	0	150	300	2	699.06	701.73	0
92	1	50	1200	0	150	225	1	702.81	704.01	0
93	1	50	1200	0	187.5	225	2	705.1	705.93	0
94	1	50	1200	0	187.5	206.25	1	707.01	708.67	0
95	1	50	1200	0	187.5	206.25	1	709.75	710.66	0.5
96	1	50	1200	0	187.5	206.25	2	711.74	712.61	1
97	2	33.33	-600	0	0	-200	2	719.23	722.41	0
98	2	33.33	-600	0	-100	-200	1	723.49	725.33	0
99	2	33.33	-600	0	-150	-200	1	726.41	730.73	0
100	2	33.33	-600	0	-175	-200	1	731.81	732.89	0
101	2	33.33	-600	0	-187.5	-200	1	733.97	735.69	0
102	2	33.33	-600	0	-193.75	-200	1	736.77	738.18	0
103	2	33.33	-600	0	-193.75	-200	1	739.26	740.11	0.5
104	2	33.33	-600	0	-193.75	-200	2	741.19	742.28	1
105	2	33.33	-600	-300	-300	-400	2	749.3	762.44	0
106	2	33.33	-600	-300	-300	-350	2	763.51	765.62	0
107	2	33.33	-600	-300	-325	-350	1	766.7	769.29	0
108	2	33.33	-600	-300	-337.5	-350	1	770.37	771.24	0
109	2	33.33	-600	-300	-337.5	-343.75	2	772.32	773.08	0
110	2	33.33	-600	-300	-337.5	-340.63	2	774.16	774.89	0
111	2	33.33	-600	-300	-337.5	-340.63	1	775.97	780.59	0.5
112	2	33.33	-600	-300	-337.5	-340.63	2	781.67	788.48	1
113	2	83.33	-1200	0	0	-1000	2	796.67	798.83	0
114	2	83.33	-1200	0	-500	-1000	1	799.91	803.67	0
115	2	83.33	-1200	0	-500	-750	2	804.75	808.66	0
116	2	83.33	-1200	0	-625	-750	1	809.74	810.96	0
117	2	83.33	-1200	0	-687.5	-750	1	812.04	812.77	0
118	2	83.33	-1200	0	-687.5	-718.75	2	813.85	814.57	0
119	2	83.33	-1200	0	-687.5	-718.75	1	815.65	816.85	0.5
120	2	83.33	-1200	0	-687.5	-718.75	2	817.93	818.8	1
121	2	33.33	-1200	0	0	-400	2	825.81	829.66	0
122	2	33.33	-1200	0	-200	-400	1	830.74	832.9	0
123	2	33.33	-1200	0	-300	-400	1	833.98	834.88	0
124	2	33.33	-1200	0	-350	-400	1	835.96	836.79	0
125	2	33.33	-1200	0	-375	-400	1	837.87	838.26	0
126	2	33.33	-1200	0	-387.5	-400	1	839.34	840.16	0
127	2	33.33	-1200	0	-387.5	-400	1	841.24	842.15	0.5
128	2	33.33	-1200	0	-387.5	-400	2	843.23	845.05	1
129	2	16.67	-1200	0	-200	-1200	1	855.11	856.94	0
130	2	16.67	-1200	0	-200	-700	2	858.02	859.08	0
131	2	16.67	-1200	0	-200	-450	2	860.16	862.37	0
132	2	16.67	-1200	0	-325	-450	1	863.45	864.27	0
133	2	16.67	-1200	0	-387.5	-450	1	865.35	866.21	0
134	2	16.67	-1200	0	-387.5	-418.75	2	867.29	869.27	0
135	2	16.67	-1200	0	-387.5	-418.75	1	870.34	871.11	0.5
136	2	16.67	-1200	0	-387.5	-418.75	2	872.19	874.86	1
137	2	33.33	-1000	-400	-400	-600	2	887.86	897.37	0
138	2	33.33	-1000	-400	-500	-600	1	898.45	899.7	0
139	2	33.33	-1000	-400	-550	-600	1	900.78	902.05	0
140	2	33.33	-1000	-400	-575	-600	1	903.13	903.53	0
141	2	33.33	-1000	-400	-587.5	-600	1	904.61	905.03	0
142	2	33.33	-1000	-400	-593.75	-600	1	906.11	906.86	0
143	2	33.33	-1000	-400	-593.75	-600	1	907.94	909.04	0.5
144	2	33.33	-1000	-400	-593.75	-600	2	910.12	912.12	1
145	2	33.33	-1200	-600	-600	-800	2	924.19	930.7	0
146	2	33.33	-1200	-600	-700	-800	1	931.78	934.57	0
147	2	33.33	-1200	-600	-750	-800	1	935.65	936.88	0
148	2	33.33	-1200	-600	-775	-800	1	937.96	938.89	0
149	2	33.33	-1200	-600	-787.5	-800	1	939.96	940.7	0
150	2	33.33	-1200	-600	-793.75	-800	1	941.77	942.27	0
151	2	33.33	-1200	-600	-793.75	-800	1	943.35	944.38	0.5
152	2	33.33	-1200	-600	-793.75	-800	2	945.46	947.28	1
153	2	66.67	-1200	0	0	-800	2	955.4	958.97	0
154	2	66.67	-1200	0	-400	-800	1	960.04	975.61	0
155	2	66.67	-1200	0	-600	-800	1	976.68	977.5	0
156	2	66.67	-1200	0	-600	-700	2	978.58	980.57	0
157	2	66.67	-1200	0	-650	-700	1	981.64	982.3	0
158	2	66.67	-1200	0	-675	-700	1	983.38	984.01	0
159	2	66.67	-1200	0	-675	-700	1	985.09	987.54	0.5
160	2	66.67	-1200	0	-675	-700	2	988.62	989.25	1
161	2	33.33	-1200	-900	-1000	-1200	1	1012.27	1014.37	0
162	2	33.33	-1200	-900	-1000	-1100	2	1015.44	1018.25	0
163	2	33.33	-1200	-900	-1000	-1050	2	1019.33	1021.57	0
164	2	33.33	-1200	-900	-1025	-1050	1	1022.65	1024.77	0
165	2	33.33	-1200	-900	-1037.5	-1050	1	1025.84	1027.4	0
166	2	33.33	-1200	-900	-1043.75	-1050	1	1028.47	1029.31	0
167	2	33.33	-1200	-900	-1043.75	-1050	1	1030.39	1035.45	0.5
168	2	33.33	-1200	-900	-1043.75	-1050	2	1036.53	1037.9	1
169	2	50	-1200	0	-600	-1200	1	1044.71	1054.54	0
170	2	50	-1200	0	-600	-900	2	1055.62	1058.94	0
171	2	50	-1200	0	-600	-750	2	1060.02	1062.69	0
172	2	50	-1200	0	-675	-750	1	1063.77	1065.28	0
173	2	50	-1200	0	-712.5	-750	1	1066.36	1067.53	0
174	2	50	-1200	0	-731.25	-750	1	1068.61	1069.42	0
175	2	50	-1200	0	-731.25	-750	1	1070.49	1072.08	0.5
176	2	50	-1200	0	-731.25	-750	2	1073.16	1074.84	1
