# Supplementary material for: Dopaminergic Drug Effects on Probability Weighting during Risky Decision Making
Source: eNeuro. 2018 Apr 6;5(2):ENEURO.0330-18.2018. doi: 10.1523/ENEURO.0330-18.2018 (PMC5889481; doi:10.1523/ENEURO.0330-18.2018)
Supplement: Extended Data 1 — Raw data and MATLAB code for the prospect theory parameter estimation procedure implemented in the study. The code includes scripts for the main parameter estimation steps, parameter recovery, and checking the quality of the estimation. Download Extended Data 1, ZIP file. [file sup_enu-eN-NWR-0330-17-s02.zip › ExtendedData/Data/taskCE_Exp_10_Ses_2.xlsx]

## Sheet: taskCE_Exp_10_Ses_2
=======================================================================================================================================================
***** CASH EQUIVALENT TASK ***** subject ID: Exp_10_Ses_2
***** 2012-08-16 13:27:17 ***** filename: taskCE_Exp_10_Ses_2.txt
=======================================================================================================================================================
Block: 0 = practice, 1 = first session, 2 = second session
Order of blocks: 2 (1 = WINS - LOSSES, 2 = LOSSES - WINS)
Output directory: C:\Users\liejan\Desktop\Documents\Experiments\CE\logfiles
==== BEGIN === start of experiment (in seconds) : 2009.4147 ==========================================================================================
#Trial	Block	Probability	Cash	AltCash	LowerBound	UpperBound	Response	PresentationTime	ResponseTime	Advance
1	2	33.33	-600	-300	-300	-400	2	142.22	148.45	0
2	2	33.33	-600	-300	-350	-400	1	149.53	154.13	0
3	2	33.33	-600	-300	-375	-400	1	155.21	156.3	0
4	2	33.33	-600	-300	-387.5	-400	1	157.38	158.27	0
5	2	33.33	-600	-300	-393.75	-400	1	159.35	160.01	0
6	2	33.33	-600	-300	-396.88	-400	1	161.09	161.78	0
7	2	33.33	-600	-300	-396.88	-400	1	162.86	165.57	0.5
8	2	33.33	-600	-300	-396.88	-400	2	166.65	170.03	1
9	2	33.33	-600	0	-200	-600	1	184.31	185.23	0
10	2	33.33	-600	0	-200	-400	2	186.31	188.1	0
11	2	33.33	-600	0	-300	-400	1	189.18	190.37	0
12	2	33.33	-600	0	-300	-350	2	191.45	194.5	0
13	2	33.33	-600	0	-325	-350	1	195.58	196.37	0
14	2	33.33	-600	0	-337.5	-350	1	197.45	198.44	0
15	2	33.33	-600	0	-337.5	-350	1	199.52	201.5	0.5
16	2	33.33	-600	0	-337.5	-350	2	202.58	204.59	1
17	2	33.33	-1200	-600	-600	-800	2	211.98	217.89	0
18	2	33.33	-1200	-600	-600	-700	2	218.97	220.01	0
19	2	33.33	-1200	-600	-650	-700	1	221.09	225.63	0
20	2	33.33	-1200	-600	-675	-700	1	226.71	227.94	0
21	2	33.33	-1200	-600	-687.5	-700	1	229.02	232.68	0
22	2	33.33	-1200	-600	-693.75	-700	1	233.76	234.69	0
23	2	33.33	-1200	-600	-693.75	-700	1	235.77	240.85	0.5
24	2	33.33	-1200	-600	-693.75	-700	2	241.93	243.9	1
25	2	33.33	-1200	-900	-1000	-1200	1	254.92	261.9	0
26	2	33.33	-1200	-900	-1000	-1100	2	262.98	264.15	0
27	2	33.33	-1200	-900	-1050	-1100	1	265.23	266.77	0
28	2	33.33	-1200	-900	-1075	-1100	1	267.85	269.34	0
29	2	33.33	-1200	-900	-1087.5	-1100	1	270.43	271.7	0
30	2	33.33	-1200	-900	-1093.75	-1100	1	272.79	273.55	0
31	2	33.33	-1200	-900	-1093.75	-1100	1	274.63	280.98	0.5
32	2	33.33	-1200	-900	-1093.75	-1100	2	282.06	285.21	1
33	2	83.33	-1200	0	0	-1000	2	294.74	300.37	0
34	2	83.33	-1200	0	-500	-1000	1	301.45	303.02	0
35	2	83.33	-1200	0	-750	-1000	1	304.1	304.98	0
36	2	83.33	-1200	0	-875	-1000	1	306.06	308.27	0
37	2	83.33	-1200	0	-875	-937.5	2	309.35	310.28	0
38	2	83.33	-1200	0	-875	-906.25	2	311.36	313.22	0
39	2	83.33	-1200	0	-875	-906.25	1	314.3	315.28	0.5
40	2	83.33	-1200	0	-875	-906.25	2	316.36	319.68	1
41	2	33.33	-1200	0	-400	-1200	1	337.39	344.88	0
42	2	33.33	-1200	0	-400	-800	2	345.96	348.13	0
43	2	33.33	-1200	0	-600	-800	1	349.22	350.67	0
44	2	33.33	-1200	0	-600	-700	2	351.75	352.42	0
45	2	33.33	-1200	0	-600	-650	2	353.5	354.6	0
46	2	33.33	-1200	0	-600	-625	2	355.68	356.82	0
47	2	33.33	-1200	0	-600	-625	1	357.9	360.18	0.5
48	2	33.33	-1200	0	-600	-625	2	361.27	362.08	1
49	2	16.67	-1200	0	0	-200	2	371.51	373.2	0
50	2	16.67	-1200	0	0	-100	2	374.28	377.07	0
51	2	16.67	-1200	0	-50	-100	1	378.15	380.06	0
52	2	16.67	-1200	0	-75	-100	1	381.14	382.6	0
53	2	16.67	-1200	0	-87.5	-100	1	383.68	384.27	0
54	2	16.67	-1200	0	-93.75	-100	1	385.35	387.05	0
55	2	16.67	-1200	0	-93.75	-100	1	388.13	392.64	0.5
56	2	16.67	-1200	0	-93.75	-100	2	393.73	402.36	1
57	2	50	-1200	0	-600	-1200	1	413.35	415.88	0
58	2	50	-1200	0	-600	-900	2	416.96	419.31	0
59	2	50	-1200	0	-750	-900	1	420.39	421.18	0
60	2	50	-1200	0	-825	-900	1	422.26	423.02	0
61	2	50	-1200	0	-862.5	-900	1	424.1	424.66	0
62	2	50	-1200	0	-881.25	-900	1	425.74	426.32	0
63	2	50	-1200	0	-881.25	-900	1	427.39	428.25	0.5
64	2	50	-1200	0	-881.25	-900	2	429.33	430.2	1
65	2	66.67	-1200	0	-800	-1200	1	439.45	445.84	0
66	2	66.67	-1200	0	-800	-1000	2	446.92	448.55	0
67	2	66.67	-1200	0	-800	-900	2	449.63	450.62	0
68	2	66.67	-1200	0	-850	-900	1	451.7	452.34	0
69	2	66.67	-1200	0	-875	-900	1	453.42	453.98	0
70	2	66.67	-1200	0	-887.5	-900	1	455.06	455.63	0
71	2	66.67	-1200	0	-887.5	-900	1	456.71	457.6	0.5
72	2	66.67	-1200	0	-887.5	-900	2	458.68	459.3	1
73	2	33.33	-1000	-400	-600	-1000	1	469.78	472.51	0
74	2	33.33	-1000	-400	-600	-800	2	473.6	474.72	0
75	2	33.33	-1000	-400	-600	-700	2	475.8	482.03	0
76	2	33.33	-1000	-400	-650	-700	1	483.11	484.39	0
77	2	33.33	-1000	-400	-675	-700	1	485.48	486.13	0
78	2	33.33	-1000	-400	-687.5	-700	1	487.21	487.73	0
79	2	33.33	-1000	-400	-687.5	-700	1	488.81	489.59	0.5
80	2	33.33	-1000	-400	-687.5	-700	2	490.67	491.43	1
81	1	33.33	1200	900	1000	1200	2	509.52	516.56	0
82	1	33.33	1200	900	1000	1100	1	517.64	521.44	0
83	1	33.33	1200	900	1050	1100	2	522.52	523.9	0
84	1	33.33	1200	900	1075	1100	2	524.99	527.82	0
85	1	33.33	1200	900	1087.5	1100	2	528.9	529.46	0
86	1	33.33	1200	900	1093.75	1100	2	530.55	531.18	0
87	1	33.33	1200	900	1093.75	1100	1	532.26	533.08	0.5
88	1	33.33	1200	900	1093.75	1100	2	534.16	535.87	1
89	1	66.67	1200	0	0	800	1	545.6	551.7	0
90	1	66.67	1200	0	0	400	1	552.79	555.49	0
91	1	66.67	1200	0	200	400	2	556.57	557.86	0
92	1	66.67	1200	0	200	300	1	558.95	560.74	0
93	1	66.67	1200	0	250	300	2	561.83	563.54	0
94	1	66.67	1200	0	275	300	2	564.62	565.46	0
95	1	66.67	1200	0	275	300	1	566.53	567.82	0.5
96	1	66.67	1200	0	275	300	2	568.9	569.42	1
97	1	50	1200	0	0	600	1	575.62	577.74	0
98	1	50	1200	0	0	300	1	578.83	580.58	0
99	1	50	1200	0	150	300	2	581.66	582.14	0
100	1	50	1200	0	225	300	2	583.22	583.91	0
101	1	50	1200	0	262.5	300	2	584.99	585.43	0
102	1	50	1200	0	281.25	300	2	586.51	587.09	0
103	1	50	1200	0	281.25	300	1	588.17	588.91	0.5
104	1	50	1200	0	281.25	300	2	589.99	594.41	1
105	1	83.33	1200	0	0	1000	1	601.95	603.09	0
106	1	83.33	1200	0	0	500	1	604.18	606.09	0
107	1	83.33	1200	0	250	500	2	607.17	608.21	0
108	1	83.33	1200	0	250	375	1	609.3	610.99	0
109	1	83.33	1200	0	250	312.5	1	612.07	614.21	0
110	1	83.33	1200	0	281.25	312.5	2	615.29	616.18	0
111	1	83.33	1200	0	281.25	312.5	1	617.26	624.02	0.5
112	1	83.33	1200	0	281.25	312.5	2	625.1	626.96	1
113	1	33.33	600	0	0	200	1	633.71	636.39	0
114	1	33.33	600	0	100	200	2	637.47	638.76	0
115	1	33.33	600	0	150	200	2	639.84	642.13	0
116	1	33.33	600	0	150	175	1	643.21	644.39	0
117	1	33.33	600	0	150	162.5	1	645.47	646.7	0
118	1	33.33	600	0	150	156.25	1	647.78	649.01	0
119	1	33.33	600	0	150	156.25	1	650.09	654.47	0.5
120	1	33.33	600	0	150	156.25	2	655.55	656.74	1
121	1	16.67	1200	0	0	200	1	664.32	669.51	0
122	1	16.67	1200	0	0	100	1	670.59	673.12	0
123	1	16.67	1200	0	50	100	2	674.2	675.1	0
124	1	16.67	1200	0	75	100	2	676.18	676.67	0
125	1	16.67	1200	0	87.5	100	2	677.75	678.2	0
126	1	16.67	1200	0	93.75	100	2	679.28	679.66	0
127	1	16.67	1200	0	93.75	100	1	680.74	681.36	0.5
128	1	16.67	1200	0	93.75	100	2	682.44	683.45	1
129	1	33.33	1200	0	0	400	1	696.2	700.7	0
130	1	33.33	1200	0	0	200	1	701.78	703.17	0
131	1	33.33	1200	0	100	200	2	704.26	704.92	0
132	1	33.33	1200	0	150	200	2	706	706.68	0
133	1	33.33	1200	0	175	200	2	707.76	708.04	0
134	1	33.33	1200	0	187.5	200	2	709.12	709.5	0
135	1	33.33	1200	0	187.5	200	1	710.58	711.3	0.5
136	1	33.33	1200	0	187.5	200	2	712.38	713.07	1
137	1	33.33	600	300	400	600	2	719.49	724.54	0
138	1	33.33	600	300	400	500	1	725.62	727.16	0
139	1	33.33	600	300	400	450	1	728.25	730.91	0
140	1	33.33	600	300	425	450	2	731.99	733.29	0
141	1	33.33	600	300	437.5	450	2	734.37	736.15	0
142	1	33.33	600	300	443.75	450	2	737.23	737.66	0
143	1	33.33	600	300	443.75	450	1	738.74	739.66	0.5
144	1	33.33	600	300	443.75	450	2	740.74	745.56	1
145	1	33.33	1200	600	600	800	1	759.26	759.55	0
146	1	33.33	1200	600	700	800	2	760.64	762.96	0
147	1	33.33	1200	600	750	800	2	764.05	765.29	0
148	1	33.33	1200	600	775	800	2	766.37	766.93	0
149	1	33.33	1200	600	787.5	800	2	768.01	768.52	0
150	1	33.33	1200	600	793.75	800	2	769.6	770.76	0
151	1	33.33	1200	600	793.75	800	1	771.84	773.81	0.5
152	1	33.33	1200	600	793.75	800	2	774.89	775.67	1
153	1	33.33	1000	400	600	1000	2	781.9	799.41	0
154	1	33.33	1000	400	600	800	1	800.49	801.71	0
155	1	33.33	1000	400	600	700	1	802.79	803.5	0
156	1	33.33	1000	400	600	650	1	804.58	806.38	0
157	1	33.33	1000	400	600	625	1	807.46	807.85	0
158	1	33.33	1000	400	600	612.5	1	808.93	809.61	0
159	1	33.33	1000	400	600	612.5	1	810.69	811.43	0.5
160	1	33.33	1000	400	600	612.5	2	812.51	813.5	1
