# Supplementary material for: Dopaminergic Drug Effects on Probability Weighting during Risky Decision Making
Source: eNeuro. 2018 Apr 6;5(2):ENEURO.0330-18.2018. doi: 10.1523/ENEURO.0330-18.2018 (PMC5889481; doi:10.1523/ENEURO.0330-18.2018)
Supplement: Extended Data 1 — Raw data and MATLAB code for the prospect theory parameter estimation procedure implemented in the study. The code includes scripts for the main parameter estimation steps, parameter recovery, and checking the quality of the estimation. Download Extended Data 1, ZIP file. [file sup_enu-eN-NWR-0330-17-s02.zip › ExtendedData/Data/taskCE_Exp_11_Ses_1.xlsx]

## Sheet: taskCE_Exp_11_Ses_1
=======================================================================================================================================================
***** CASH EQUIVALENT TASK ***** subject ID: Exp_11_Ses_1
***** 2012-08-20 13:18:16 ***** filename: taskCE_Exp_11_Ses_1.txt
=======================================================================================================================================================
Block: 0 = practice, 1 = first session, 2 = second session
Order of blocks: 2 (1 = WINS - LOSSES, 2 = LOSSES - WINS)
Output directory: C:\Users\liejan\Desktop\Documents\Experiments\CE\logfiles
==== BEGIN === start of experiment (in seconds) : 607.5205 ==========================================================================================
#Trial	Block	Probability	Cash	AltCash	LowerBound	UpperBound	Response	PresentationTime	ResponseTime	Advance
1	2	33.33	-1200	-600	-800	-1200	1	250.06	254.2	0
2	2	33.33	-1200	-600	-800	-1000	2	255.28	258.12	0
3	2	33.33	-1200	-600	-800	-900	2	259.2	260.63	0
4	2	33.33	-1200	-600	-850	-900	1	261.71	265.69	0
5	2	33.33	-1200	-600	-875	-900	1	266.77	267.87	0
6	2	33.33	-1200	-600	-887.5	-900	1	268.95	269.65	0
7	2	33.33	-1200	-600	-887.5	-900	1	270.73	272.63	0.5
8	2	33.33	-1200	-600	-887.5	-900	2	273.71	274.47	1
9	2	66.67	-1200	0	-800	-1200	1	285.11	288.66	0
10	2	66.67	-1200	0	-800	-1000	2	289.74	301.37	0
11	2	66.67	-1200	0	-800	-900	2	302.45	303.67	0
12	2	66.67	-1200	0	-800	-850	2	304.75	310.61	0
13	2	66.67	-1200	0	-800	-825	2	311.69	314.79	0
14	2	66.67	-1200	0	-800	-812.5	2	315.87	316.84	0
15	2	66.67	-1200	0	-800	-812.5	1	317.92	318.82	0.5
16	2	66.67	-1200	0	-800	-812.5	2	319.9	320.86	1
17	2	83.33	-1200	0	0	-1000	2	327.51	329.37	0
18	2	83.33	-1200	0	-500	-1000	1	330.45	331.74	0
19	2	83.33	-1200	0	-750	-1000	1	332.82	333.34	0
20	2	83.33	-1200	0	-875	-1000	1	334.42	334.92	0
21	2	83.33	-1200	0	-937.5	-1000	1	335.99	336.42	0
22	2	83.33	-1200	0	-968.75	-1000	1	337.5	337.93	0
23	2	83.33	-1200	0	-968.75	-1000	1	339.01	339.57	0.5
24	2	83.33	-1200	0	-968.75	-1000	2	340.65	341.6	1
25	2	33.33	-1000	-400	-400	-600	2	347.45	351.48	0
26	2	33.33	-1000	-400	-400	-500	2	352.56	358.4	0
27	2	33.33	-1000	-400	-400	-450	2	359.49	361.36	0
28	2	33.33	-1000	-400	-400	-425	2	362.44	363.86	0
29	2	33.33	-1000	-400	-400	-412.5	2	364.94	365.35	0
30	2	33.33	-1000	-400	-400	-406.25	2	366.43	367.47	0
31	2	33.33	-1000	-400	-400	-406.25	1	368.55	369.87	0.5
32	2	33.33	-1000	-400	-400	-406.25	2	370.95	373	1
33	2	33.33	-600	-300	-300	-400	2	388.6	391.08	0
34	2	33.33	-600	-300	-300	-350	2	392.17	399.46	0
35	2	33.33	-600	-300	-300	-325	2	400.54	401.37	0
36	2	33.33	-600	-300	-300	-312.5	2	402.45	402.84	0
37	2	33.33	-600	-300	-300	-306.25	2	403.91	404.17	0
38	2	33.33	-600	-300	-300	-303.13	2	405.25	405.51	0
39	2	33.33	-600	-300	-300	-303.13	2	406.58	406.93	0
40	2	33.33	-600	-300	-300	-303.13	2	408.01	413.18	0
41	2	33.33	-600	-300	-300	-400	2	414.26	418.1	0
42	2	33.33	-600	-300	-300	-350	2	419.18	421.75	0
43	2	33.33	-600	-300	-300	-325	2	422.83	424.32	0
44	2	33.33	-600	-300	-300	-312.5	2	425.4	427.64	0
45	2	33.33	-600	-300	-300	-306.25	2	428.72	429.64	0
46	2	33.33	-600	-300	-300	-303.13	2	430.71	431.47	0
47	2	33.33	-600	-300	-300	-303.13	2	432.55	433.04	0
48	2	33.33	-600	-300	-300	-303.13	2	434.12	436.65	0
49	2	33.33	-600	-300	-300	-400	2	437.73	440.02	0
50	2	33.33	-600	-300	-300	-350	2	441.1	443.75	0
51	2	33.33	-600	-300	-300	-325	2	444.84	446.72	0
52	2	33.33	-600	-300	-300	-312.5	2	447.8	448.67	0
53	2	33.33	-600	-300	-300	-306.25	2	449.75	450.53	0
54	2	33.33	-600	-300	-300	-303.13	2	451.61	452.68	0
55	2	33.33	-600	-300	-300	-303.13	2	453.76	454.84	0
56	2	33.33	-600	-300	-300	-303.13	2	455.92	457.11	0
57	2	33.33	-600	-300	-300	-400	2	458.2	459.01	0
58	2	33.33	-600	-300	-300	-350	2	460.09	460.87	0
59	2	33.33	-600	-300	-300	-325	2	461.95	462.89	0
60	2	33.33	-600	-300	-300	-312.5	2	463.97	464.97	0
61	2	33.33	-600	-300	-306.25	-312.5	1	466.05	469.13	0
62	2	33.33	-600	-300	-309.38	-312.5	1	470.21	472.28	0
63	2	33.33	-600	-300	-309.38	-312.5	1	473.36	474.55	0.5
64	2	33.33	-600	-300	-309.38	-312.5	2	475.64	476.64	1
65	2	33.33	-1200	0	-400	-1200	1	487.85	489.75	0
66	2	33.33	-1200	0	-400	-800	2	490.83	491.95	0
67	2	33.33	-1200	0	-400	-600	2	493.03	495.31	0
68	2	33.33	-1200	0	-500	-600	1	496.39	498.77	0
69	2	33.33	-1200	0	-550	-600	1	499.85	500.55	0
70	2	33.33	-1200	0	-575	-600	1	501.63	502.07	0
71	2	33.33	-1200	0	-575	-600	1	503.14	503.48	0.5
72	2	33.33	-1200	0	-575	-600	2	504.56	505.07	1
73	2	33.33	-600	0	-200	-600	1	513.25	514.42	0
74	2	33.33	-600	0	-200	-400	2	515.5	516.49	0
75	2	33.33	-600	0	-300	-400	1	517.57	518.22	0
76	2	33.33	-600	0	-350	-400	1	519.31	521.9	0
77	2	33.33	-600	0	-350	-375	2	522.99	524.33	0
78	2	33.33	-600	0	-350	-362.5	2	525.41	526.14	0
79	2	33.33	-600	0	-350	-362.5	1	527.21	527.79	0.5
80	2	33.33	-600	0	-350	-362.5	2	528.87	529.49	1
81	2	50	-1200	0	0	-600	2	534.49	535.72	0
82	2	50	-1200	0	-300	-600	1	536.8	538.66	0
83	2	50	-1200	0	-300	-450	2	539.74	541.97	0
84	2	50	-1200	0	-375	-450	1	543.05	544.34	0
85	2	50	-1200	0	-412.5	-450	1	545.42	545.79	0
86	2	50	-1200	0	-431.25	-450	1	546.87	547.3	0
87	2	50	-1200	0	-431.25	-450	1	548.38	549.16	0.5
88	2	50	-1200	0	-431.25	-450	1	550.24	551.1	0
89	2	50	-1200	0	0	-600	2	552.18	553.7	0
90	2	50	-1200	0	-300	-600	1	554.78	555.47	0
91	2	50	-1200	0	-450	-600	1	556.55	557.06	0
92	2	50	-1200	0	-525	-600	1	558.13	558.75	0
93	2	50	-1200	0	-562.5	-600	1	559.83	560.42	0
94	2	50	-1200	0	-581.25	-600	1	561.5	562.03	0
95	2	50	-1200	0	-581.25	-600	1	563.11	563.63	0.5
96	2	50	-1200	0	-581.25	-600	2	564.71	565.41	1
97	2	16.67	-1200	0	-200	-1200	1	571.62	572.4	0
98	2	16.67	-1200	0	-700	-1200	1	573.48	574.46	0
99	2	16.67	-1200	0	-700	-950	2	575.54	576.61	0
100	2	16.67	-1200	0	-700	-825	2	577.69	578.19	0
101	2	16.67	-1200	0	-700	-762.5	2	579.27	579.66	0
102	2	16.67	-1200	0	-700	-731.25	2	580.73	581.05	0
103	2	16.67	-1200	0	-700	-731.25	2	582.13	582.41	0
104	2	16.67	-1200	0	-700	-731.25	2	583.49	583.76	0
105	2	16.67	-1200	0	0	-200	2	584.84	585.06	0
106	2	16.67	-1200	0	0	-100	2	586.14	586.33	0
107	2	16.67	-1200	0	-50	-100	1	587.4	592.42	0
108	2	16.67	-1200	0	-75	-100	1	593.5	594.38	0
109	2	16.67	-1200	0	-87.5	-100	1	595.46	596.1	0
110	2	16.67	-1200	0	-93.75	-100	1	597.18	597.83	0
111	2	16.67	-1200	0	-93.75	-100	1	598.91	599.61	0.5
112	2	16.67	-1200	0	-93.75	-100	2	600.68	601.46	1
113	2	33.33	-1200	-900	-900	-1000	2	607.1	609.12	0
114	2	33.33	-1200	-900	-900	-950	2	610.2	611.01	0
115	2	33.33	-1200	-900	-925	-950	1	612.08	613.49	0
116	2	33.33	-1200	-900	-937.5	-950	1	614.58	616.77	0
117	2	33.33	-1200	-900	-943.75	-950	1	617.86	619.73	0
118	2	33.33	-1200	-900	-946.88	-950	1	620.81	623.57	0
119	2	33.33	-1200	-900	-946.88	-950	1	624.65	626.09	0.5
120	2	33.33	-1200	-900	-946.88	-950	2	627.17	628.5	1
121	1	33.33	600	300	300	400	1	635.02	636.77	0
122	1	33.33	600	300	300	350	1	637.86	639.49	0
123	1	33.33	600	300	325	350	2	640.58	642.55	0
124	1	33.33	600	300	337.5	350	2	643.63	644.66	0
125	1	33.33	600	300	343.75	350	2	645.74	646.69	0
126	1	33.33	600	300	346.88	350	2	647.77	648.69	0
127	1	33.33	600	300	346.88	350	2	649.77	651.37	0
128	1	33.33	600	300	346.88	350	2	652.45	653.93	0
129	1	33.33	600	300	400	600	2	655.02	656.31	0
130	1	33.33	600	300	500	600	2	657.39	659.06	0
131	1	33.33	600	300	500	550	1	660.14	661.92	0
132	1	33.33	600	300	500	525	1	663	664.04	0
133	1	33.33	600	300	500	512.5	1	665.12	666.36	0
134	1	33.33	600	300	500	506.25	1	667.44	667.93	0
135	1	33.33	600	300	500	506.25	1	669.01	669.49	0.5
136	1	33.33	600	300	500	506.25	2	670.57	671.09	1
137	1	50	1200	0	0	600	1	676.94	680.25	0
138	1	50	1200	0	300	600	2	681.33	683.35	0
139	1	50	1200	0	300	450	1	684.43	685.59	0
140	1	50	1200	0	300	375	1	686.67	687.63	0
141	1	50	1200	0	300	337.5	1	688.71	689.28	0
142	1	50	1200	0	300	318.75	1	690.35	690.9	0
143	1	50	1200	0	300	318.75	1	691.98	692.82	0.5
144	1	50	1200	0	300	318.75	2	693.9	694.87	1
145	1	83.33	1200	0	0	1000	1	701.06	704.16	0
146	1	83.33	1200	0	500	1000	2	705.24	706.71	0
147	1	83.33	1200	0	750	1000	2	707.79	708.59	0
148	1	83.33	1200	0	875	1000	2	709.67	709.91	0
149	1	83.33	1200	0	937.5	1000	2	710.99	711.45	0
150	1	83.33	1200	0	968.75	1000	2	712.53	712.99	0
151	1	83.33	1200	0	968.75	1000	2	714.07	714.58	0
152	1	83.33	1200	0	968.75	1000	2	715.66	716.16	0
153	1	83.33	1200	0	0	1000	1	717.23	717.8	0
154	1	83.33	1200	0	500	1000	2	718.88	719.37	0
155	1	83.33	1200	0	750	1000	2	720.45	720.76	0
156	1	83.33	1200	0	875	1000	2	721.83	722.24	0
157	1	83.33	1200	0	937.5	1000	2	723.32	723.57	0
158	1	83.33	1200	0	968.75	1000	2	724.65	725.05	0
159	1	83.33	1200	0	968.75	1000	1	726.13	726.43	0.5
160	1	83.33	1200	0	968.75	1000	2	727.51	727.93	1
161	1	33.33	1200	900	900	1000	1	734.17	736.05	0
162	1	33.33	1200	900	900	950	1	737.13	737.9	0
163	1	33.33	1200	900	925	950	2	738.98	740.57	0
164	1	33.33	1200	900	937.5	950	2	741.65	742.91	0
165	1	33.33	1200	900	943.75	950	2	743.99	745.08	0
166	1	33.33	1200	900	946.88	950	2	746.16	746.55	0
167	1	33.33	1200	900	946.88	950	2	747.63	749.36	0
168	1	33.33	1200	900	946.88	950	2	750.45	751.31	0
169	1	33.33	1200	900	1000	1200	2	752.39	753.52	0
170	1	33.33	1200	900	1100	1200	2	754.61	755.07	0
171	1	33.33	1200	900	1150	1200	2	756.15	756.84	0
172	1	33.33	1200	900	1150	1175	1	757.92	758.64	0
173	1	33.33	1200	900	1150	1162.5	1	759.71	760.47	0
174	1	33.33	1200	900	1150	1156.25	1	761.55	762.14	0
175	1	33.33	1200	900	1150	1156.25	1	763.22	764.72	0.5
176	1	33.33	1200	900	1150	1156.25	2	765.8	766.6	1
177	1	33.33	600	0	200	600	2	772.01	773.62	0
178	1	33.33	600	0	200	400	1	774.7	775.48	0
179	1	33.33	600	0	300	400	2	776.56	777.9	0
180	1	33.33	600	0	300	350	1	778.98	779.95	0
181	1	33.33	600	0	300	325	1	781.03	782	0
182	1	33.33	600	0	300	312.5	1	783.07	785.32	0
183	1	33.33	600	0	300	312.5	1	786.4	786.91	0.5
184	1	33.33	600	0	300	312.5	2	787.99	788.74	1
185	1	33.33	1000	400	600	1000	2	793.57	797.09	0
186	1	33.33	1000	400	600	800	1	798.17	799.57	0
187	1	33.33	1000	400	700	800	2	800.65	807.45	0
188	1	33.33	1000	400	700	750	1	808.53	809.63	0
189	1	33.33	1000	400	700	725	1	810.71	811.45	0
190	1	33.33	1000	400	700	712.5	1	812.53	814.43	0
191	1	33.33	1000	400	700	712.5	1	815.51	816.23	0.5
192	1	33.33	1000	400	700	712.5	1	817.31	818.57	0
193	1	33.33	1000	400	400	600	1	819.65	820.28	0
194	1	33.33	1000	400	500	600	2	821.36	821.8	0
195	1	33.33	1000	400	550	600	2	822.88	823.68	0
196	1	33.33	1000	400	575	600	2	824.76	825.39	0
197	1	33.33	1000	400	587.5	600	2	826.46	827.02	0
198	1	33.33	1000	400	593.75	600	2	828.1	828.68	0
199	1	33.33	1000	400	593.75	600	2	829.76	830.22	0
200	1	33.33	1000	400	593.75	600	2	831.3	832.13	0
201	1	33.33	1000	400	600	1000	2	833.21	834.03	0
202	1	33.33	1000	400	600	800	1	835.11	836.07	0
203	1	33.33	1000	400	700	800	2	837.16	838.27	0
204	1	33.33	1000	400	750	800	2	839.36	839.97	0
205	1	33.33	1000	400	775	800	2	841.05	841.53	0
206	1	33.33	1000	400	775	787.5	1	842.61	843.04	0
207	1	33.33	1000	400	775	787.5	1	844.12	844.64	0.5
208	1	33.33	1000	400	775	787.5	1	845.72	846.4	0
209	1	33.33	1000	400	400	600	1	847.48	849.33	0
210	1	33.33	1000	400	500	600	2	850.41	851.3	0
211	1	33.33	1000	400	550	600	2	852.38	853.41	0
212	1	33.33	1000	400	575	600	2	854.49	854.88	0
213	1	33.33	1000	400	587.5	600	2	855.96	856.33	0
214	1	33.33	1000	400	593.75	600	2	857.41	857.81	0
215	1	33.33	1000	400	593.75	600	2	858.89	859.31	0
216	1	33.33	1000	400	593.75	600	2	860.38	860.83	0
217	1	33.33	1000	400	600	1000	2	861.91	862.35	0
218	1	33.33	1000	400	600	800	1	863.43	864.51	0
219	1	33.33	1000	400	700	800	2	865.59	866.76	0
220	1	33.33	1000	400	750	800	2	867.84	868.55	0
221	1	33.33	1000	400	775	800	2	869.63	870.1	0
222	1	33.33	1000	400	787.5	800	2	871.18	871.71	0
223	1	33.33	1000	400	787.5	800	1	872.79	873.47	0.5
224	1	33.33	1000	400	787.5	800	2	874.54	875.38	1
225	1	33.33	1200	600	600	800	1	880.6	883.54	0
226	1	33.33	1200	600	600	700	1	884.63	885.7	0
227	1	33.33	1200	600	650	700	2	886.79	887.64	0
228	1	33.33	1200	600	675	700	2	888.72	889.82	0
229	1	33.33	1200	600	687.5	700	2	890.91	891.52	0
230	1	33.33	1200	600	693.75	700	2	892.6	892.94	0
231	1	33.33	1200	600	693.75	700	1	894.02	894.51	0.5
232	1	33.33	1200	600	693.75	700	2	895.59	896.06	1
233	1	33.33	1200	0	400	1200	2	900.59	902.62	0
234	1	33.33	1200	0	400	800	1	903.71	905.78	0
235	1	33.33	1200	0	600	800	2	906.86	908.19	0
236	1	33.33	1200	0	600	700	1	909.27	910.2	0
237	1	33.33	1200	0	650	700	2	911.28	912.2	0
238	1	33.33	1200	0	675	700	2	913.28	914.14	0
239	1	33.33	1200	0	675	700	1	915.21	915.82	0.5
240	1	33.33	1200	0	675	700	2	916.89	917.89	1
241	1	66.67	1200	0	0	800	1	922.55	927.57	0
242	1	66.67	1200	0	400	800	2	928.65	934.61	0
243	1	66.67	1200	0	600	800	2	935.69	937.02	0
244	1	66.67	1200	0	700	800	2	938.1	938.89	0
245	1	66.67	1200	0	700	750	1	939.97	940.86	0
246	1	66.67	1200	0	700	725	1	941.93	942.61	0
247	1	66.67	1200	0	700	725	1	943.69	944.19	0.5
248	1	66.67	1200	0	700	725	2	945.27	945.92	1
249	1	16.67	1200	0	200	1200	2	950.13	951.77	0
250	1	16.67	1200	0	200	700	1	952.85	953.46	0
251	1	16.67	1200	0	200	450	1	954.53	954.97	0
252	1	16.67	1200	0	200	325	1	956.05	956.47	0
253	1	16.67	1200	0	262.5	325	2	957.55	958.37	0
254	1	16.67	1200	0	293.75	325	2	959.45	960.84	0
255	1	16.67	1200	0	293.75	325	1	961.92	962.63	0.5
256	1	16.67	1200	0	293.75	325	2	963.71	964.38	1
