# Supplementary material for: Dopaminergic Drug Effects on Probability Weighting during Risky Decision Making
Source: eNeuro. 2018 Apr 6;5(2):ENEURO.0330-18.2018. doi: 10.1523/ENEURO.0330-18.2018 (PMC5889481; doi:10.1523/ENEURO.0330-18.2018)
Supplement: Extended Data 1 — Raw data and MATLAB code for the prospect theory parameter estimation procedure implemented in the study. The code includes scripts for the main parameter estimation steps, parameter recovery, and checking the quality of the estimation. Download Extended Data 1, ZIP file. [file sup_enu-eN-NWR-0330-17-s02.zip › ExtendedData/Data/taskCE_Exp_11_Ses_2.xlsx]

## Sheet: taskCE_Exp_11_Ses_2
=======================================================================================================================================================
***** CASH EQUIVALENT TASK ***** subject ID: Exp_11_Ses_2
***** 2012-08-27 13:16:44 ***** filename: taskCE_Exp_11_Ses_2.txt
=======================================================================================================================================================
Block: 0 = practice, 1 = first session, 2 = second session
Order of blocks: 1 (1 = WINS - LOSSES, 2 = LOSSES - WINS)
Output directory: C:\Users\liejan\Desktop\Documents\Experiments\CE\logfiles
==== BEGIN === start of experiment (in seconds) : 112559.6463 ==========================================================================================
#Trial	Block	Probability	Cash	AltCash	LowerBound	UpperBound	Response	PresentationTime	ResponseTime	Advance
1	1	16.67	1200	0	0	200	1	188.01	189.36	0
2	1	16.67	1200	0	0	100	1	190.45	191.25	0
3	1	16.67	1200	0	0	50	1	192.33	193	0
4	1	16.67	1200	0	0	25	1	194.08	194.72	0
5	1	16.67	1200	0	0	12.5	1	195.79	196.66	0
6	1	16.67	1200	0	0	6.25	1	197.74	198.88	0
7	1	16.67	1200	0	0	6.25	1	199.96	200.64	0.5
8	1	16.67	1200	0	0	6.25	1	201.72	202.48	0
9	1	16.67	1200	0	0	200	1	203.56	204.55	0
10	1	16.67	1200	0	0	100	1	205.63	206.4	0
11	1	16.67	1200	0	0	50	1	207.48	208.19	0
12	1	16.67	1200	0	0	25	1	209.27	209.92	0
13	1	16.67	1200	0	0	12.5	1	211	211.71	0
14	1	16.67	1200	0	0	6.25	1	212.79	213.43	0
15	1	16.67	1200	0	0	6.25	1	214.51	215.24	0.5
16	1	16.67	1200	0	0	6.25	1	216.32	218.77	0
17	1	16.67	1200	0	0	200	1	219.85	220.78	0
18	1	16.67	1200	0	0	100	1	221.86	224.47	0
19	1	16.67	1200	0	50	100	2	225.55	226.63	0
20	1	16.67	1200	0	75	100	2	227.71	229.83	0
21	1	16.67	1200	0	75	87.5	1	230.91	231.43	0
22	1	16.67	1200	0	75	81.25	1	232.5	233.21	0
23	1	16.67	1200	0	75	81.25	1	234.29	235.35	0.5
24	1	16.67	1200	0	75	81.25	1	236.43	237.21	0
25	1	16.67	1200	0	0	200	1	238.29	240.11	0
26	1	16.67	1200	0	100	200	2	241.19	241.98	0
27	1	16.67	1200	0	150	200	2	243.06	244.17	0
28	1	16.67	1200	0	150	175	1	245.25	248.47	0
29	1	16.67	1200	0	150	162.5	1	249.55	250.97	0
30	1	16.67	1200	0	150	156.25	1	252.05	254.88	0
31	1	16.67	1200	0	150	156.25	2	255.96	257.67	0
32	1	16.67	1200	0	150	156.25	1	258.75	260.31	0
33	1	16.67	1200	0	200	1200	2	261.4	262.09	0
34	1	16.67	1200	0	700	1200	2	263.17	263.89	0
35	1	16.67	1200	0	950	1200	2	264.97	268.87	0
36	1	16.67	1200	0	950	1075	1	269.96	270.86	0
37	1	16.67	1200	0	950	1012.5	1	271.94	272.48	0
38	1	16.67	1200	0	950	981.25	1	273.56	276.21	0
39	1	16.67	1200	0	950	981.25	1	277.29	279.78	0.5
40	1	16.67	1200	0	950	981.25	1	280.86	281.66	0
41	1	16.67	1200	0	0	200	1	282.74	283.74	0
42	1	16.67	1200	0	100	200	2	284.82	285.32	0
43	1	16.67	1200	0	150	200	2	286.4	288.22	0
44	1	16.67	1200	0	150	175	1	289.3	290.15	0
45	1	16.67	1200	0	150	162.5	1	291.23	292.04	0
46	1	16.67	1200	0	150	156.25	1	293.12	293.75	0
47	1	16.67	1200	0	150	156.25	1	294.83	295.65	0.5
48	1	16.67	1200	0	150	156.25	2	296.73	298.56	1
49	1	33.33	1200	600	600	800	1	303.64	307.94	0
50	1	33.33	1200	600	700	800	2	309.03	310.74	0
51	1	33.33	1200	600	750	800	2	311.82	312.72	0
52	1	33.33	1200	600	775	800	2	313.8	314.47	0
53	1	33.33	1200	600	775	787.5	1	315.55	315.99	0
54	1	33.33	1200	600	775	781.25	1	317.07	317.9	0
55	1	33.33	1200	600	775	781.25	1	318.98	319.74	0.5
56	1	33.33	1200	600	775	781.25	2	320.82	321.5	1
57	1	33.33	1000	400	400	600	1	331.42	332.04	0
58	1	33.33	1000	400	500	600	2	333.12	333.85	0
59	1	33.33	1000	400	550	600	2	334.93	335.38	0
60	1	33.33	1000	400	575	600	2	336.46	336.85	0
61	1	33.33	1000	400	587.5	600	2	337.93	338.69	0
62	1	33.33	1000	400	593.75	600	2	339.77	340.25	0
63	1	33.33	1000	400	593.75	600	1	341.33	341.78	0.5
64	1	33.33	1000	400	593.75	600	2	342.86	343.51	1
65	1	66.67	1200	0	0	800	1	349.74	351.2	0
66	1	66.67	1200	0	0	400	1	352.28	352.73	0
67	1	66.67	1200	0	0	200	1	353.81	354.23	0
68	1	66.67	1200	0	100	200	2	355.31	355.75	0
69	1	66.67	1200	0	150	200	2	356.83	358.08	0
70	1	66.67	1200	0	175	200	2	359.16	359.84	0
71	1	66.67	1200	0	175	200	1	360.92	361.46	0.5
72	1	66.67	1200	0	175	200	1	362.54	363.09	0
73	1	66.67	1200	0	0	800	1	364.17	364.97	0
74	1	66.67	1200	0	0	400	1	366.05	366.61	0
75	1	66.67	1200	0	200	400	2	367.69	368.25	0
76	1	66.67	1200	0	200	300	1	369.33	369.95	0
77	1	66.67	1200	0	200	250	1	371.03	371.76	0
78	1	66.67	1200	0	200	225	1	372.84	373.4	0
79	1	66.67	1200	0	200	225	1	374.48	375.17	0.5
80	1	66.67	1200	0	200	225	2	376.25	377.03	1
81	1	83.33	1200	0	0	1000	1	382.41	384.68	0
82	1	83.33	1200	0	500	1000	2	385.76	386.62	0
83	1	83.33	1200	0	500	750	1	387.7	390.01	0
84	1	83.33	1200	0	625	750	2	391.1	394.42	0
85	1	83.33	1200	0	687.5	750	2	395.51	396.32	0
86	1	83.33	1200	0	687.5	718.75	1	397.4	398.68	0
87	1	83.33	1200	0	687.5	718.75	1	399.76	400.5	0.5
88	1	83.33	1200	0	687.5	718.75	2	401.58	402.29	1
89	1	33.33	600	0	0	200	1	415.73	417.79	0
90	1	33.33	600	0	100	200	2	418.87	419.57	0
91	1	33.33	600	0	150	200	2	420.65	421.28	0
92	1	33.33	600	0	175	200	2	422.36	422.9	0
93	1	33.33	600	0	187.5	200	2	423.98	424.47	0
94	1	33.33	600	0	193.75	200	2	425.55	426.13	0
95	1	33.33	600	0	193.75	200	1	427.21	427.89	0.5
96	1	33.33	600	0	193.75	200	2	428.97	430.91	1
97	1	50	1200	0	0	600	1	436.68	437.73	0
98	1	50	1200	0	300	600	2	438.81	440.06	0
99	1	50	1200	0	450	600	2	441.14	443.61	0
100	1	50	1200	0	525	600	2	444.69	445.51	0
101	1	50	1200	0	562.5	600	2	446.59	447.29	0
102	1	50	1200	0	581.25	600	2	448.37	448.78	0
103	1	50	1200	0	581.25	600	1	449.86	450.33	0.5
104	1	50	1200	0	581.25	600	2	451.41	451.89	1
105	1	33.33	600	300	300	400	1	457.46	460.03	0
106	1	33.33	600	300	300	350	1	461.11	462.9	0
107	1	33.33	600	300	325	350	2	463.98	464.75	0
108	1	33.33	600	300	337.5	350	2	465.83	466.73	0
109	1	33.33	600	300	343.75	350	2	467.8	468.43	0
110	1	33.33	600	300	346.88	350	2	469.51	470.09	0
111	1	33.33	600	300	346.88	350	1	471.17	472.66	0.5
112	1	33.33	600	300	346.88	350	1	473.74	474.58	0
113	1	33.33	600	300	300	400	1	475.66	480.12	0
114	1	33.33	600	300	300	350	1	481.21	482.25	0
115	1	33.33	600	300	300	325	1	483.34	484.32	0
116	1	33.33	600	300	300	312.5	1	485.4	486.96	0
117	1	33.33	600	300	300	306.25	1	488.05	489	0
118	1	33.33	600	300	300	303.13	1	490.09	491.03	0
119	1	33.33	600	300	300	303.13	1	492.11	492.95	0.5
120	1	33.33	600	300	300	303.13	2	494.03	494.55	1
121	1	33.33	1200	900	900	1000	1	499.52	501.08	0
122	1	33.33	1200	900	950	1000	2	502.16	502.96	0
123	1	33.33	1200	900	975	1000	2	504.04	504.42	0
124	1	33.33	1200	900	987.5	1000	2	505.5	505.86	0
125	1	33.33	1200	900	993.75	1000	2	506.94	507.33	0
126	1	33.33	1200	900	996.88	1000	2	508.41	508.79	0
127	1	33.33	1200	900	996.88	1000	1	509.87	510.44	0.5
128	1	33.33	1200	900	996.88	1000	2	511.52	512.16	1
129	1	33.33	1200	0	0	400	1	519.49	523.33	0
130	1	33.33	1200	0	0	200	1	524.42	525.04	0
131	1	33.33	1200	0	0	100	1	526.12	526.72	0
132	1	33.33	1200	0	0	50	1	527.8	528.23	0
133	1	33.33	1200	0	0	25	1	529.3	530.01	0
134	1	33.33	1200	0	12.5	25	2	531.09	535.6	0
135	1	33.33	1200	0	12.5	25	2	536.68	543.93	0
136	1	33.33	1200	0	12.5	25	2	545.01	545.56	0
137	1	33.33	1200	0	0	400	1	546.64	547.79	0
138	1	33.33	1200	0	200	400	2	548.87	550.59	0
139	1	33.33	1200	0	200	300	1	551.67	552.36	0
140	1	33.33	1200	0	250	300	2	553.43	554.88	0
141	1	33.33	1200	0	275	300	2	555.96	556.51	0
142	1	33.33	1200	0	287.5	300	2	557.59	558.06	0
143	1	33.33	1200	0	287.5	300	1	559.14	559.81	0.5
144	1	33.33	1200	0	287.5	300	2	560.89	561.48	1
145	2	33.33	-1200	0	0	-400	2	566.49	569.59	0
146	2	33.33	-1200	0	-200	-400	1	570.68	572.44	0
147	2	33.33	-1200	0	-300	-400	1	573.52	574.58	0
148	2	33.33	-1200	0	-350	-400	1	575.66	576.22	0
149	2	33.33	-1200	0	-375	-400	1	577.3	578.24	0
150	2	33.33	-1200	0	-387.5	-400	1	579.32	580.48	0
151	2	33.33	-1200	0	-387.5	-400	1	581.56	583.37	0.5
152	2	33.33	-1200	0	-387.5	-400	2	584.45	586.21	1
153	2	83.33	-1200	0	0	-1000	2	591.99	595.85	0
154	2	83.33	-1200	0	-500	-1000	1	596.93	600.59	0
155	2	83.33	-1200	0	-750	-1000	1	601.67	603.11	0
156	2	83.33	-1200	0	-875	-1000	1	604.19	605.04	0
157	2	83.33	-1200	0	-937.5	-1000	1	606.12	606.49	0
158	2	83.33	-1200	0	-968.75	-1000	1	607.57	607.96	0
159	2	83.33	-1200	0	-968.75	-1000	1	609.04	609.37	0.5
160	2	83.33	-1200	0	-968.75	-1000	2	610.45	611.15	1
161	2	33.33	-1200	-900	-1000	-1200	1	617.93	618.87	0
162	2	33.33	-1200	-900	-1000	-1100	2	619.95	621.22	0
163	2	33.33	-1200	-900	-1000	-1050	2	622.3	623.26	0
164	2	33.33	-1200	-900	-1000	-1025	2	624.34	626.55	0
165	2	33.33	-1200	-900	-1000	-1012.5	2	627.63	628.66	0
166	2	33.33	-1200	-900	-1000	-1006.25	2	629.74	630.68	0
167	2	33.33	-1200	-900	-1000	-1006.25	1	631.77	632.49	0.5
168	2	33.33	-1200	-900	-1000	-1006.25	2	633.57	635.21	1
169	2	50	-1200	0	-600	-1200	1	640.61	641.2	0
170	2	50	-1200	0	-600	-900	2	642.28	643.87	0
171	2	50	-1200	0	-600	-750	2	644.95	646.4	0
172	2	50	-1200	0	-600	-675	2	647.48	647.96	0
173	2	50	-1200	0	-600	-637.5	2	649.04	649.45	0
174	2	50	-1200	0	-600	-618.75	2	650.53	651.02	0
175	2	50	-1200	0	-600	-618.75	1	652.1	652.74	0.5
176	2	50	-1200	0	-600	-618.75	2	653.82	654.7	1
177	2	33.33	-1200	-600	-800	-1200	1	660.24	663.22	0
178	2	33.33	-1200	-600	-800	-1000	2	664.3	666.87	0
179	2	33.33	-1200	-600	-800	-900	2	667.96	668.62	0
180	2	33.33	-1200	-600	-800	-850	2	669.71	670.22	0
181	2	33.33	-1200	-600	-800	-825	2	671.3	671.81	0
182	2	33.33	-1200	-600	-800	-812.5	2	672.89	673.48	0
183	2	33.33	-1200	-600	-800	-812.5	1	674.56	675.22	0.5
184	2	33.33	-1200	-600	-800	-812.5	2	676.3	676.94	1
185	2	33.33	-600	-300	-300	-400	2	683.62	684.94	0
186	2	33.33	-600	-300	-300	-350	2	686.02	686.98	0
187	2	33.33	-600	-300	-325	-350	1	688.07	691.88	0
188	2	33.33	-600	-300	-337.5	-350	1	692.96	693.63	0
189	2	33.33	-600	-300	-343.75	-350	1	694.71	695.85	0
190	2	33.33	-600	-300	-346.88	-350	1	696.93	697.68	0
191	2	33.33	-600	-300	-346.88	-350	1	698.76	700.1	0.5
192	2	33.33	-600	-300	-346.88	-350	2	701.19	702.06	1
193	2	66.67	-1200	0	-800	-1200	1	707.66	709.74	0
194	2	66.67	-1200	0	-800	-1000	2	710.82	713.36	0
195	2	66.67	-1200	0	-800	-900	2	714.44	715.42	0
196	2	66.67	-1200	0	-800	-850	2	716.51	718.24	0
197	2	66.67	-1200	0	-800	-825	2	719.32	719.73	0
198	2	66.67	-1200	0	-800	-812.5	2	720.81	721.55	0
199	2	66.67	-1200	0	-800	-812.5	1	722.63	725.62	0.5
200	2	66.67	-1200	0	-800	-812.5	2	726.7	727.48	1
201	2	33.33	-600	0	0	-200	2	735.48	737.16	0
202	2	33.33	-600	0	0	-100	2	738.24	739.77	0
203	2	33.33	-600	0	-50	-100	1	740.85	741.89	0
204	2	33.33	-600	0	-75	-100	1	742.98	743.56	0
205	2	33.33	-600	0	-87.5	-100	1	744.64	745.4	0
206	2	33.33	-600	0	-93.75	-100	1	746.48	746.9	0
207	2	33.33	-600	0	-93.75	-100	2	747.98	748.67	0
208	2	33.33	-600	0	-93.75	-100	2	749.75	750.83	0
209	2	33.33	-600	0	0	-200	2	751.91	752.38	0
210	2	33.33	-600	0	-100	-200	1	753.46	754.29	0
211	2	33.33	-600	0	-100	-150	2	755.37	755.93	0
212	2	33.33	-600	0	-100	-125	2	757.01	757.53	0
213	2	33.33	-600	0	-100	-112.5	2	758.61	759.41	0
214	2	33.33	-600	0	-100	-106.25	2	760.49	760.93	0
215	2	33.33	-600	0	-100	-106.25	1	762.01	762.53	0.5
216	2	33.33	-600	0	-100	-106.25	2	763.61	764.39	1
217	2	16.67	-1200	0	0	-200	2	768.7	770.13	0
218	2	16.67	-1200	0	0	-100	2	771.22	774.85	0
219	2	16.67	-1200	0	-50	-100	1	775.94	776.65	0
220	2	16.67	-1200	0	-75	-100	1	777.72	778.2	0
221	2	16.67	-1200	0	-87.5	-100	1	779.28	779.71	0
222	2	16.67	-1200	0	-93.75	-100	1	780.79	781.33	0
223	2	16.67	-1200	0	-93.75	-100	1	782.41	783.36	0.5
224	2	16.67	-1200	0	-93.75	-100	2	784.44	785.28	1
225	2	33.33	-1000	-400	-600	-1000	1	791.93	797.04	0
226	2	33.33	-1000	-400	-600	-800	2	798.12	798.85	0
227	2	33.33	-1000	-400	-600	-700	2	799.93	800.89	0
228	2	33.33	-1000	-400	-650	-700	1	801.98	802.49	0
229	2	33.33	-1000	-400	-675	-700	1	803.57	803.98	0
230	2	33.33	-1000	-400	-687.5	-700	1	805.06	805.43	0
231	2	33.33	-1000	-400	-687.5	-700	1	806.51	807.01	0.5
232	2	33.33	-1000	-400	-687.5	-700	2	808.09	808.71	1
