# Supplementary material for: Dopaminergic Drug Effects on Probability Weighting during Risky Decision Making
Source: eNeuro. 2018 Apr 6;5(2):ENEURO.0330-18.2018. doi: 10.1523/ENEURO.0330-18.2018 (PMC5889481; doi:10.1523/ENEURO.0330-18.2018)
Supplement: Extended Data 1 — Raw data and MATLAB code for the prospect theory parameter estimation procedure implemented in the study. The code includes scripts for the main parameter estimation steps, parameter recovery, and checking the quality of the estimation. Download Extended Data 1, ZIP file. [file sup_enu-eN-NWR-0330-17-s02.zip › ExtendedData/Data/taskCE_Exp_12_Ses_1.xlsx]

## Sheet: taskCE_Exp_12_Ses_1
=======================================================================================================================================================
***** CASH EQUIVALENT TASK ***** subject ID: Exp_12_Ses_1
***** 2012-09-19 13:23:47 ***** filename: taskCE_Exp_12_Ses_1.txt
=======================================================================================================================================================
Block: 0 = practice, 1 = first session, 2 = second session
Order of blocks: 1 (1 = WINS - LOSSES, 2 = LOSSES - WINS)
Output directory: C:\Users\liejan\Desktop\Documents\Experiments\CE\logfiles
==== BEGIN === start of experiment (in seconds) : 2335.0445 ==========================================================================================
#Trial	Block	Probability	Cash	AltCash	LowerBound	UpperBound	Response	PresentationTime	ResponseTime	Advance
1	1	33.33	1200	0	0	400	1	409.01	411.76	0
2	1	33.33	1200	0	0	200	1	412.79	413.96	0
3	1	33.33	1200	0	0	100	1	414.99	415.89	0
4	1	33.33	1200	0	50	100	2	416.92	420.7	0
5	1	33.33	1200	0	75	100	2	421.74	429.5	0
6	1	33.33	1200	0	87.5	100	2	430.53	434.62	0
7	1	33.33	1200	0	87.5	100	1	435.66	436.94	0.5
8	1	33.33	1200	0	87.5	100	2	437.98	439.45	1
9	1	16.67	1200	0	200	1200	2	446.13	449.1	0
10	1	16.67	1200	0	200	700	1	450.13	451.91	0
11	1	16.67	1200	0	450	700	2	452.94	456.42	0
12	1	16.67	1200	0	575	700	2	457.46	460.71	0
13	1	16.67	1200	0	575	637.5	1	461.74	462.93	0
14	1	16.67	1200	0	575	606.25	1	463.96	466.2	0
15	1	16.67	1200	0	575	606.25	1	467.23	470.18	0.5
16	1	16.67	1200	0	575	606.25	2	471.22	472.96	1
17	1	50	1200	0	600	1200	2	479.07	484.38	0
18	1	50	1200	0	600	900	1	485.42	487.4	0
19	1	50	1200	0	600	750	1	488.43	490.89	0
20	1	50	1200	0	675	750	2	491.92	493.07	0
21	1	50	1200	0	675	712.5	1	494.1	495.23	0
22	1	50	1200	0	693.75	712.5	2	496.26	498.33	0
23	1	50	1200	0	693.75	712.5	1	499.37	500.25	0.5
24	1	50	1200	0	693.75	712.5	2	501.28	502.25	1
25	1	66.67	1200	0	800	1200	2	511.23	512.73	0
26	1	66.67	1200	0	800	1000	1	513.76	516.96	0
27	1	66.67	1200	0	800	900	1	517.99	521.97	0
28	1	66.67	1200	0	850	900	2	523.01	525.99	0
29	1	66.67	1200	0	850	875	1	527.02	528.24	0
30	1	66.67	1200	0	862.5	875	2	529.27	531.69	0
31	1	66.67	1200	0	862.5	875	1	532.72	534.45	0.5
32	1	66.67	1200	0	862.5	875	1	535.49	538.61	0
33	1	66.67	1200	0	800	1200	2	539.64	543.23	0
34	1	66.67	1200	0	800	1000	1	544.26	545.38	0
35	1	66.67	1200	0	800	900	1	546.41	547.37	0
36	1	66.67	1200	0	800	850	1	548.4	554.33	0
37	1	66.67	1200	0	800	825	1	555.36	558.28	0
38	1	66.67	1200	0	800	812.5	1	559.31	562.04	0
39	1	66.67	1200	0	800	812.5	1	563.07	564.42	0.5
40	1	66.67	1200	0	800	812.5	2	565.45	566.36	1
41	1	33.33	1000	400	600	1000	2	572.89	578.95	0
42	1	33.33	1000	400	600	800	1	579.98	582.76	0
43	1	33.33	1000	400	700	800	2	583.8	586.36	0
44	1	33.33	1000	400	750	800	2	587.39	588.75	0
45	1	33.33	1000	400	775	800	2	589.78	590.8	0
46	1	33.33	1000	400	787.5	800	2	591.83	592.96	0
47	1	33.33	1000	400	787.5	800	1	593.99	595.11	0.5
48	1	33.33	1000	400	787.5	800	2	596.14	597.23	1
49	1	33.33	600	300	400	600	2	602.37	607.16	0
50	1	33.33	600	300	400	500	1	608.2	609.98	0
51	1	33.33	600	300	400	450	1	611.01	612.04	0
52	1	33.33	600	300	400	425	1	613.07	613.65	0
53	1	33.33	600	300	400	412.5	1	614.68	617.84	0
54	1	33.33	600	300	400	406.25	1	618.87	619.48	0
55	1	33.33	600	300	400	406.25	1	620.51	622.24	0.5
56	1	33.33	600	300	400	406.25	2	623.27	624.1	1
57	1	33.33	600	0	200	600	2	629.83	633.96	0
58	1	33.33	600	0	200	400	1	634.99	637.04	0
59	1	33.33	600	0	300	400	2	638.08	639.24	0
60	1	33.33	600	0	350	400	2	640.27	643.04	0
61	1	33.33	600	0	375	400	2	644.07	645.79	0
62	1	33.33	600	0	387.5	400	2	646.82	652.06	0
63	1	33.33	600	0	387.5	400	1	653.09	653.92	0.5
64	1	33.33	600	0	387.5	400	2	654.96	656.04	1
65	1	33.33	1200	900	1000	1200	2	663.85	669.74	0
66	1	33.33	1200	900	1000	1100	1	670.77	674.43	0
67	1	33.33	1200	900	1050	1100	2	675.47	677.19	0
68	1	33.33	1200	900	1075	1100	2	678.23	683.61	0
69	1	33.33	1200	900	1087.5	1100	2	684.64	686.15	0
70	1	33.33	1200	900	1093.75	1100	2	687.18	689.06	0
71	1	33.33	1200	900	1093.75	1100	1	690.09	690.9	0.5
72	1	33.33	1200	900	1093.75	1100	2	691.93	695.34	1
73	1	33.33	1200	600	800	1200	2	700.68	709.21	0
74	1	33.33	1200	600	800	1000	1	710.24	711.2	0
75	1	33.33	1200	600	900	1000	2	712.23	714.95	0
76	1	33.33	1200	600	950	1000	2	715.98	718.15	0
77	1	33.33	1200	600	975	1000	2	719.18	722.55	0
78	1	33.33	1200	600	975	987.5	1	723.59	725.81	0
79	1	33.33	1200	600	975	987.5	1	726.84	728.15	0.5
80	1	33.33	1200	600	975	987.5	2	729.19	730.11	1
81	1	83.33	1200	0	1000	1200	2	738.25	739.69	0
82	1	83.33	1200	0	1100	1200	2	740.72	745.22	0
83	1	83.33	1200	0	1100	1150	1	746.26	749.98	0
84	1	83.33	1200	0	1125	1150	2	751.02	752.78	0
85	1	83.33	1200	0	1137.5	1150	2	753.81	755.02	0
86	1	83.33	1200	0	1143.75	1150	2	756.06	756.97	0
87	1	83.33	1200	0	1143.75	1150	1	758	759.32	0.5
88	1	83.33	1200	0	1143.75	1150	2	760.35	761.85	1
89	2	33.33	-600	-300	-300	-400	2	770.01	776.28	0
90	2	33.33	-600	-300	-350	-400	1	777.31	783.5	0
91	2	33.33	-600	-300	-375	-400	1	784.54	790.42	0
92	2	33.33	-600	-300	-387.5	-400	1	791.46	792.65	0
93	2	33.33	-600	-300	-393.75	-400	1	793.68	795.03	0
94	2	33.33	-600	-300	-396.88	-400	1	796.06	797.07	0
95	2	33.33	-600	-300	-396.88	-400	1	798.1	801.39	0.5
96	2	33.33	-600	-300	-396.88	-400	2	802.42	807.01	1
97	2	50	-1200	0	-600	-1200	1	811.8	821.62	0
98	2	50	-1200	0	-600	-900	2	822.66	827.31	0
99	2	50	-1200	0	-600	-750	2	828.34	832.11	0
100	2	50	-1200	0	-675	-750	1	833.14	837.97	0
101	2	50	-1200	0	-712.5	-750	1	839.01	843.25	0
102	2	50	-1200	0	-712.5	-731.25	2	844.28	845.45	0
103	2	50	-1200	0	-712.5	-731.25	1	846.48	848.01	0.5
104	2	50	-1200	0	-712.5	-731.25	2	849.05	851.64	1
105	2	83.33	-1200	0	0	-1000	2	860.09	865.61	0
106	2	83.33	-1200	0	-500	-1000	1	866.65	868.33	0
107	2	83.33	-1200	0	-750	-1000	1	869.37	870.5	0
108	2	83.33	-1200	0	-875	-1000	1	871.53	872.4	0
109	2	83.33	-1200	0	-937.5	-1000	1	873.43	881.31	0
110	2	83.33	-1200	0	-937.5	-968.75	2	882.34	883.58	0
111	2	83.33	-1200	0	-937.5	-968.75	1	884.61	885.79	0.5
112	2	83.33	-1200	0	-937.5	-968.75	2	886.82	887.77	1
113	2	16.67	-1200	0	-200	-1200	1	893.05	895.7	0
114	2	16.67	-1200	0	-200	-700	2	896.73	901.92	0
115	2	16.67	-1200	0	-450	-700	1	902.95	906.05	0
116	2	16.67	-1200	0	-575	-700	1	907.09	908.76	0
117	2	16.67	-1200	0	-637.5	-700	1	909.79	918.4	0
118	2	16.67	-1200	0	-668.75	-700	1	919.44	924.41	0
119	2	16.67	-1200	0	-668.75	-700	2	925.45	929.84	0
120	2	16.67	-1200	0	-668.75	-700	2	930.87	933.87	0
121	2	16.67	-1200	0	-200	-1200	1	934.9	936.36	0
122	2	16.67	-1200	0	-200	-700	2	937.4	945.44	0
123	2	16.67	-1200	0	-450	-700	1	946.48	947.37	0
124	2	16.67	-1200	0	-575	-700	1	948.4	950.95	0
125	2	16.67	-1200	0	-575	-637.5	2	951.98	953.49	0
126	2	16.67	-1200	0	-606.25	-637.5	1	954.52	955.15	0
127	2	16.67	-1200	0	-606.25	-637.5	2	956.18	956.99	0
128	2	16.67	-1200	0	-606.25	-637.5	2	958.02	963.48	0
129	2	16.67	-1200	0	-200	-1200	1	964.51	965.86	0
130	2	16.67	-1200	0	-200	-700	2	966.89	969.28	0
131	2	16.67	-1200	0	-450	-700	1	970.32	974.22	0
132	2	16.67	-1200	0	-575	-700	1	975.25	976.69	0
133	2	16.67	-1200	0	-575	-637.5	2	977.72	978.94	0
134	2	16.67	-1200	0	-606.25	-637.5	1	979.97	982.15	0
135	2	16.67	-1200	0	-606.25	-637.5	2	983.18	990.12	0
136	2	16.67	-1200	0	-606.25	-637.5	2	991.15	995.72	0
137	2	16.67	-1200	0	-200	-1200	1	996.76	1001.73	0
138	2	16.67	-1200	0	-200	-700	2	1002.76	1005.12	0
139	2	16.67	-1200	0	-450	-700	1	1006.16	1007.07	0
140	2	16.67	-1200	0	-575	-700	1	1008.11	1009.08	0
141	2	16.67	-1200	0	-575	-637.5	2	1010.12	1013.24	0
142	2	16.67	-1200	0	-606.25	-637.5	1	1014.28	1016.1	0
143	2	16.67	-1200	0	-606.25	-637.5	1	1017.13	1020.3	0.5
144	2	16.67	-1200	0	-606.25	-637.5	2	1021.33	1022.12	1
145	2	33.33	-1200	0	-400	-1200	1	1028.37	1032.43	0
146	2	33.33	-1200	0	-400	-800	2	1033.46	1034.6	0
147	2	33.33	-1200	0	-600	-800	1	1035.64	1041.92	0
148	2	33.33	-1200	0	-600	-700	2	1042.95	1044.32	0
149	2	33.33	-1200	0	-600	-650	2	1045.35	1050.08	0
150	2	33.33	-1200	0	-600	-625	2	1051.11	1053.02	0
151	2	33.33	-1200	0	-600	-625	1	1054.05	1054.95	0.5
152	2	33.33	-1200	0	-600	-625	2	1055.98	1056.91	1
153	2	33.33	-600	0	-200	-600	1	1064.04	1069.49	0
154	2	33.33	-600	0	-200	-400	2	1070.52	1074.83	0
155	2	33.33	-600	0	-300	-400	1	1075.87	1078.26	0
156	2	33.33	-600	0	-300	-350	2	1079.29	1081.23	0
157	2	33.33	-600	0	-300	-325	2	1082.27	1083.58	0
158	2	33.33	-600	0	-300	-312.5	2	1084.61	1085.39	0
159	2	33.33	-600	0	-300	-312.5	1	1086.43	1087.33	0.5
160	2	33.33	-600	0	-300	-312.5	2	1088.36	1089.38	1
161	2	33.33	-1000	-400	-600	-1000	1	1096.01	1104.44	0
162	2	33.33	-1000	-400	-600	-800	2	1105.47	1108.23	0
163	2	33.33	-1000	-400	-700	-800	1	1109.27	1111.38	0
164	2	33.33	-1000	-400	-700	-750	2	1112.41	1113.98	0
165	2	33.33	-1000	-400	-700	-725	2	1115.02	1116.34	0
166	2	33.33	-1000	-400	-700	-712.5	2	1117.38	1118.17	0
167	2	33.33	-1000	-400	-700	-712.5	1	1119.2	1119.86	0.5
168	2	33.33	-1000	-400	-700	-712.5	2	1120.89	1121.7	1
169	2	66.67	-1200	0	-800	-1200	1	1126.35	1132.26	0
170	2	66.67	-1200	0	-800	-1000	2	1133.3	1134.63	0
171	2	66.67	-1200	0	-900	-1000	1	1135.66	1144.38	0
172	2	66.67	-1200	0	-900	-950	2	1145.41	1146.91	0
173	2	66.67	-1200	0	-900	-925	2	1147.94	1150.24	0
174	2	66.67	-1200	0	-912.5	-925	1	1151.27	1155.58	0
175	2	66.67	-1200	0	-912.5	-925	1	1156.62	1158.92	0.5
176	2	66.67	-1200	0	-912.5	-925	2	1159.95	1160.86	1
177	2	33.33	-1200	-900	-900	-1000	2	1166.01	1172.62	0
178	2	33.33	-1200	-900	-950	-1000	1	1173.66	1181.39	0
179	2	33.33	-1200	-900	-975	-1000	1	1182.42	1186.61	0
180	2	33.33	-1200	-900	-987.5	-1000	1	1187.64	1188.69	0
181	2	33.33	-1200	-900	-993.75	-1000	1	1189.72	1190.45	0
182	2	33.33	-1200	-900	-993.75	-996.88	2	1191.48	1195.67	0
183	2	33.33	-1200	-900	-993.75	-996.88	1	1196.7	1198.04	0.5
184	2	33.33	-1200	-900	-993.75	-996.88	1	1199.07	1199.97	0
185	2	33.33	-1200	-900	-900	-1000	2	1201	1203.79	0
186	2	33.33	-1200	-900	-950	-1000	1	1204.82	1213.47	0
187	2	33.33	-1200	-900	-975	-1000	1	1214.5	1217.1	0
188	2	33.33	-1200	-900	-975	-987.5	2	1218.13	1222.69	0
189	2	33.33	-1200	-900	-975	-981.25	2	1223.73	1226.77	0
190	2	33.33	-1200	-900	-975	-978.13	2	1227.8	1230.09	0
191	2	33.33	-1200	-900	-975	-978.13	1	1231.12	1231.88	0.5
192	2	33.33	-1200	-900	-975	-978.13	2	1232.91	1233.81	1
193	2	33.33	-1200	-600	-800	-1200	1	1240.2	1249.67	0
194	2	33.33	-1200	-600	-800	-1000	2	1250.7	1251.77	0
195	2	33.33	-1200	-600	-800	-900	2	1252.81	1263.93	0
196	2	33.33	-1200	-600	-850	-900	1	1264.97	1267.69	0
197	2	33.33	-1200	-600	-850	-875	2	1268.73	1269.52	0
198	2	33.33	-1200	-600	-850	-862.5	2	1270.55	1272.95	0
199	2	33.33	-1200	-600	-850	-862.5	1	1273.98	1275.09	0.5
200	2	33.33	-1200	-600	-850	-862.5	2	1276.13	1277.29	1
