# Supplementary material for: Dopaminergic Drug Effects on Probability Weighting during Risky Decision Making
Source: eNeuro. 2018 Apr 6;5(2):ENEURO.0330-18.2018. doi: 10.1523/ENEURO.0330-18.2018 (PMC5889481; doi:10.1523/ENEURO.0330-18.2018)
Supplement: Extended Data 1 — Raw data and MATLAB code for the prospect theory parameter estimation procedure implemented in the study. The code includes scripts for the main parameter estimation steps, parameter recovery, and checking the quality of the estimation. Download Extended Data 1, ZIP file. [file sup_enu-eN-NWR-0330-17-s02.zip › ExtendedData/Data/taskCE_Exp_12_Ses_2.xlsx]

## Sheet: taskCE_Exp_12_Ses_2
=======================================================================================================================================================
***** CASH EQUIVALENT TASK ***** subject ID: Exp_12_Ses_2
***** 2012-09-26 13:19:50 ***** filename: taskCE_Exp_12_Ses_2.txt
=======================================================================================================================================================
Block: 0 = practice, 1 = first session, 2 = second session
Order of blocks: 2 (1 = WINS - LOSSES, 2 = LOSSES - WINS)
Output directory: C:\Users\liejan\Desktop\Documents\Experiments\CE\logfiles
==== BEGIN === start of experiment (in seconds) : 1026.7198 ==========================================================================================
#Trial	Block	Probability	Cash	AltCash	LowerBound	UpperBound	Response	PresentationTime	ResponseTime	Advance
1	2	33.33	-600	0	-200	-600	1	220.84	227.51	0
2	2	33.33	-600	0	-400	-600	1	228.55	231.27	0
3	2	33.33	-600	0	-400	-500	2	232.3	232.94	0
4	2	33.33	-600	0	-400	-450	2	233.97	234.85	0
5	2	33.33	-600	0	-400	-425	2	235.88	236.38	0
6	2	33.33	-600	0	-400	-412.5	2	237.41	237.86	0
7	2	33.33	-600	0	-400	-412.5	1	238.89	240.09	0.5
8	2	33.33	-600	0	-400	-412.5	2	241.12	241.77	1
9	2	33.33	-1200	-900	-900	-1000	2	251.77	255.43	0
10	2	33.33	-1200	-900	-950	-1000	1	256.46	261.16	0
11	2	33.33	-1200	-900	-950	-975	2	262.2	263.19	0
12	2	33.33	-1200	-900	-950	-962.5	2	264.23	265.19	0
13	2	33.33	-1200	-900	-950	-956.25	2	266.22	267.28	0
14	2	33.33	-1200	-900	-950	-953.13	2	268.31	269.29	0
15	2	33.33	-1200	-900	-950	-953.13	1	270.32	271.92	0.5
16	2	33.33	-1200	-900	-950	-953.13	2	272.96	274.1	1
17	2	16.67	-1200	0	-200	-1200	1	281.02	288.7	0
18	2	16.67	-1200	0	-200	-700	2	289.73	295.38	0
19	2	16.67	-1200	0	-450	-700	1	296.41	297.47	0
20	2	16.67	-1200	0	-450	-575	2	298.51	299.04	0
21	2	16.67	-1200	0	-450	-512.5	2	300.07	301.15	0
22	2	16.67	-1200	0	-481.25	-512.5	1	302.19	302.8	0
23	2	16.67	-1200	0	-481.25	-512.5	1	303.83	305.15	0.5
24	2	16.67	-1200	0	-481.25	-512.5	2	306.19	306.94	1
25	2	50	-1200	0	-600	-1200	1	312.48	317.75	0
26	2	50	-1200	0	-600	-900	2	318.78	320.81	0
27	2	50	-1200	0	-750	-900	1	321.84	328.36	0
28	2	50	-1200	0	-750	-825	2	329.39	330.27	0
29	2	50	-1200	0	-787.5	-825	1	331.31	332.28	0
30	2	50	-1200	0	-787.5	-806.25	2	333.31	334.59	0
31	2	50	-1200	0	-787.5	-806.25	1	335.62	336.23	0.5
32	2	50	-1200	0	-787.5	-806.25	2	337.26	338.2	1
33	2	66.67	-1200	0	-800	-1200	1	347.46	348.18	0
34	2	66.67	-1200	0	-800	-1000	2	349.22	350.12	0
35	2	66.67	-1200	0	-900	-1000	1	351.15	352.9	0
36	2	66.67	-1200	0	-900	-950	2	353.93	354.9	0
37	2	66.67	-1200	0	-900	-925	2	355.93	356.82	0
38	2	66.67	-1200	0	-900	-912.5	2	357.86	358.98	0
39	2	66.67	-1200	0	-900	-912.5	1	360.01	360.54	0.5
40	2	66.67	-1200	0	-900	-912.5	2	361.58	362.11	1
41	2	33.33	-1200	-600	-600	-800	2	367	375.07	0
42	2	33.33	-1200	-600	-600	-700	2	376.1	381.65	0
43	2	33.33	-1200	-600	-650	-700	1	382.68	387.3	0
44	2	33.33	-1200	-600	-650	-675	2	388.34	388.88	0
45	2	33.33	-1200	-600	-650	-662.5	2	389.91	391.06	0
46	2	33.33	-1200	-600	-650	-656.25	2	392.1	392.98	0
47	2	33.33	-1200	-600	-650	-656.25	1	394.01	394.46	0.5
48	2	33.33	-1200	-600	-650	-656.25	2	395.49	396.77	1
49	2	33.33	-600	-300	-400	-600	1	402.51	404.55	0
50	2	33.33	-600	-300	-400	-500	2	405.58	406.84	0
51	2	33.33	-600	-300	-450	-500	1	407.87	408.45	0
52	2	33.33	-600	-300	-475	-500	1	409.48	410.54	0
53	2	33.33	-600	-300	-487.5	-500	1	411.57	412.24	0
54	2	33.33	-600	-300	-493.75	-500	1	413.27	413.97	0
55	2	33.33	-600	-300	-493.75	-500	1	415	416.74	0.5
56	2	33.33	-600	-300	-493.75	-500	2	417.77	418.48	1
57	2	33.33	-1000	-400	-400	-600	2	422.95	425.68	0
58	2	33.33	-1000	-400	-500	-600	1	426.71	430.74	0
59	2	33.33	-1000	-400	-500	-550	2	431.78	432.66	0
60	2	33.33	-1000	-400	-500	-525	2	433.7	434.51	0
61	2	33.33	-1000	-400	-500	-512.5	2	435.54	436.1	0
62	2	33.33	-1000	-400	-500	-506.25	2	437.14	437.61	0
63	2	33.33	-1000	-400	-500	-506.25	1	438.64	439.35	0.5
64	2	33.33	-1000	-400	-500	-506.25	2	440.38	441.21	1
65	2	33.33	-1200	0	-400	-1200	1	445.53	452.85	0
66	2	33.33	-1200	0	-400	-800	2	453.89	455.54	0
67	2	33.33	-1200	0	-400	-600	2	456.57	461.47	0
68	2	33.33	-1200	0	-500	-600	1	462.5	463.14	0
69	2	33.33	-1200	0	-500	-550	2	464.17	464.97	0
70	2	33.33	-1200	0	-500	-525	2	466.01	466.8	0
71	2	33.33	-1200	0	-500	-525	1	467.83	468.95	0.5
72	2	33.33	-1200	0	-500	-525	2	469.98	470.64	1
73	2	83.33	-1200	0	-1000	-1200	1	475.09	480.49	0
74	2	83.33	-1200	0	-1100	-1200	1	481.52	483.23	0
75	2	83.33	-1200	0	-1100	-1150	2	484.26	486.65	0
76	2	83.33	-1200	0	-1100	-1125	2	487.68	488.49	0
77	2	83.33	-1200	0	-1100	-1112.5	2	489.53	490.93	0
78	2	83.33	-1200	0	-1100	-1106.25	2	491.97	493.05	0
79	2	83.33	-1200	0	-1100	-1106.25	1	494.08	494.65	0.5
80	2	83.33	-1200	0	-1100	-1106.25	2	495.69	496.44	1
81	1	33.33	600	0	200	600	2	500.71	511.19	0
82	1	33.33	600	0	200	400	1	512.22	518.6	0
83	1	33.33	600	0	300	400	2	519.63	520.08	0
84	1	33.33	600	0	300	350	1	521.11	522.16	0
85	1	33.33	600	0	300	325	1	523.19	524.63	0
86	1	33.33	600	0	312.5	325	2	525.66	527.81	0
87	1	33.33	600	0	312.5	325	2	528.84	530.11	0
88	1	33.33	600	0	312.5	325	2	531.14	534.16	0
89	1	33.33	600	0	200	600	2	535.2	543.52	0
90	1	33.33	600	0	200	400	1	544.56	545.8	0
91	1	33.33	600	0	300	400	2	546.83	547.81	0
92	1	33.33	600	0	350	400	2	548.85	550.18	0
93	1	33.33	600	0	375	400	2	551.21	552.71	0
94	1	33.33	600	0	387.5	400	2	553.74	554.32	0
95	1	33.33	600	0	387.5	400	1	555.35	556.56	0.5
96	1	33.33	600	0	387.5	400	2	557.59	558.14	1
97	1	83.33	1200	0	0	1000	1	562.22	564.96	0
98	1	83.33	1200	0	500	1000	2	565.99	567.86	0
99	1	83.33	1200	0	750	1000	2	568.89	570.98	0
100	1	83.33	1200	0	875	1000	2	572.01	574.61	0
101	1	83.33	1200	0	937.5	1000	2	575.64	582.42	0
102	1	83.33	1200	0	937.5	968.75	1	583.45	584.87	0
103	1	83.33	1200	0	937.5	968.75	2	585.9	586.6	0
104	1	83.33	1200	0	937.5	968.75	1	587.64	589.33	0
105	1	83.33	1200	0	0	1000	1	590.36	591.52	0
106	1	83.33	1200	0	500	1000	2	592.55	593.6	0
107	1	83.33	1200	0	750	1000	2	594.64	596.44	0
108	1	83.33	1200	0	875	1000	2	597.47	598.2	0
109	1	83.33	1200	0	937.5	1000	2	599.23	600.3	0
110	1	83.33	1200	0	937.5	968.75	1	601.33	602.21	0
111	1	83.33	1200	0	937.5	968.75	1	603.25	604.05	0.5
112	1	83.33	1200	0	937.5	968.75	2	605.08	605.84	1
113	1	33.33	1200	0	0	400	1	610	615.48	0
114	1	33.33	1200	0	200	400	2	616.51	617.32	0
115	1	33.33	1200	0	300	400	2	618.36	620.02	0
116	1	33.33	1200	0	350	400	2	621.05	622.35	0
117	1	33.33	1200	0	375	400	2	623.38	624.6	0
118	1	33.33	1200	0	387.5	400	2	625.64	626.56	0
119	1	33.33	1200	0	387.5	400	1	627.6	628.46	0.5
120	1	33.33	1200	0	387.5	400	2	629.49	630.36	1
121	1	33.33	600	300	400	600	2	635.04	638.11	0
122	1	33.33	600	300	500	600	2	639.14	642.35	0
123	1	33.33	600	300	550	600	2	643.38	645.75	0
124	1	33.33	600	300	575	600	2	646.79	647.84	0
125	1	33.33	600	300	587.5	600	2	648.88	653.62	0
126	1	33.33	600	300	587.5	593.75	1	654.65	658.99	0
127	1	33.33	600	300	587.5	593.75	1	660.02	661.3	0.5
128	1	33.33	600	300	587.5	593.75	2	662.33	663.59	1
129	1	16.67	1200	0	0	200	1	667.88	671.09	0
130	1	16.67	1200	0	0	100	1	672.12	675.3	0
131	1	16.67	1200	0	50	100	2	676.33	677.08	0
132	1	16.67	1200	0	75	100	2	678.11	679.08	0
133	1	16.67	1200	0	87.5	100	2	680.12	680.83	0
134	1	16.67	1200	0	93.75	100	2	681.87	682.49	0
135	1	16.67	1200	0	93.75	100	1	683.52	684.19	0.5
136	1	16.67	1200	0	93.75	100	2	685.23	686.47	1
137	1	66.67	1200	0	0	800	1	690.92	692.18	0
138	1	66.67	1200	0	400	800	2	693.21	698.15	0
139	1	66.67	1200	0	600	800	2	699.18	700.17	0
140	1	66.67	1200	0	700	800	2	701.2	701.83	0
141	1	66.67	1200	0	700	750	1	702.87	708.18	0
142	1	66.67	1200	0	725	750	2	709.21	709.94	0
143	1	66.67	1200	0	725	750	1	710.97	711.87	0.5
144	1	66.67	1200	0	725	750	2	712.91	713.59	1
145	1	33.33	1200	900	900	1000	1	717.82	719.87	0
146	1	33.33	1200	900	900	950	1	720.91	722.1	0
147	1	33.33	1200	900	900	925	1	723.13	725.35	0
148	1	33.33	1200	900	912.5	925	2	726.39	727.87	0
149	1	33.33	1200	900	918.75	925	2	728.91	730.43	0
150	1	33.33	1200	900	918.75	921.88	1	731.47	732.89	0
151	1	33.33	1200	900	918.75	921.88	1	733.92	734.9	0.5
152	1	33.33	1200	900	918.75	921.88	2	735.93	737.43	1
153	1	33.33	1200	600	600	800	1	744.88	746.56	0
154	1	33.33	1200	600	700	800	2	747.59	749.03	0
155	1	33.33	1200	600	750	800	2	750.06	751.59	0
156	1	33.33	1200	600	775	800	2	752.63	753.58	0
157	1	33.33	1200	600	787.5	800	2	754.62	755.7	0
158	1	33.33	1200	600	793.75	800	2	756.73	757.34	0
159	1	33.33	1200	600	793.75	800	1	758.38	759.3	0.5
160	1	33.33	1200	600	793.75	800	2	760.33	760.99	1
161	1	33.33	1000	400	400	600	1	765.13	770.5	0
162	1	33.33	1000	400	400	500	1	771.54	775.65	0
163	1	33.33	1000	400	450	500	2	776.68	777.34	0
164	1	33.33	1000	400	475	500	2	778.37	779.06	0
165	1	33.33	1000	400	487.5	500	2	780.1	780.56	0
166	1	33.33	1000	400	493.75	500	2	781.59	782.03	0
167	1	33.33	1000	400	493.75	500	1	783.06	783.59	0.5
168	1	33.33	1000	400	493.75	500	2	784.62	785.22	1
169	1	50	1200	0	0	600	1	789.24	800.74	0
170	1	50	1200	0	300	600	2	801.77	803.14	0
171	1	50	1200	0	450	600	2	804.18	811.34	0
172	1	50	1200	0	450	525	1	812.38	814.07	0
173	1	50	1200	0	487.5	525	2	815.11	815.73	0
174	1	50	1200	0	487.5	506.25	1	816.76	817.47	0
175	1	50	1200	0	487.5	506.25	1	818.5	819.43	0.5
176	1	50	1200	0	487.5	506.25	2	820.46	821.18	1
