# Supplementary material for: Dopaminergic Drug Effects on Probability Weighting during Risky Decision Making
Source: eNeuro. 2018 Apr 6;5(2):ENEURO.0330-18.2018. doi: 10.1523/ENEURO.0330-18.2018 (PMC5889481; doi:10.1523/ENEURO.0330-18.2018)
Supplement: Extended Data 1 — Raw data and MATLAB code for the prospect theory parameter estimation procedure implemented in the study. The code includes scripts for the main parameter estimation steps, parameter recovery, and checking the quality of the estimation. Download Extended Data 1, ZIP file. [file sup_enu-eN-NWR-0330-17-s02.zip › ExtendedData/Data/taskCE_Exp_13_Ses_1.xlsx]

## Sheet: taskCE_Exp_13_Ses_1
=======================================================================================================================================================
***** CASH EQUIVALENT TASK ***** subject ID: Exp_13_Ses_1
***** 2012-10-29 13:19:22 ***** filename: taskCE_Exp_13_Ses_1.txt
=======================================================================================================================================================
Block: 0 = practice, 1 = first session, 2 = second session
Order of blocks: 2 (1 = WINS - LOSSES, 2 = LOSSES - WINS)
Output directory: C:\Users\liejan\Desktop\Documents\Experiments\CE\logfiles
==== BEGIN === start of experiment (in seconds) : 532.3747 ==========================================================================================
#Trial	Block	Probability	Cash	AltCash	LowerBound	UpperBound	Response	PresentationTime	ResponseTime	Advance
1	2	83.33	-1200	0	0	-1000	2	433.39	436.39	0
2	2	83.33	-1200	0	-500	-1000	1	437.46	441.8	0
3	2	83.33	-1200	0	-750	-1000	1	442.87	447.94	0
4	2	83.33	-1200	0	-875	-1000	1	449.01	452.25	0
5	2	83.33	-1200	0	-937.5	-1000	1	453.32	456.45	0
6	2	83.33	-1200	0	-968.75	-1000	1	457.52	459.34	0
7	2	83.33	-1200	0	-968.75	-1000	1	460.41	462.98	0.5
8	2	83.33	-1200	0	-968.75	-1000	2	464.06	464.94	1
9	2	33.33	-1200	-900	-900	-1000	2	476.08	480.34	0
10	2	33.33	-1200	-900	-900	-950	2	481.42	484.3	0
11	2	33.33	-1200	-900	-900	-925	2	485.37	489.21	0
12	2	33.33	-1200	-900	-900	-912.5	2	490.28	492.85	0
13	2	33.33	-1200	-900	-900	-906.25	2	493.92	497.01	0
14	2	33.33	-1200	-900	-900	-903.13	2	498.08	499.5	0
15	2	33.33	-1200	-900	-900	-903.13	1	500.57	501.45	0.5
16	2	33.33	-1200	-900	-900	-903.13	2	502.53	503.58	1
17	2	33.33	-600	0	-200	-600	1	508.81	513.72	0
18	2	33.33	-600	0	-400	-600	1	514.79	517.65	0
19	2	33.33	-600	0	-400	-500	2	518.72	519.38	0
20	2	33.33	-600	0	-400	-450	2	520.45	522.09	0
21	2	33.33	-600	0	-400	-425	2	523.17	523.98	0
22	2	33.33	-600	0	-400	-412.5	2	525.05	525.94	0
23	2	33.33	-600	0	-400	-412.5	1	527.01	528.06	0.5
24	2	33.33	-600	0	-400	-412.5	2	529.13	529.98	1
25	2	33.33	-600	-300	-400	-600	1	536.71	541.3	0
26	2	33.33	-600	-300	-500	-600	1	542.37	545.53	0
27	2	33.33	-600	-300	-500	-550	2	546.61	547.37	0
28	2	33.33	-600	-300	-500	-525	2	548.44	552.47	0
29	2	33.33	-600	-300	-500	-512.5	2	553.54	554.42	0
30	2	33.33	-600	-300	-500	-506.25	2	555.49	556.42	0
31	2	33.33	-600	-300	-500	-506.25	2	557.49	559.61	0
32	2	33.33	-600	-300	-500	-506.25	2	560.68	562.86	0
33	2	33.33	-600	-300	-400	-600	1	563.93	566.7	0
34	2	33.33	-600	-300	-400	-500	2	567.77	568.77	0
35	2	33.33	-600	-300	-400	-450	2	569.84	574.53	0
36	2	33.33	-600	-300	-400	-425	2	575.6	576.49	0
37	2	33.33	-600	-300	-400	-412.5	2	577.56	578.32	0
38	2	33.33	-600	-300	-400	-406.25	2	579.39	580.09	0
39	2	33.33	-600	-300	-400	-406.25	1	581.17	581.92	0.5
40	2	33.33	-600	-300	-400	-406.25	2	582.99	583.89	1
41	2	50	-1200	0	-600	-1200	1	588.79	595.97	0
42	2	50	-1200	0	-600	-900	2	597.04	599.71	0
43	2	50	-1200	0	-750	-900	1	600.78	604.38	0
44	2	50	-1200	0	-750	-825	2	605.45	608.24	0
45	2	50	-1200	0	-750	-787.5	2	609.31	611.33	0
46	2	50	-1200	0	-750	-768.75	2	612.4	613.75	0
47	2	50	-1200	0	-750	-768.75	1	614.82	618.65	0.5
48	2	50	-1200	0	-750	-768.75	2	619.72	621.8	1
49	2	33.33	-1200	0	-400	-1200	1	626.64	629.76	0
50	2	33.33	-1200	0	-400	-800	2	630.84	632.92	0
51	2	33.33	-1200	0	-600	-800	1	634	637.56	0
52	2	33.33	-1200	0	-700	-800	1	638.63	640.04	0
53	2	33.33	-1200	0	-750	-800	1	641.11	644.51	0
54	2	33.33	-1200	0	-750	-775	2	645.58	646.17	0
55	2	33.33	-1200	0	-750	-775	1	647.24	648.2	0.5
56	2	33.33	-1200	0	-750	-775	2	649.27	650.03	1
57	2	16.67	-1200	0	-200	-1200	1	654.49	656.86	0
58	2	16.67	-1200	0	-200	-700	2	657.93	659.75	0
59	2	16.67	-1200	0	-200	-450	2	660.82	662.7	0
60	2	16.67	-1200	0	-325	-450	1	663.77	666.64	0
61	2	16.67	-1200	0	-325	-387.5	2	667.71	668.65	0
62	2	16.67	-1200	0	-325	-356.25	2	669.72	670.76	0
63	2	16.67	-1200	0	-325	-356.25	1	671.84	674.78	0.5
64	2	16.67	-1200	0	-325	-356.25	2	675.85	677.86	1
65	2	66.67	-1200	0	0	-800	2	682.21	687.55	0
66	2	66.67	-1200	0	-400	-800	1	688.62	689.85	0
67	2	66.67	-1200	0	-600	-800	1	690.92	691.94	0
68	2	66.67	-1200	0	-700	-800	1	693.01	693.78	0
69	2	66.67	-1200	0	-750	-800	1	694.85	695.67	0
70	2	66.67	-1200	0	-775	-800	1	696.74	697.6	0
71	2	66.67	-1200	0	-775	-800	1	698.67	699.36	0.5
72	2	66.67	-1200	0	-775	-800	2	700.43	701.28	1
73	2	33.33	-1200	-600	-800	-1200	1	705.75	711.82	0
74	2	33.33	-1200	-600	-800	-1000	2	712.89	713.84	0
75	2	33.33	-1200	-600	-800	-900	2	714.91	716.49	0
76	2	33.33	-1200	-600	-800	-850	2	717.56	719.13	0
77	2	33.33	-1200	-600	-800	-825	2	720.2	721.1	0
78	2	33.33	-1200	-600	-800	-812.5	2	722.17	723.09	0
79	2	33.33	-1200	-600	-800	-812.5	1	724.16	724.88	0.5
80	2	33.33	-1200	-600	-800	-812.5	2	725.95	727.08	1
81	2	33.33	-1000	-400	-400	-600	2	731.79	738.92	0
82	2	33.33	-1000	-400	-400	-500	2	740	743.54	0
83	2	33.33	-1000	-400	-400	-450	2	744.61	747.2	0
84	2	33.33	-1000	-400	-400	-425	2	748.27	751.12	0
85	2	33.33	-1000	-400	-400	-412.5	2	752.19	753.1	0
86	2	33.33	-1000	-400	-400	-406.25	2	754.17	755.1	0
87	2	33.33	-1000	-400	-400	-406.25	1	756.17	756.76	0.5
88	2	33.33	-1000	-400	-400	-406.25	2	757.83	758.79	1
89	1	33.33	1200	900	900	1000	1	763.84	772.21	0
90	1	33.33	1200	900	950	1000	2	773.28	777.76	0
91	1	33.33	1200	900	975	1000	2	778.83	779.48	0
92	1	33.33	1200	900	987.5	1000	2	780.55	781.74	0
93	1	33.33	1200	900	993.75	1000	2	782.81	783.59	0
94	1	33.33	1200	900	996.88	1000	2	784.66	786.23	0
95	1	33.33	1200	900	996.88	1000	2	787.3	790.94	0
96	1	33.33	1200	900	996.88	1000	1	792.01	794.47	0
97	1	33.33	1200	900	900	1000	1	795.55	798.25	0
98	1	33.33	1200	900	900	950	1	799.32	800.18	0
99	1	33.33	1200	900	900	925	1	801.25	802.67	0
100	1	33.33	1200	900	900	912.5	1	803.75	804.82	0
101	1	33.33	1200	900	900	906.25	1	805.89	806.68	0
102	1	33.33	1200	900	900	903.13	1	807.75	808.53	0
103	1	33.33	1200	900	900	903.13	2	809.6	811.07	0
104	1	33.33	1200	900	900	903.13	1	812.14	813.15	0
105	1	33.33	1200	900	1000	1200	2	814.22	816.45	0
106	1	33.33	1200	900	1000	1100	1	817.52	818.24	0
107	1	33.33	1200	900	1050	1100	2	819.31	821.18	0
108	1	33.33	1200	900	1075	1100	2	822.25	822.83	0
109	1	33.33	1200	900	1087.5	1100	2	823.9	824.53	0
110	1	33.33	1200	900	1093.75	1100	2	825.6	826.27	0
111	1	33.33	1200	900	1093.75	1100	1	827.34	828.22	0.5
112	1	33.33	1200	900	1093.75	1100	1	829.29	837.62	0
113	1	33.33	1200	900	900	1000	1	838.69	840.83	0
114	1	33.33	1200	900	900	950	1	841.9	846.71	0
115	1	33.33	1200	900	900	925	1	847.78	848.33	0
116	1	33.33	1200	900	900	912.5	1	849.4	850.3	0
117	1	33.33	1200	900	900	906.25	1	851.37	852.43	0
118	1	33.33	1200	900	900	903.13	1	853.5	854.6	0
119	1	33.33	1200	900	900	903.13	2	855.67	858.14	0
120	1	33.33	1200	900	900	903.13	1	859.21	861.74	0
121	1	33.33	1200	900	1000	1200	2	862.81	866.83	0
122	1	33.33	1200	900	1100	1200	2	867.9	869.81	0
123	1	33.33	1200	900	1150	1200	2	870.88	871.53	0
124	1	33.33	1200	900	1175	1200	2	872.6	873.27	0
125	1	33.33	1200	900	1187.5	1200	2	874.34	875.97	0
126	1	33.33	1200	900	1193.75	1200	2	877.04	878.49	0
127	1	33.33	1200	900	1193.75	1200	2	879.56	881.28	0
128	1	33.33	1200	900	1193.75	1200	2	882.35	886.11	0
129	1	33.33	1200	900	1000	1200	2	887.18	889.15	0
130	1	33.33	1200	900	1100	1200	2	890.23	893.49	0
131	1	33.33	1200	900	1150	1200	2	894.56	895.53	0
132	1	33.33	1200	900	1175	1200	2	896.6	897.44	0
133	1	33.33	1200	900	1187.5	1200	2	898.51	901.84	0
134	1	33.33	1200	900	1193.75	1200	2	902.91	903.65	0
135	1	33.33	1200	900	1193.75	1200	2	904.72	906.97	0
136	1	33.33	1200	900	1193.75	1200	1	908.04	910.06	0
137	1	33.33	1200	900	900	1000	1	911.13	918.84	0
138	1	33.33	1200	900	900	950	1	919.91	923.82	0
139	1	33.33	1200	900	900	925	1	924.89	927.51	0
140	1	33.33	1200	900	900	912.5	1	928.58	929.58	0
141	1	33.33	1200	900	900	906.25	1	930.65	933.35	0
142	1	33.33	1200	900	900	903.13	1	934.42	935.31	0
143	1	33.33	1200	900	900	903.13	2	936.38	939.1	0
144	1	33.33	1200	900	900	903.13	1	940.17	942.78	0
145	1	33.33	1200	900	900	1000	1	943.85	946.85	0
146	1	33.33	1200	900	900	950	1	947.92	948.87	0
147	1	33.33	1200	900	900	925	1	949.94	950.4	0
148	1	33.33	1200	900	900	912.5	1	951.47	951.97	0
149	1	33.33	1200	900	900	906.25	1	953.04	953.66	0
150	1	33.33	1200	900	903.13	906.25	2	954.73	955.1	0
151	1	33.33	1200	900	903.13	906.25	2	956.17	956.84	0
152	1	33.33	1200	900	903.13	906.25	1	957.91	959.29	0
153	1	33.33	1200	900	1000	1200	2	960.36	968.16	0
154	1	33.33	1200	900	1100	1200	2	969.23	973.62	0
155	1	33.33	1200	900	1100	1150	1	974.7	982.66	0
156	1	33.33	1200	900	1100	1125	1	983.73	985.09	0
157	1	33.33	1200	900	1100	1112.5	1	986.16	987.5	0
158	1	33.33	1200	900	1100	1106.25	1	988.58	989.42	0
159	1	33.33	1200	900	1100	1106.25	2	990.49	993.1	0
160	1	33.33	1200	900	1100	1106.25	1	994.18	997.32	0
161	1	33.33	1200	900	900	1000	1	998.39	1007.46	0
162	1	33.33	1200	900	900	950	1	1008.53	1014.62	0
163	1	33.33	1200	900	925	950	2	1015.7	1017.8	0
164	1	33.33	1200	900	937.5	950	2	1018.87	1021.38	0
165	1	33.33	1200	900	943.75	950	2	1022.46	1024.04	0
166	1	33.33	1200	900	946.88	950	2	1025.11	1028.62	0
167	1	33.33	1200	900	946.88	950	2	1029.69	1032.76	0
168	1	33.33	1200	900	946.88	950	2	1033.83	1037.99	0
169	1	33.33	1200	900	1000	1200	2	1039.06	1043.12	0
170	1	33.33	1200	900	1000	1100	1	1044.19	1047.29	0
171	1	33.33	1200	900	1050	1100	2	1048.36	1051.06	0
172	1	33.33	1200	900	1075	1100	2	1052.13	1055.2	0
173	1	33.33	1200	900	1087.5	1100	2	1056.27	1059.91	0
174	1	33.33	1200	900	1093.75	1100	2	1060.98	1062.92	0
175	1	33.33	1200	900	1093.75	1100	2	1063.99	1065.31	0
176	1	33.33	1200	900	1093.75	1100	2	1066.38	1071.44	0
177	1	33.33	1200	900	1000	1200	2	1072.51	1075.37	0
178	1	33.33	1200	900	1000	1100	1	1076.44	1078.61	0
179	1	33.33	1200	900	1000	1050	1	1079.68	1080.74	0
180	1	33.33	1200	900	1000	1025	1	1081.82	1084.94	0
181	1	33.33	1200	900	1000	1012.5	1	1086.01	1087.05	0
182	1	33.33	1200	900	1000	1006.25	1	1088.12	1091.08	0
183	1	33.33	1200	900	1000	1006.25	1	1092.15	1093.22	0.5
184	1	33.33	1200	900	1000	1006.25	2	1094.29	1095.69	1
185	1	66.67	1200	0	800	1200	2	1100.18	1102.31	0
186	1	66.67	1200	0	1000	1200	2	1103.38	1106.04	0
187	1	66.67	1200	0	1100	1200	2	1107.11	1109.35	0
188	1	66.67	1200	0	1150	1200	2	1110.42	1111.74	0
189	1	66.67	1200	0	1175	1200	2	1112.81	1113.8	0
190	1	66.67	1200	0	1187.5	1200	2	1114.87	1118.08	0
191	1	66.67	1200	0	1187.5	1200	1	1119.15	1120.73	0.5
192	1	66.67	1200	0	1187.5	1200	2	1121.81	1124.1	1
193	1	33.33	1000	400	400	600	1	1128.32	1133.54	0
194	1	33.33	1000	400	500	600	2	1134.62	1137.02	0
195	1	33.33	1000	400	550	600	2	1138.1	1141.28	0
196	1	33.33	1000	400	550	575	1	1142.35	1144.11	0
197	1	33.33	1000	400	562.5	575	2	1145.18	1147.29	0
198	1	33.33	1000	400	562.5	568.75	1	1148.36	1149.18	0
199	1	33.33	1000	400	562.5	568.75	2	1150.25	1153.3	0
200	1	33.33	1000	400	562.5	568.75	2	1154.38	1156.51	0
201	1	33.33	1000	400	600	1000	2	1157.58	1158.52	0
202	1	33.33	1000	400	600	800	1	1159.59	1160.58	0
203	1	33.33	1000	400	600	700	1	1161.66	1162.65	0
204	1	33.33	1000	400	650	700	2	1163.72	1168.52	0
205	1	33.33	1000	400	650	675	1	1169.59	1170.66	0
206	1	33.33	1000	400	650	662.5	1	1171.74	1172.78	0
207	1	33.33	1000	400	650	662.5	1	1173.85	1175.09	0.5
208	1	33.33	1000	400	650	662.5	2	1176.16	1177.09	1
209	1	83.33	1200	0	0	1000	1	1181.34	1183.37	0
210	1	83.33	1200	0	500	1000	2	1184.44	1186.17	0
211	1	83.33	1200	0	750	1000	2	1187.25	1190.35	0
212	1	83.33	1200	0	875	1000	2	1191.42	1194.13	0
213	1	83.33	1200	0	937.5	1000	2	1195.2	1195.93	0
214	1	83.33	1200	0	968.75	1000	2	1197	1198.17	0
215	1	83.33	1200	0	968.75	1000	1	1199.24	1200.75	0.5
216	1	83.33	1200	0	968.75	1000	2	1201.82	1202.81	1
217	1	33.33	600	0	200	600	2	1207.12	1211.12	0
218	1	33.33	600	0	400	600	2	1212.19	1215.85	0
219	1	33.33	600	0	400	500	1	1216.92	1218.1	0
220	1	33.33	600	0	400	450	1	1219.17	1219.94	0
221	1	33.33	600	0	400	425	1	1221.01	1221.99	0
222	1	33.33	600	0	400	412.5	1	1223.06	1223.81	0
223	1	33.33	600	0	400	412.5	1	1224.88	1225.97	0.5
224	1	33.33	600	0	400	412.5	2	1227.04	1227.84	1
225	1	16.67	1200	0	200	1200	2	1232.23	1235.08	0
226	1	16.67	1200	0	200	700	1	1236.15	1237.11	0
227	1	16.67	1200	0	200	450	1	1238.18	1240.12	0
228	1	16.67	1200	0	325	450	2	1241.19	1242.58	0
229	1	16.67	1200	0	387.5	450	2	1243.65	1245.43	0
230	1	16.67	1200	0	418.75	450	2	1246.5	1248.45	0
231	1	16.67	1200	0	418.75	450	1	1249.52	1250.92	0.5
232	1	16.67	1200	0	418.75	450	2	1251.99	1252.77	1
233	1	33.33	600	300	300	400	1	1256.83	1261.32	0
234	1	33.33	600	300	300	350	1	1262.39	1265.21	0
235	1	33.33	600	300	325	350	2	1266.28	1266.9	0
236	1	33.33	600	300	325	337.5	1	1267.97	1268.79	0
237	1	33.33	600	300	325	331.25	1	1269.86	1271.36	0
238	1	33.33	600	300	325	328.13	1	1272.43	1273.89	0
239	1	33.33	600	300	325	328.13	2	1274.96	1276.1	0
240	1	33.33	600	300	325	328.13	2	1277.17	1279.33	0
241	1	33.33	600	300	300	400	1	1280.4	1282.16	0
242	1	33.33	600	300	350	400	2	1283.23	1284	0
243	1	33.33	600	300	350	375	1	1285.07	1285.89	0
244	1	33.33	600	300	362.5	375	2	1286.96	1287.59	0
245	1	33.33	600	300	368.75	375	2	1288.66	1290.01	0
246	1	33.33	600	300	368.75	371.88	1	1291.08	1291.65	0
247	1	33.33	600	300	368.75	371.88	1	1292.72	1293.83	0.5
248	1	33.33	600	300	368.75	371.88	2	1294.9	1295.8	1
249	1	33.33	1200	600	800	1200	2	1300.02	1303.06	0
250	1	33.33	1200	600	800	1000	1	1304.13	1308.64	0
251	1	33.33	1200	600	800	900	1	1309.71	1310.61	0
252	1	33.33	1200	600	800	850	1	1311.68	1313.01	0
253	1	33.33	1200	600	800	825	1	1314.08	1315.28	0
254	1	33.33	1200	600	800	812.5	1	1316.36	1317.51	0
255	1	33.33	1200	600	800	812.5	1	1318.58	1319.46	0.5
256	1	33.33	1200	600	800	812.5	2	1320.53	1321.76	1
257	1	50	1200	0	600	1200	2	1326.04	1327.77	0
258	1	50	1200	0	600	900	1	1328.84	1330.92	0
259	1	50	1200	0	750	900	2	1331.99	1333.51	0
260	1	50	1200	0	825	900	2	1334.58	1335.75	0
261	1	50	1200	0	862.5	900	2	1336.82	1338.45	0
262	1	50	1200	0	862.5	881.25	1	1339.52	1340	0
263	1	50	1200	0	862.5	881.25	1	1341.07	1342.36	0.5
264	1	50	1200	0	862.5	881.25	2	1343.44	1344.58	1
265	1	33.33	1200	0	400	1200	2	1348.48	1350.78	0
266	1	33.33	1200	0	400	800	1	1351.85	1352.83	0
267	1	33.33	1200	0	400	600	1	1353.9	1355.44	0
268	1	33.33	1200	0	500	600	2	1356.51	1357.35	0
269	1	33.33	1200	0	550	600	2	1358.42	1359.56	0
270	1	33.33	1200	0	575	600	2	1360.63	1361.56	0
271	1	33.33	1200	0	575	600	1	1362.63	1364.12	0.5
272	1	33.33	1200	0	575	600	2	1365.2	1365.96	1
