# Supplementary material for: Dopaminergic Drug Effects on Probability Weighting during Risky Decision Making
Source: eNeuro. 2018 Apr 6;5(2):ENEURO.0330-18.2018. doi: 10.1523/ENEURO.0330-18.2018 (PMC5889481; doi:10.1523/ENEURO.0330-18.2018)
Supplement: Extended Data 1 — Raw data and MATLAB code for the prospect theory parameter estimation procedure implemented in the study. The code includes scripts for the main parameter estimation steps, parameter recovery, and checking the quality of the estimation. Download Extended Data 1, ZIP file. [file sup_enu-eN-NWR-0330-17-s02.zip › ExtendedData/Data/taskCE_Exp_13_Ses_2.xlsx]

## Sheet: taskCE_Exp_13_Ses_2
=======================================================================================================================================================
***** CASH EQUIVALENT TASK ***** subject ID: Exp_13_Ses_2
***** 2012-11-26 14:00:01 ***** filename: taskCE_Exp_13_Ses_2.txt
=======================================================================================================================================================
Block: 0 = practice, 1 = first session, 2 = second session
Order of blocks: 1 (1 = WINS - LOSSES, 2 = LOSSES - WINS)
Output directory: C:\Users\liejan\Desktop\Documents\Experiments\CE\logfiles
==== BEGIN === start of experiment (in seconds) : 6496.269 ==========================================================================================
#Trial	Block	Probability	Cash	AltCash	LowerBound	UpperBound	Response	PresentationTime	ResponseTime	Advance
1	1	33.33	600	300	400	600	2	260.47	263.93	0
2	1	33.33	600	300	400	500	1	265	267.6	0
3	1	33.33	600	300	400	450	1	268.67	270.35	0
4	1	33.33	600	300	400	425	1	271.42	272.85	0
5	1	33.33	600	300	400	412.5	1	273.92	274.93	0
6	1	33.33	600	300	400	406.25	1	276	277.1	0
7	1	33.33	600	300	400	406.25	1	278.17	281.32	0.5
8	1	33.33	600	300	400	406.25	2	282.39	283.19	1
9	1	33.33	1000	400	400	600	1	289.11	292.2	0
10	1	33.33	1000	400	500	600	2	293.27	295.66	0
11	1	33.33	1000	400	550	600	2	296.74	299.59	0
12	1	33.33	1000	400	575	600	2	300.66	302.29	0
13	1	33.33	1000	400	575	587.5	1	303.36	304.77	0
14	1	33.33	1000	400	575	581.25	1	305.84	307.09	0
15	1	33.33	1000	400	575	581.25	2	308.16	309.5	0
16	1	33.33	1000	400	575	581.25	2	310.58	311.58	0
17	1	33.33	1000	400	400	600	1	312.66	313.63	0
18	1	33.33	1000	400	500	600	2	314.7	315.99	0
19	1	33.33	1000	400	550	600	2	317.06	318.7	0
20	1	33.33	1000	400	575	600	2	319.77	320.55	0
21	1	33.33	1000	400	587.5	600	2	321.62	322.33	0
22	1	33.33	1000	400	593.75	600	2	323.4	324.3	0
23	1	33.33	1000	400	593.75	600	1	325.37	327.01	0.5
24	1	33.33	1000	400	593.75	600	2	328.08	330.93	1
25	1	33.33	600	0	200	600	2	335.51	338.17	0
26	1	33.33	600	0	200	400	1	339.24	340.25	0
27	1	33.33	600	0	200	300	1	341.32	343.77	0
28	1	33.33	600	0	250	300	2	344.85	345.96	0
29	1	33.33	600	0	275	300	2	347.03	348.66	0
30	1	33.33	600	0	287.5	300	2	349.73	350.44	0
31	1	33.33	600	0	287.5	300	1	351.51	352.75	0.5
32	1	33.33	600	0	287.5	300	2	353.82	354.82	1
33	1	33.33	1200	0	400	1200	2	359.15	360.64	0
34	1	33.33	1200	0	400	800	1	361.71	362.77	0
35	1	33.33	1200	0	400	600	1	363.84	366.45	0
36	1	33.33	1200	0	500	600	2	367.52	370.79	0
37	1	33.33	1200	0	550	600	2	371.86	372.66	0
38	1	33.33	1200	0	575	600	2	373.73	374.28	0
39	1	33.33	1200	0	575	600	1	375.35	376.51	0.5
40	1	33.33	1200	0	575	600	2	377.58	379.14	1
41	1	66.67	1200	0	800	1200	2	383.37	386.39	0
42	1	66.67	1200	0	800	1000	1	387.46	390.33	0
43	1	66.67	1200	0	900	1000	2	391.41	393.03	0
44	1	66.67	1200	0	950	1000	2	394.1	397.77	0
45	1	66.67	1200	0	975	1000	2	398.84	399.69	0
46	1	66.67	1200	0	987.5	1000	2	400.76	401.89	0
47	1	66.67	1200	0	987.5	1000	1	402.96	404.09	0.5
48	1	66.67	1200	0	987.5	1000	2	405.16	405.98	1
49	1	16.67	1200	0	200	1200	2	409.86	414.45	0
50	1	16.67	1200	0	200	700	1	415.52	416.37	0
51	1	16.67	1200	0	200	450	1	417.44	418.64	0
52	1	16.67	1200	0	325	450	2	419.72	422.28	0
53	1	16.67	1200	0	387.5	450	2	423.36	424.78	0
54	1	16.67	1200	0	387.5	418.75	1	425.85	427.45	0
55	1	16.67	1200	0	387.5	418.75	1	428.52	429.89	0.5
56	1	16.67	1200	0	387.5	418.75	2	430.96	431.94	1
57	1	33.33	1200	600	800	1200	2	436.2	439.84	0
58	1	33.33	1200	600	800	1000	1	440.92	443.46	0
59	1	33.33	1200	600	900	1000	2	444.53	445.76	0
60	1	33.33	1200	600	950	1000	2	446.83	448.02	0
61	1	33.33	1200	600	975	1000	2	449.09	450.88	0
62	1	33.33	1200	600	987.5	1000	2	451.96	452.6	0
63	1	33.33	1200	600	987.5	1000	1	453.67	454.48	0.5
64	1	33.33	1200	600	987.5	1000	2	455.55	456.49	1
65	1	50	1200	0	600	1200	2	460.54	463.16	0
66	1	50	1200	0	600	900	1	464.24	466.38	0
67	1	50	1200	0	750	900	2	467.45	470.27	0
68	1	50	1200	0	825	900	2	471.34	474.1	0
69	1	50	1200	0	862.5	900	2	475.17	476.64	0
70	1	50	1200	0	881.25	900	2	477.71	478.44	0
71	1	50	1200	0	881.25	900	1	479.51	480.84	0.5
72	1	50	1200	0	881.25	900	2	481.91	482.57	1
73	1	83.33	1200	0	1000	1200	2	486.61	487.83	0
74	1	83.33	1200	0	1000	1100	1	488.9	491.79	0
75	1	83.33	1200	0	1000	1050	1	492.86	494.28	0
76	1	83.33	1200	0	1000	1025	1	495.35	496.27	0
77	1	83.33	1200	0	1000	1012.5	1	497.34	497.92	0
78	1	83.33	1200	0	1000	1006.25	1	498.99	500.47	0
79	1	83.33	1200	0	1000	1006.25	1	501.54	502.78	0.5
80	1	83.33	1200	0	1000	1006.25	2	503.85	504.84	1
81	1	33.33	1200	900	900	1000	1	508.8	514.68	0
82	1	33.33	1200	900	900	950	1	515.76	517.5	0
83	1	33.33	1200	900	925	950	2	518.57	519.27	0
84	1	33.33	1200	900	925	937.5	1	520.34	522.39	0
85	1	33.33	1200	900	925	931.25	1	523.47	524.51	0
86	1	33.33	1200	900	928.13	931.25	2	525.59	527.6	0
87	1	33.33	1200	900	928.13	931.25	1	528.67	529.6	0.5
88	1	33.33	1200	900	928.13	931.25	2	530.67	531.23	1
89	2	50	-1200	0	-600	-1200	1	536.41	547.39	0
90	2	50	-1200	0	-600	-900	2	548.46	550.4	0
91	2	50	-1200	0	-600	-750	2	551.47	554.31	0
92	2	50	-1200	0	-675	-750	1	555.39	557.47	0
93	2	50	-1200	0	-712.5	-750	1	558.54	559.37	0
94	2	50	-1200	0	-731.25	-750	1	560.44	561.08	0
95	2	50	-1200	0	-731.25	-750	2	562.15	562.92	0
96	2	50	-1200	0	-731.25	-750	1	563.99	564.59	0
97	2	50	-1200	0	-600	-1200	1	565.66	567.43	0
98	2	50	-1200	0	-600	-900	2	568.5	570.16	0
99	2	50	-1200	0	-600	-750	2	571.23	578.15	0
100	2	50	-1200	0	-675	-750	1	579.22	581.38	0
101	2	50	-1200	0	-712.5	-750	1	582.45	583.75	0
102	2	50	-1200	0	-731.25	-750	1	584.82	586.2	0
103	2	50	-1200	0	-731.25	-750	2	587.27	588.42	0
104	2	50	-1200	0	-731.25	-750	1	589.5	590.54	0
105	2	50	-1200	0	-600	-1200	1	591.61	592.89	0
106	2	50	-1200	0	-600	-900	2	593.96	596.42	0
107	2	50	-1200	0	-750	-900	1	597.49	598.98	0
108	2	50	-1200	0	-750	-825	2	600.06	602.13	0
109	2	50	-1200	0	-750	-787.5	2	603.2	604.51	0
110	2	50	-1200	0	-750	-768.75	2	605.58	606.24	0
111	2	50	-1200	0	-750	-768.75	1	607.31	609.73	0.5
112	2	50	-1200	0	-750	-768.75	2	610.8	612.09	1
113	2	33.33	-600	-300	-300	-400	2	616.28	620.2	0
114	2	33.33	-600	-300	-350	-400	1	621.27	626.54	0
115	2	33.33	-600	-300	-375	-400	1	627.62	629.5	0
116	2	33.33	-600	-300	-375	-387.5	2	630.58	631.03	0
117	2	33.33	-600	-300	-375	-381.25	2	632.1	632.77	0
118	2	33.33	-600	-300	-378.13	-381.25	1	633.84	634.88	0
119	2	33.33	-600	-300	-378.13	-381.25	2	635.95	637.9	0
120	2	33.33	-600	-300	-378.13	-381.25	1	638.97	639.42	0
121	2	33.33	-600	-300	-300	-400	2	640.49	644.82	0
122	2	33.33	-600	-300	-350	-400	1	645.89	647.67	0
123	2	33.33	-600	-300	-350	-375	2	648.74	651.38	0
124	2	33.33	-600	-300	-350	-362.5	2	652.46	653.45	0
125	2	33.33	-600	-300	-350	-356.25	2	654.52	655.18	0
126	2	33.33	-600	-300	-350	-353.13	2	656.25	657.15	0
127	2	33.33	-600	-300	-350	-353.13	1	658.22	661.2	0.5
128	2	33.33	-600	-300	-350	-353.13	2	662.27	664.48	1
129	2	33.33	-1200	-900	-900	-1000	2	669.15	673.82	0
130	2	33.33	-1200	-900	-900	-950	2	674.9	675.83	0
131	2	33.33	-1200	-900	-900	-925	2	676.9	678.68	0
132	2	33.33	-1200	-900	-900	-912.5	2	679.75	680.69	0
133	2	33.33	-1200	-900	-900	-906.25	2	681.77	682.32	0
134	2	33.33	-1200	-900	-900	-903.13	2	683.39	683.9	0
135	2	33.33	-1200	-900	-900	-903.13	1	684.97	689.09	0.5
136	2	33.33	-1200	-900	-900	-903.13	2	690.16	691.22	1
137	2	33.33	-600	0	0	-200	2	695.18	699.41	0
138	2	33.33	-600	0	-100	-200	1	700.49	703.25	0
139	2	33.33	-600	0	-150	-200	1	704.33	706.36	0
140	2	33.33	-600	0	-150	-175	2	707.43	708.81	0
141	2	33.33	-600	0	-162.5	-175	1	709.88	715.54	0
142	2	33.33	-600	0	-168.75	-175	1	716.61	717.77	0
143	2	33.33	-600	0	-168.75	-175	2	718.84	719.79	0
144	2	33.33	-600	0	-168.75	-175	2	720.86	723.28	0
145	2	33.33	-600	0	-200	-600	1	724.35	726.43	0
146	2	33.33	-600	0	-200	-400	2	727.5	729.53	0
147	2	33.33	-600	0	-200	-300	2	730.61	734.81	0
148	2	33.33	-600	0	-200	-250	2	735.88	738.44	0
149	2	33.33	-600	0	-200	-225	2	739.51	740.07	0
150	2	33.33	-600	0	-200	-212.5	2	741.14	742.01	0
151	2	33.33	-600	0	-200	-212.5	1	743.08	743.68	0.5
152	2	33.33	-600	0	-200	-212.5	2	744.75	745.61	1
153	2	33.33	-1200	-600	-600	-800	2	749.65	753.98	0
154	2	33.33	-1200	-600	-700	-800	1	755.05	756.24	0
155	2	33.33	-1200	-600	-750	-800	1	757.32	758.6	0
156	2	33.33	-1200	-600	-775	-800	1	759.67	760.2	0
157	2	33.33	-1200	-600	-787.5	-800	1	761.27	761.69	0
158	2	33.33	-1200	-600	-793.75	-800	1	762.76	763.36	0
159	2	33.33	-1200	-600	-793.75	-800	2	764.44	765.34	0
160	2	33.33	-1200	-600	-793.75	-800	1	766.41	766.81	0
161	2	33.33	-1200	-600	-800	-1200	1	767.88	770.84	0
162	2	33.33	-1200	-600	-800	-1000	2	771.91	773.69	0
163	2	33.33	-1200	-600	-800	-900	2	774.77	776.48	0
164	2	33.33	-1200	-600	-800	-850	2	777.55	778.7	0
165	2	33.33	-1200	-600	-800	-825	2	779.77	780.17	0
166	2	33.33	-1200	-600	-800	-812.5	2	781.24	781.61	0
167	2	33.33	-1200	-600	-800	-812.5	1	782.68	784.24	0.5
168	2	33.33	-1200	-600	-800	-812.5	2	785.31	786.02	1
169	2	33.33	-1000	-400	-400	-600	2	790.08	794.48	0
170	2	33.33	-1000	-400	-500	-600	1	795.56	796.69	0
171	2	33.33	-1000	-400	-550	-600	1	797.76	798.04	0
172	2	33.33	-1000	-400	-575	-600	1	799.11	799.54	0
173	2	33.33	-1000	-400	-587.5	-600	1	800.61	801.25	0
174	2	33.33	-1000	-400	-593.75	-600	1	802.32	802.97	0
175	2	33.33	-1000	-400	-593.75	-600	2	804.04	804.71	0
176	2	33.33	-1000	-400	-593.75	-600	1	805.78	806.12	0
177	2	33.33	-1000	-400	-600	-1000	1	807.19	807.86	0
178	2	33.33	-1000	-400	-600	-800	2	808.93	811.84	0
179	2	33.33	-1000	-400	-600	-700	2	812.91	816.2	0
180	2	33.33	-1000	-400	-600	-650	2	817.27	817.84	0
181	2	33.33	-1000	-400	-600	-625	2	818.91	819.51	0
182	2	33.33	-1000	-400	-600	-612.5	2	820.58	821.02	0
183	2	33.33	-1000	-400	-600	-612.5	1	822.09	823.79	0.5
184	2	33.33	-1000	-400	-600	-612.5	2	824.86	825.33	1
185	2	66.67	-1200	0	-800	-1200	1	829.44	835.61	0
186	2	66.67	-1200	0	-800	-1000	2	836.68	839.94	0
187	2	66.67	-1200	0	-800	-900	2	841.01	842.93	0
188	2	66.67	-1200	0	-800	-850	2	844	845.79	0
189	2	66.67	-1200	0	-800	-825	2	846.86	847.79	0
190	2	66.67	-1200	0	-800	-812.5	2	848.87	849.47	0
191	2	66.67	-1200	0	-800	-812.5	1	850.54	852.03	0.5
192	2	66.67	-1200	0	-800	-812.5	2	853.11	854.19	1
193	2	16.67	-1200	0	0	-200	2	858.08	860.83	0
194	2	16.67	-1200	0	-100	-200	1	861.91	868.63	0
195	2	16.67	-1200	0	-150	-200	1	869.7	870.79	0
196	2	16.67	-1200	0	-175	-200	1	871.86	872.35	0
197	2	16.67	-1200	0	-187.5	-200	1	873.42	873.81	0
198	2	16.67	-1200	0	-193.75	-200	1	874.88	875.63	0
199	2	16.67	-1200	0	-193.75	-200	2	876.7	877.43	0
200	2	16.67	-1200	0	-193.75	-200	1	878.5	879.6	0
201	2	16.67	-1200	0	0	-200	2	880.67	888.31	0
202	2	16.67	-1200	0	-100	-200	1	889.38	891.54	0
203	2	16.67	-1200	0	-150	-200	1	892.61	895.12	0
204	2	16.67	-1200	0	-175	-200	1	896.19	896.53	0
205	2	16.67	-1200	0	-187.5	-200	1	897.6	898.22	0
206	2	16.67	-1200	0	-193.75	-200	1	899.29	899.71	0
207	2	16.67	-1200	0	-193.75	-200	2	900.77	901.72	0
208	2	16.67	-1200	0	-193.75	-200	1	902.79	903.15	0
209	2	16.67	-1200	0	-200	-1200	1	904.22	905.13	0
210	2	16.67	-1200	0	-200	-700	2	906.2	909.2	0
211	2	16.67	-1200	0	-200	-450	2	910.27	912.43	0
212	2	16.67	-1200	0	-200	-325	2	913.51	914.1	0
213	2	16.67	-1200	0	-200	-262.5	2	915.17	916.88	0
214	2	16.67	-1200	0	-200	-231.25	2	917.95	919.14	0
215	2	16.67	-1200	0	-200	-231.25	1	920.21	922.19	0.5
216	2	16.67	-1200	0	-200	-231.25	2	923.26	924.46	1
217	2	83.33	-1200	0	-1000	-1200	1	928.71	931.91	0
218	2	83.33	-1200	0	-1000	-1100	2	932.99	936.58	0
219	2	83.33	-1200	0	-1000	-1050	2	937.66	938.42	0
220	2	83.33	-1200	0	-1000	-1025	2	939.49	940.02	0
221	2	83.33	-1200	0	-1000	-1012.5	2	941.09	941.5	0
222	2	83.33	-1200	0	-1000	-1006.25	2	942.57	943.15	0
223	2	83.33	-1200	0	-1000	-1006.25	1	944.22	945.34	0.5
224	2	83.33	-1200	0	-1000	-1006.25	2	946.41	947.04	1
225	2	33.33	-1200	0	0	-400	2	951.4	954.81	0
226	2	33.33	-1200	0	-200	-400	1	955.88	960.22	0
227	2	33.33	-1200	0	-200	-300	2	961.29	962.71	0
228	2	33.33	-1200	0	-250	-300	1	963.78	965.8	0
229	2	33.33	-1200	0	-275	-300	1	966.87	968.5	0
230	2	33.33	-1200	0	-287.5	-300	1	969.58	970.01	0
231	2	33.33	-1200	0	-287.5	-300	1	971.08	972.42	0.5
232	2	33.33	-1200	0	-287.5	-300	2	973.49	974.86	1
