# Supplementary material for: Dopaminergic Drug Effects on Probability Weighting during Risky Decision Making
Source: eNeuro. 2018 Apr 6;5(2):ENEURO.0330-18.2018. doi: 10.1523/ENEURO.0330-18.2018 (PMC5889481; doi:10.1523/ENEURO.0330-18.2018)
Supplement: Extended Data 1 — Raw data and MATLAB code for the prospect theory parameter estimation procedure implemented in the study. The code includes scripts for the main parameter estimation steps, parameter recovery, and checking the quality of the estimation. Download Extended Data 1, ZIP file. [file sup_enu-eN-NWR-0330-17-s02.zip › ExtendedData/Data/taskCE_Exp_14_Ses_1.xlsx]

## Sheet: taskCE_Exp_14_Ses_1
=======================================================================================================================================================
***** CASH EQUIVALENT TASK ***** subject ID: Exp_14_Ses_1
***** 2012-10-24 13:20:31 ***** filename: taskCE_Exp_14_Ses_1.txt
=======================================================================================================================================================
Block: 0 = practice, 1 = first session, 2 = second session
Order of blocks: 2 (1 = WINS - LOSSES, 2 = LOSSES - WINS)
Output directory: C:\Users\liejan\Desktop\Documents\Experiments\CE\logfiles
==== BEGIN === start of experiment (in seconds) : 11935.0402 ==========================================================================================
#Trial	Block	Probability	Cash	AltCash	LowerBound	UpperBound	Response	PresentationTime	ResponseTime	Advance
1	2	33.33	-1200	0	-400	-1200	1	306.3	308.78	0
2	2	33.33	-1200	0	-400	-800	2	309.85	311.43	0
3	2	33.33	-1200	0	-400	-600	2	312.5	313.56	0
4	2	33.33	-1200	0	-400	-500	2	314.63	317.42	0
5	2	33.33	-1200	0	-450	-500	1	318.49	319.68	0
6	2	33.33	-1200	0	-450	-475	2	320.75	322.15	0
7	2	33.33	-1200	0	-450	-475	1	323.22	324.2	0.5
8	2	33.33	-1200	0	-450	-475	2	325.27	326.29	1
9	2	33.33	-600	0	-200	-600	1	332.54	334.52	0
10	2	33.33	-600	0	-200	-400	2	335.59	338.29	0
11	2	33.33	-600	0	-300	-400	1	339.36	340.12	0
12	2	33.33	-600	0	-300	-350	2	341.19	345.41	0
13	2	33.33	-600	0	-300	-325	2	346.49	348.63	0
14	2	33.33	-600	0	-300	-312.5	2	349.7	350.89	0
15	2	33.33	-600	0	-300	-312.5	1	351.96	353.09	0.5
16	2	33.33	-600	0	-300	-312.5	2	354.16	355.01	1
17	2	33.33	-1200	-600	-800	-1200	1	365.58	369.83	0
18	2	33.33	-1200	-600	-800	-1000	2	370.9	372.36	0
19	2	33.33	-1200	-600	-800	-900	2	373.44	377.03	0
20	2	33.33	-1200	-600	-800	-850	2	378.1	380.25	0
21	2	33.33	-1200	-600	-825	-850	1	381.32	384.36	0
22	2	33.33	-1200	-600	-837.5	-850	1	385.43	387.71	0
23	2	33.33	-1200	-600	-837.5	-850	1	388.78	390.02	0.5
24	2	33.33	-1200	-600	-837.5	-850	2	391.09	391.98	1
25	2	50	-1200	0	-600	-1200	1	400.12	402.69	0
26	2	50	-1200	0	-600	-900	2	403.76	405.48	0
27	2	50	-1200	0	-600	-750	2	406.55	407.55	0
28	2	50	-1200	0	-600	-675	2	408.62	410.18	0
29	2	50	-1200	0	-637.5	-675	1	411.25	413.88	0
30	2	50	-1200	0	-656.25	-675	1	414.95	416.09	0
31	2	50	-1200	0	-656.25	-675	1	417.16	418.35	0.5
32	2	50	-1200	0	-656.25	-675	2	419.42	420.17	1
33	2	33.33	-600	-300	-400	-600	1	427.63	429.8	0
34	2	33.33	-600	-300	-400	-500	2	430.88	432.73	0
35	2	33.33	-600	-300	-400	-450	2	433.8	435.55	0
36	2	33.33	-600	-300	-400	-425	2	436.63	439.81	0
37	2	33.33	-600	-300	-412.5	-425	1	440.88	443.52	0
38	2	33.33	-600	-300	-418.75	-425	1	444.59	445.79	0
39	2	33.33	-600	-300	-418.75	-425	1	446.87	448.58	0.5
40	2	33.33	-600	-300	-418.75	-425	2	449.65	450.67	1
41	2	83.33	-1200	0	0	-1000	2	461.09	463.73	0
42	2	83.33	-1200	0	-500	-1000	1	464.8	466.31	0
43	2	83.33	-1200	0	-750	-1000	1	467.38	468.3	0
44	2	83.33	-1200	0	-875	-1000	1	469.37	470.3	0
45	2	83.33	-1200	0	-937.5	-1000	1	471.37	474.2	0
46	2	83.33	-1200	0	-937.5	-968.75	2	475.27	476.43	0
47	2	83.33	-1200	0	-937.5	-968.75	1	477.51	478.4	0.5
48	2	83.33	-1200	0	-937.5	-968.75	2	479.47	481.19	1
49	2	33.33	-1200	-900	-1000	-1200	1	488.84	493.36	0
50	2	33.33	-1200	-900	-1000	-1100	2	494.43	495.39	0
51	2	33.33	-1200	-900	-1000	-1050	2	496.47	500.73	0
52	2	33.33	-1200	-900	-1000	-1025	2	501.8	503.54	0
53	2	33.33	-1200	-900	-1012.5	-1025	1	504.62	507.38	0
54	2	33.33	-1200	-900	-1018.75	-1025	1	508.45	510.15	0
55	2	33.33	-1200	-900	-1018.75	-1025	1	511.22	513.53	0.5
56	2	33.33	-1200	-900	-1018.75	-1025	2	514.6	516.24	1
57	2	16.67	-1200	0	0	-200	2	525.61	529.01	0
58	2	16.67	-1200	0	0	-100	2	530.08	532.87	0
59	2	16.67	-1200	0	-50	-100	1	533.94	537.94	0
60	2	16.67	-1200	0	-75	-100	1	539.02	541.08	0
61	2	16.67	-1200	0	-87.5	-100	1	542.15	543.89	0
62	2	16.67	-1200	0	-93.75	-100	1	544.96	546.78	0
63	2	16.67	-1200	0	-93.75	-100	1	547.85	549.44	0.5
64	2	16.67	-1200	0	-93.75	-100	2	550.51	552.07	1
65	2	33.33	-1000	-400	-600	-1000	1	561.75	570.79	0
66	2	33.33	-1000	-400	-600	-800	2	571.86	577.36	0
67	2	33.33	-1000	-400	-600	-700	2	578.43	581.19	0
68	2	33.33	-1000	-400	-600	-650	2	582.26	585.43	0
69	2	33.33	-1000	-400	-625	-650	1	586.5	587.65	0
70	2	33.33	-1000	-400	-637.5	-650	1	588.73	590.56	0
71	2	33.33	-1000	-400	-637.5	-650	1	591.63	593.71	0.5
72	2	33.33	-1000	-400	-637.5	-650	2	594.78	595.53	1
73	2	66.67	-1200	0	-800	-1200	1	603.04	606.43	0
74	2	66.67	-1200	0	-800	-1000	2	607.5	608.82	0
75	2	66.67	-1200	0	-800	-900	2	609.89	611.25	0
76	2	66.67	-1200	0	-800	-850	2	612.32	615.73	0
77	2	66.67	-1200	0	-800	-825	2	616.8	618.17	0
78	2	66.67	-1200	0	-812.5	-825	1	619.25	620.33	0
79	2	66.67	-1200	0	-812.5	-825	1	621.4	626.82	0.5
80	2	66.67	-1200	0	-812.5	-825	2	627.89	629.7	1
81	1	16.67	1200	0	0	200	1	635.4	636.81	0
82	1	16.67	1200	0	0	100	1	637.88	639.05	0
83	1	16.67	1200	0	50	100	2	640.13	642.45	0
84	1	16.67	1200	0	50	75	1	643.52	644.7	0
85	1	16.67	1200	0	62.5	75	2	645.77	647.42	0
86	1	16.67	1200	0	68.75	75	2	648.49	652.18	0
87	1	16.67	1200	0	68.75	75	1	653.25	654.39	0.5
88	1	16.67	1200	0	68.75	75	2	655.46	656.5	1
89	1	83.33	1200	0	0	1000	1	662.29	666.5	0
90	1	83.33	1200	0	500	1000	2	667.57	669.54	0
91	1	83.33	1200	0	750	1000	2	670.61	672.84	0
92	1	83.33	1200	0	750	875	1	673.91	675.98	0
93	1	83.33	1200	0	750	812.5	1	677.05	678.85	0
94	1	83.33	1200	0	750	781.25	1	679.93	681.16	0
95	1	83.33	1200	0	750	781.25	1	682.24	684.58	0.5
96	1	83.33	1200	0	750	781.25	1	685.65	689.36	0
97	1	83.33	1200	0	0	1000	1	690.43	692.09	0
98	1	83.33	1200	0	0	500	1	693.16	694.82	0
99	1	83.33	1200	0	0	250	1	695.89	697.02	0
100	1	83.33	1200	0	125	250	2	698.09	698.89	0
101	1	83.33	1200	0	187.5	250	2	699.96	701	0
102	1	83.33	1200	0	187.5	218.75	1	702.07	705.86	0
103	1	83.33	1200	0	187.5	218.75	1	706.93	708.28	0.5
104	1	83.33	1200	0	187.5	218.75	2	709.35	710.35	1
105	1	50	1200	0	0	600	1	715.68	717.52	0
106	1	50	1200	0	300	600	2	718.59	722.1	0
107	1	50	1200	0	450	600	2	723.17	725.88	0
108	1	50	1200	0	450	525	1	726.95	728.09	0
109	1	50	1200	0	450	487.5	1	729.16	731.15	0
110	1	50	1200	0	450	468.75	1	732.23	733.21	0
111	1	50	1200	0	450	468.75	1	734.28	735.26	0.5
112	1	50	1200	0	450	468.75	2	736.33	737.28	1
113	1	33.33	1200	600	600	800	1	743.54	747.9	0
114	1	33.33	1200	600	700	800	2	748.97	751.67	0
115	1	33.33	1200	600	750	800	2	752.75	754.11	0
116	1	33.33	1200	600	775	800	2	755.19	758.99	0
117	1	33.33	1200	600	775	787.5	1	760.06	762.27	0
118	1	33.33	1200	600	775	781.25	1	763.35	764.31	0
119	1	33.33	1200	600	775	781.25	1	765.39	766.43	0.5
120	1	33.33	1200	600	775	781.25	2	767.5	769.02	1
121	1	33.33	1200	900	900	1000	1	774.95	776.76	0
122	1	33.33	1200	900	950	1000	2	777.83	780.06	0
123	1	33.33	1200	900	975	1000	2	781.13	785.31	0
124	1	33.33	1200	900	975	987.5	1	786.39	788.11	0
125	1	33.33	1200	900	975	981.25	1	789.18	791.43	0
126	1	33.33	1200	900	978.13	981.25	2	792.51	793.91	0
127	1	33.33	1200	900	978.13	981.25	1	794.99	796.23	0.5
128	1	33.33	1200	900	978.13	981.25	2	797.3	802.83	1
129	1	33.33	600	0	0	200	1	811.08	813.57	0
130	1	33.33	600	0	0	100	1	814.64	818.32	0
131	1	33.33	600	0	50	100	2	819.39	820.66	0
132	1	33.33	600	0	75	100	2	821.73	822.82	0
133	1	33.33	600	0	87.5	100	2	823.9	827.41	0
134	1	33.33	600	0	87.5	93.75	1	828.48	829.97	0
135	1	33.33	600	0	87.5	93.75	1	831.04	832.16	0.5
136	1	33.33	600	0	87.5	93.75	2	833.23	834.06	1
137	1	66.67	1200	0	0	800	1	839.54	845.9	0
138	1	66.67	1200	0	0	400	1	846.97	849.54	0
139	1	66.67	1200	0	0	200	1	850.61	853.8	0
140	1	66.67	1200	0	100	200	2	854.87	858.9	0
141	1	66.67	1200	0	100	150	1	859.98	862.09	0
142	1	66.67	1200	0	125	150	2	863.16	864.26	0
143	1	66.67	1200	0	125	150	1	865.34	866.72	0.5
144	1	66.67	1200	0	125	150	2	867.79	869.4	1
145	1	33.33	600	300	400	600	2	875.58	878.86	0
146	1	33.33	600	300	400	500	1	879.94	881.56	0
147	1	33.33	600	300	400	450	1	882.63	886.03	0
148	1	33.33	600	300	400	425	1	887.1	887.93	0
149	1	33.33	600	300	400	412.5	1	889	889.86	0
150	1	33.33	600	300	406.25	412.5	2	890.93	892.29	0
151	1	33.33	600	300	406.25	412.5	1	893.37	894.83	0.5
152	1	33.33	600	300	406.25	412.5	2	895.9	896.99	1
153	1	33.33	1200	0	0	400	1	902.21	904.8	0
154	1	33.33	1200	0	200	400	2	905.87	907.21	0
155	1	33.33	1200	0	200	300	1	908.29	909.81	0
156	1	33.33	1200	0	200	250	1	910.88	912.21	0
157	1	33.33	1200	0	225	250	2	913.28	914.63	0
158	1	33.33	1200	0	225	237.5	1	915.7	916.75	0
159	1	33.33	1200	0	225	237.5	1	917.82	919.33	0.5
160	1	33.33	1200	0	225	237.5	2	920.4	921.23	1
161	1	33.33	1000	400	400	600	1	927.66	929.19	0
162	1	33.33	1000	400	500	600	2	930.26	933.25	0
163	1	33.33	1000	400	500	550	1	934.33	936.25	0
164	1	33.33	1000	400	500	525	1	937.32	938.47	0
165	1	33.33	1000	400	500	512.5	1	939.54	940.46	0
166	1	33.33	1000	400	500	506.25	1	941.53	942.25	0
167	1	33.33	1000	400	500	506.25	1	943.32	944.57	0.5
168	1	33.33	1000	400	500	506.25	2	945.65	947.33	1
