# Supplementary material for: Dopaminergic Drug Effects on Probability Weighting during Risky Decision Making
Source: eNeuro. 2018 Apr 6;5(2):ENEURO.0330-18.2018. doi: 10.1523/ENEURO.0330-18.2018 (PMC5889481; doi:10.1523/ENEURO.0330-18.2018)
Supplement: Extended Data 1 — Raw data and MATLAB code for the prospect theory parameter estimation procedure implemented in the study. The code includes scripts for the main parameter estimation steps, parameter recovery, and checking the quality of the estimation. Download Extended Data 1, ZIP file. [file sup_enu-eN-NWR-0330-17-s02.zip › ExtendedData/Data/taskCE_Exp_14_Ses_2.xlsx]

## Sheet: taskCE_Exp_14_Ses_2
=======================================================================================================================================================
***** CASH EQUIVALENT TASK ***** subject ID: Exp_14_Ses_2
***** 2012-10-30 13:19:03 ***** filename: taskCE_Exp_14_Ses_2.txt
=======================================================================================================================================================
Block: 0 = practice, 1 = first session, 2 = second session
Order of blocks: 1 (1 = WINS - LOSSES, 2 = LOSSES - WINS)
Output directory: C:\Users\liejan\Desktop\Documents\Experiments\CE\logfiles
==== BEGIN === start of experiment (in seconds) : 4261.0171 ==========================================================================================
#Trial	Block	Probability	Cash	AltCash	LowerBound	UpperBound	Response	PresentationTime	ResponseTime	Advance
1	1	66.67	1200	0	0	800	1	184.96	187.82	0
2	1	66.67	1200	0	400	800	2	188.89	190.09	0
3	1	66.67	1200	0	600	800	2	191.16	195.76	0
4	1	66.67	1200	0	600	700	1	196.83	198.87	0
5	1	66.67	1200	0	600	650	1	199.94	202.83	0
6	1	66.67	1200	0	600	625	1	203.91	205.45	0
7	1	66.67	1200	0	600	625	1	206.52	207.4	0.5
8	1	66.67	1200	0	600	625	2	208.47	209.3	1
9	1	33.33	1200	0	0	400	1	217.79	220.17	0
10	1	33.33	1200	0	200	400	2	221.24	222.69	0
11	1	33.33	1200	0	300	400	2	223.76	224.99	0
12	1	33.33	1200	0	300	350	1	226.06	229.06	0
13	1	33.33	1200	0	325	350	2	230.14	231.18	0
14	1	33.33	1200	0	325	337.5	1	232.26	235.24	0
15	1	33.33	1200	0	325	337.5	1	236.31	237.67	0.5
16	1	33.33	1200	0	325	337.5	2	238.74	239.46	1
17	1	33.33	1200	900	1000	1200	2	247.28	250.3	0
18	1	33.33	1200	900	1000	1100	1	251.38	252.88	0
19	1	33.33	1200	900	1000	1050	1	253.95	258.22	0
20	1	33.33	1200	900	1000	1025	1	259.29	260.7	0
21	1	33.33	1200	900	1012.5	1025	2	261.77	264.42	0
22	1	33.33	1200	900	1018.75	1025	2	265.5	267.96	0
23	1	33.33	1200	900	1018.75	1025	1	269.03	269.96	0.5
24	1	33.33	1200	900	1018.75	1025	2	271.03	272.01	1
25	1	16.67	1200	0	0	200	1	279.73	283.18	0
26	1	16.67	1200	0	0	100	1	284.25	285.58	0
27	1	16.67	1200	0	50	100	2	286.65	288.54	0
28	1	16.67	1200	0	50	75	1	289.61	290.9	0
29	1	16.67	1200	0	62.5	75	2	291.97	293.09	0
30	1	16.67	1200	0	62.5	68.75	1	294.16	295.59	0
31	1	16.67	1200	0	62.5	68.75	1	296.66	297.73	0.5
32	1	16.67	1200	0	62.5	68.75	2	298.8	300.21	1
33	1	33.33	600	300	300	400	1	305.59	307.58	0
34	1	33.33	600	300	350	400	2	308.65	310.04	0
35	1	33.33	600	300	375	400	2	311.11	313.83	0
36	1	33.33	600	300	375	387.5	1	314.9	316.1	0
37	1	33.33	600	300	375	381.25	1	317.17	317.82	0
38	1	33.33	600	300	375	378.13	1	318.89	320.09	0
39	1	33.33	600	300	375	378.13	1	321.16	323.17	0.5
40	1	33.33	600	300	375	378.13	2	324.25	325.36	1
41	1	33.33	1200	600	600	800	1	329.97	333.55	0
42	1	33.33	1200	600	700	800	2	334.62	336.93	0
43	1	33.33	1200	600	700	750	1	338.01	339.49	0
44	1	33.33	1200	600	700	725	1	340.57	341.6	0
45	1	33.33	1200	600	712.5	725	2	342.67	343.79	0
46	1	33.33	1200	600	712.5	718.75	1	344.86	346.01	0
47	1	33.33	1200	600	712.5	718.75	1	347.08	349.41	0.5
48	1	33.33	1200	600	712.5	718.75	2	350.49	352.54	1
49	1	33.33	600	0	0	200	1	357.08	359.32	0
50	1	33.33	600	0	0	100	1	360.39	363.12	0
51	1	33.33	600	0	0	50	1	364.19	366.84	0
52	1	33.33	600	0	25	50	2	367.91	368.82	0
53	1	33.33	600	0	37.5	50	2	369.89	372.03	0
54	1	33.33	600	0	43.75	50	2	373.1	373.81	0
55	1	33.33	600	0	43.75	50	1	374.88	375.58	0.5
56	1	33.33	600	0	43.75	50	2	376.65	377.79	1
57	1	83.33	1200	0	0	1000	1	382.78	386.76	0
58	1	83.33	1200	0	500	1000	2	387.83	389.18	0
59	1	83.33	1200	0	500	750	1	390.25	391.23	0
60	1	83.33	1200	0	625	750	2	392.3	394.33	0
61	1	83.33	1200	0	687.5	750	2	395.4	396.29	0
62	1	83.33	1200	0	718.75	750	2	397.36	398.46	0
63	1	83.33	1200	0	718.75	750	1	399.53	400.71	0.5
64	1	83.33	1200	0	718.75	750	2	401.78	402.72	1
65	1	33.33	1000	400	400	600	1	408.3	411.08	0
66	1	33.33	1000	400	500	600	2	412.15	414.04	0
67	1	33.33	1000	400	500	550	1	415.12	416	0
68	1	33.33	1000	400	500	525	1	417.08	418.18	0
69	1	33.33	1000	400	500	512.5	1	419.25	420.96	0
70	1	33.33	1000	400	500	506.25	1	422.03	422.63	0
71	1	33.33	1000	400	500	506.25	1	423.7	424.64	0.5
72	1	33.33	1000	400	500	506.25	2	425.71	426.51	1
73	1	50	1200	0	0	600	1	430.94	433.04	0
74	1	50	1200	0	0	300	1	434.11	435.66	0
75	1	50	1200	0	150	300	2	436.73	438.73	0
76	1	50	1200	0	150	225	1	439.8	440.64	0
77	1	50	1200	0	150	187.5	1	441.71	443.2	0
78	1	50	1200	0	168.75	187.5	2	444.27	445.48	0
79	1	50	1200	0	168.75	187.5	1	446.55	447.32	0.5
80	1	50	1200	0	168.75	187.5	2	448.39	449.57	1
81	2	50	-1200	0	-600	-1200	1	455.9	459.96	0
82	2	50	-1200	0	-600	-900	2	461.03	462.42	0
83	2	50	-1200	0	-600	-750	2	463.49	464.67	0
84	2	50	-1200	0	-675	-750	1	465.74	467.03	0
85	2	50	-1200	0	-712.5	-750	1	468.1	469.25	0
86	2	50	-1200	0	-731.25	-750	1	470.32	471.55	0
87	2	50	-1200	0	-731.25	-750	1	472.63	474.94	0.5
88	2	50	-1200	0	-731.25	-750	2	476.01	477.84	1
89	2	33.33	-1000	-400	-600	-1000	1	484.31	490.28	0
90	2	33.33	-1000	-400	-600	-800	2	491.36	493.51	0
91	2	33.33	-1000	-400	-600	-700	2	494.58	496.83	0
92	2	33.33	-1000	-400	-650	-700	1	497.9	501.23	0
93	2	33.33	-1000	-400	-675	-700	1	502.31	504.19	0
94	2	33.33	-1000	-400	-675	-687.5	2	505.26	506.16	0
95	2	33.33	-1000	-400	-675	-687.5	1	507.23	509.81	0.5
96	2	33.33	-1000	-400	-675	-687.5	2	510.88	512.23	1
97	2	66.67	-1200	0	-800	-1200	1	516.61	523.29	0
98	2	66.67	-1200	0	-800	-1000	2	524.36	529.69	0
99	2	66.67	-1200	0	-900	-1000	1	530.76	534.52	0
100	2	66.67	-1200	0	-900	-950	2	535.59	536.71	0
101	2	66.67	-1200	0	-900	-925	2	537.79	539.64	0
102	2	66.67	-1200	0	-912.5	-925	1	540.71	541.63	0
103	2	66.67	-1200	0	-912.5	-925	1	542.69	545.79	0.5
104	2	66.67	-1200	0	-912.5	-925	2	546.86	547.75	1
105	2	16.67	-1200	0	-200	-1200	1	552.01	555.88	0
106	2	16.67	-1200	0	-200	-700	2	556.95	558.28	0
107	2	16.67	-1200	0	-450	-700	1	559.35	560.14	0
108	2	16.67	-1200	0	-450	-575	2	561.21	563.02	0
109	2	16.67	-1200	0	-450	-512.5	2	564.09	565.06	0
110	2	16.67	-1200	0	-481.25	-512.5	1	566.14	568.4	0
111	2	16.67	-1200	0	-481.25	-512.5	1	569.47	570.53	0.5
112	2	16.67	-1200	0	-481.25	-512.5	2	571.6	572.18	1
113	2	33.33	-600	0	-200	-600	1	576.61	577.01	0
114	2	33.33	-600	0	-200	-400	2	578.08	579.01	0
115	2	33.33	-600	0	-200	-300	2	580.08	583.12	0
116	2	33.33	-600	0	-250	-300	1	584.19	586.67	0
117	2	33.33	-600	0	-250	-275	2	587.74	589.19	0
118	2	33.33	-600	0	-250	-262.5	2	590.26	594.81	0
119	2	33.33	-600	0	-250	-262.5	1	595.88	596.94	0.5
120	2	33.33	-600	0	-250	-262.5	2	598.02	599	1
121	2	33.33	-1200	-600	-800	-1200	1	603.44	608.94	0
122	2	33.33	-1200	-600	-800	-1000	2	610.02	611.68	0
123	2	33.33	-1200	-600	-800	-900	2	612.75	615.18	0
124	2	33.33	-1200	-600	-850	-900	1	616.26	621.37	0
125	2	33.33	-1200	-600	-850	-875	2	622.44	623.33	0
126	2	33.33	-1200	-600	-862.5	-875	1	624.4	627.25	0
127	2	33.33	-1200	-600	-862.5	-875	2	628.32	631.3	0
128	2	33.33	-1200	-600	-862.5	-875	2	632.38	634.68	0
129	2	33.33	-1200	-600	-800	-1200	1	635.76	641.77	0
130	2	33.33	-1200	-600	-800	-1000	2	642.84	643.95	0
131	2	33.33	-1200	-600	-800	-900	2	645.02	652.05	0
132	2	33.33	-1200	-600	-850	-900	1	653.12	656.17	0
133	2	33.33	-1200	-600	-850	-875	2	657.24	661.06	0
134	2	33.33	-1200	-600	-862.5	-875	1	662.13	662.85	0
135	2	33.33	-1200	-600	-862.5	-875	1	663.92	666.89	0.5
136	2	33.33	-1200	-600	-862.5	-875	2	667.97	668.78	1
137	2	33.33	-1200	0	-400	-1200	1	680.9	685.78	0
138	2	33.33	-1200	0	-400	-800	2	686.85	687.58	0
139	2	33.33	-1200	0	-400	-600	2	688.65	690.3	0
140	2	33.33	-1200	0	-500	-600	1	691.37	692.37	0
141	2	33.33	-1200	0	-550	-600	1	693.44	695.25	0
142	2	33.33	-1200	0	-550	-575	2	696.32	697.16	0
143	2	33.33	-1200	0	-550	-575	1	698.23	700.05	0.5
144	2	33.33	-1200	0	-550	-575	2	701.12	702.21	1
145	2	33.33	-600	-300	-400	-600	1	707.1	710.89	0
146	2	33.33	-600	-300	-400	-500	2	711.96	712.89	0
147	2	33.33	-600	-300	-400	-450	2	713.96	716.85	0
148	2	33.33	-600	-300	-400	-425	2	717.92	718.93	0
149	2	33.33	-600	-300	-412.5	-425	1	720.01	720.95	0
150	2	33.33	-600	-300	-418.75	-425	1	722.02	723.33	0
151	2	33.33	-600	-300	-418.75	-425	2	724.41	725.13	0
152	2	33.33	-600	-300	-418.75	-425	2	726.2	728.32	0
153	2	33.33	-600	-300	-300	-400	2	729.39	740.6	0
154	2	33.33	-600	-300	-350	-400	1	741.67	745.44	0
155	2	33.33	-600	-300	-375	-400	1	746.52	747.49	0
156	2	33.33	-600	-300	-387.5	-400	1	748.57	750.75	0
157	2	33.33	-600	-300	-393.75	-400	1	751.82	753.4	0
158	2	33.33	-600	-300	-396.88	-400	1	754.48	757.88	0
159	2	33.33	-600	-300	-396.88	-400	1	758.96	760.74	0.5
160	2	33.33	-600	-300	-396.88	-400	2	761.81	762.64	1
161	2	83.33	-1200	0	0	-1000	2	776.17	778.6	0
162	2	83.33	-1200	0	-500	-1000	1	779.68	780.97	0
163	2	83.33	-1200	0	-750	-1000	1	782.04	782.9	0
164	2	83.33	-1200	0	-875	-1000	1	783.97	784.68	0
165	2	83.33	-1200	0	-937.5	-1000	1	785.74	786.89	0
166	2	83.33	-1200	0	-937.5	-968.75	2	787.96	790.31	0
167	2	83.33	-1200	0	-937.5	-968.75	1	791.38	792.28	0.5
168	2	83.33	-1200	0	-937.5	-968.75	2	793.35	794.19	1
169	2	33.33	-1200	-900	-1000	-1200	1	802.65	815.62	0
170	2	33.33	-1200	-900	-1000	-1100	2	816.69	818.1	0
171	2	33.33	-1200	-900	-1050	-1100	1	819.17	820.57	0
172	2	33.33	-1200	-900	-1050	-1075	2	821.64	822.97	0
173	2	33.33	-1200	-900	-1062.5	-1075	1	824.04	824.87	0
174	2	33.33	-1200	-900	-1068.75	-1075	1	825.95	827.09	0
175	2	33.33	-1200	-900	-1068.75	-1075	2	828.16	831.19	0
176	2	33.33	-1200	-900	-1068.75	-1075	2	832.26	834.51	0
177	2	33.33	-1200	-900	-1000	-1200	1	835.59	842.02	0
178	2	33.33	-1200	-900	-1000	-1100	2	843.09	844.39	0
179	2	33.33	-1200	-900	-1000	-1050	2	845.46	846.75	0
180	2	33.33	-1200	-900	-1025	-1050	1	847.82	852.07	0
181	2	33.33	-1200	-900	-1037.5	-1050	1	853.14	854.71	0
182	2	33.33	-1200	-900	-1043.75	-1050	1	855.78	857.19	0
183	2	33.33	-1200	-900	-1043.75	-1050	1	858.26	859.91	0.5
184	2	33.33	-1200	-900	-1043.75	-1050	2	860.98	861.21	1
