# Supplementary material for: Dopaminergic Drug Effects on Probability Weighting during Risky Decision Making
Source: eNeuro. 2018 Apr 6;5(2):ENEURO.0330-18.2018. doi: 10.1523/ENEURO.0330-18.2018 (PMC5889481; doi:10.1523/ENEURO.0330-18.2018)
Supplement: Extended Data 1 — Raw data and MATLAB code for the prospect theory parameter estimation procedure implemented in the study. The code includes scripts for the main parameter estimation steps, parameter recovery, and checking the quality of the estimation. Download Extended Data 1, ZIP file. [file sup_enu-eN-NWR-0330-17-s02.zip › ExtendedData/Data/taskCE_Exp_15_Ses_1.xlsx]

## Sheet: taskCE_Exp_15_Ses_1
=======================================================================================================================================================
***** CASH EQUIVALENT TASK ***** subject ID: Exp_15_Ses_1
***** 2012-09-20 13:16:39 ***** filename: taskCE_Exp_15_Ses_1.txt
=======================================================================================================================================================
Block: 0 = practice, 1 = first session, 2 = second session
Order of blocks: 1 (1 = WINS - LOSSES, 2 = LOSSES - WINS)
Output directory: C:\Users\liejan\Desktop\Documents\Experiments\CE\logfiles
==== BEGIN === start of experiment (in seconds) : 1029.0604 ==========================================================================================
#Trial	Block	Probability	Cash	AltCash	LowerBound	UpperBound	Response	PresentationTime	ResponseTime	Advance
1	1	33.33	600	0	0	200	1	339.58	340.53	0
2	1	33.33	600	0	100	200	2	341.57	344.91	0
3	1	33.33	600	0	150	200	2	345.94	353.95	0
4	1	33.33	600	0	175	200	2	354.98	356.84	0
5	1	33.33	600	0	187.5	200	2	357.87	358.54	0
6	1	33.33	600	0	193.75	200	2	359.57	360.4	0
7	1	33.33	600	0	193.75	200	1	361.44	362.32	0.5
8	1	33.33	600	0	193.75	200	2	363.35	364.8	1
9	1	16.67	1200	0	0	200	1	372.22	373.61	0
10	1	16.67	1200	0	0	100	1	374.64	378.07	0
11	1	16.67	1200	0	0	50	1	379.1	380.62	0
12	1	16.67	1200	0	25	50	2	381.65	382.6	0
13	1	16.67	1200	0	37.5	50	2	383.63	384.46	0
14	1	16.67	1200	0	43.75	50	2	385.49	386.2	0
15	1	16.67	1200	0	43.75	50	1	387.23	388.27	0.5
16	1	16.67	1200	0	43.75	50	2	389.3	390.47	1
17	1	33.33	1200	600	800	1200	2	400.02	406.07	0
18	1	33.33	1200	600	800	1000	1	407.1	409.32	0
19	1	33.33	1200	600	800	900	1	410.35	415.26	0
20	1	33.33	1200	600	850	900	2	416.29	418.29	0
21	1	33.33	1200	600	875	900	2	419.33	420.32	0
22	1	33.33	1200	600	887.5	900	2	421.35	421.88	0
23	1	33.33	1200	600	887.5	900	1	422.91	423.44	0.5
24	1	33.33	1200	600	887.5	900	2	424.47	425.96	1
25	1	50	1200	0	0	600	1	430.41	434.82	0
26	1	50	1200	0	300	600	2	435.85	437.1	0
27	1	50	1200	0	450	600	2	438.13	439.32	0
28	1	50	1200	0	525	600	2	440.35	441.08	0
29	1	50	1200	0	562.5	600	2	442.11	443.55	0
30	1	50	1200	0	581.25	600	2	444.58	445.23	0
31	1	50	1200	0	581.25	600	1	446.26	446.92	0.5
32	1	50	1200	0	581.25	600	2	447.95	449.33	1
33	1	33.33	600	300	400	600	2	454.6	462.35	0
34	1	33.33	600	300	400	500	1	463.39	466.44	0
35	1	33.33	600	300	400	450	1	467.48	469.27	0
36	1	33.33	600	300	425	450	2	470.3	471.47	0
37	1	33.33	600	300	437.5	450	2	472.5	473.7	0
38	1	33.33	600	300	443.75	450	2	474.73	475.24	0
39	1	33.33	600	300	443.75	450	1	476.27	477.07	0.5
40	1	33.33	600	300	443.75	450	2	478.11	479.71	1
41	1	33.33	1200	900	1000	1200	2	484.37	488.61	0
42	1	33.33	1200	900	1000	1100	1	489.64	491.41	0
43	1	33.33	1200	900	1000	1050	1	492.44	494.05	0
44	1	33.33	1200	900	1025	1050	2	495.08	495.59	0
45	1	33.33	1200	900	1037.5	1050	2	496.63	496.95	0
46	1	33.33	1200	900	1043.75	1050	2	497.98	498.35	0
47	1	33.33	1200	900	1043.75	1050	1	499.39	500.47	0.5
48	1	33.33	1200	900	1043.75	1050	2	501.5	504.67	1
49	1	33.33	1200	0	0	400	1	509.27	512.49	0
50	1	33.33	1200	0	0	200	1	513.52	516.33	0
51	1	33.33	1200	0	100	200	2	517.36	517.92	0
52	1	33.33	1200	0	150	200	2	518.95	519.44	0
53	1	33.33	1200	0	175	200	2	520.47	520.94	0
54	1	33.33	1200	0	187.5	200	2	521.97	522.49	0
55	1	33.33	1200	0	187.5	200	1	523.52	524.26	0.5
56	1	33.33	1200	0	187.5	200	2	525.29	526.21	1
57	1	66.67	1200	0	0	800	1	530.29	533.26	0
58	1	66.67	1200	0	400	800	2	534.29	536.28	0
59	1	66.67	1200	0	400	600	1	537.31	538.64	0
60	1	66.67	1200	0	500	600	2	539.67	540.11	0
61	1	66.67	1200	0	550	600	2	541.14	542.35	0
62	1	66.67	1200	0	575	600	2	543.38	543.86	0
63	1	66.67	1200	0	575	600	1	544.89	545.59	0.5
64	1	66.67	1200	0	575	600	2	546.62	547.24	1
65	1	83.33	1200	0	0	1000	1	551.56	557.42	0
66	1	83.33	1200	0	500	1000	2	558.45	560.47	0
67	1	83.33	1200	0	750	1000	2	561.51	563.37	0
68	1	83.33	1200	0	875	1000	2	564.4	565.04	0
69	1	83.33	1200	0	937.5	1000	2	566.07	566.9	0
70	1	83.33	1200	0	968.75	1000	2	567.94	568.52	0
71	1	83.33	1200	0	968.75	1000	1	569.55	570.06	0.5
72	1	83.33	1200	0	968.75	1000	2	571.09	572.14	1
73	1	33.33	1000	400	400	600	1	576.48	579.19	0
74	1	33.33	1000	400	500	600	2	580.22	581.66	0
75	1	33.33	1000	400	550	600	2	582.7	584.22	0
76	1	33.33	1000	400	575	600	2	585.26	585.92	0
77	1	33.33	1000	400	587.5	600	2	586.95	587.38	0
78	1	33.33	1000	400	593.75	600	2	588.41	588.82	0
79	1	33.33	1000	400	593.75	600	1	589.85	590.62	0.5
80	1	33.33	1000	400	593.75	600	2	591.66	591.94	1
81	2	33.33	-1000	-400	-400	-600	2	597	599.78	0
82	2	33.33	-1000	-400	-400	-500	2	600.81	605.51	0
83	2	33.33	-1000	-400	-450	-500	1	606.55	611.15	0
84	2	33.33	-1000	-400	-450	-475	2	612.19	613.83	0
85	2	33.33	-1000	-400	-450	-462.5	2	614.86	615.5	0
86	2	33.33	-1000	-400	-450	-456.25	2	616.54	617.06	0
87	2	33.33	-1000	-400	-450	-456.25	1	618.1	619.26	0.5
88	2	33.33	-1000	-400	-450	-456.25	2	620.3	623.82	1
89	2	33.33	-1200	0	-400	-1200	1	627.86	629.93	0
90	2	33.33	-1200	0	-400	-800	2	630.96	633.06	0
91	2	33.33	-1200	0	-400	-600	2	634.1	634.83	0
92	2	33.33	-1200	0	-400	-500	2	635.86	636.83	0
93	2	33.33	-1200	0	-400	-450	2	637.86	638.33	0
94	2	33.33	-1200	0	-400	-425	2	639.36	639.86	0
95	2	33.33	-1200	0	-400	-425	1	640.89	641.8	0.5
96	2	33.33	-1200	0	-400	-425	2	642.83	644.17	1
97	2	83.33	-1200	0	-1000	-1200	1	648.66	654.48	0
98	2	83.33	-1200	0	-1100	-1200	1	655.51	657.88	0
99	2	83.33	-1200	0	-1100	-1150	2	658.91	660.32	0
100	2	83.33	-1200	0	-1100	-1125	2	661.35	662.04	0
101	2	83.33	-1200	0	-1100	-1112.5	2	663.07	663.6	0
102	2	83.33	-1200	0	-1100	-1106.25	2	664.63	665.15	0
103	2	83.33	-1200	0	-1100	-1106.25	1	666.18	667.2	0.5
104	2	83.33	-1200	0	-1100	-1106.25	2	668.23	669.09	1
105	2	50	-1200	0	-600	-1200	1	672.9	678.04	0
106	2	50	-1200	0	-600	-900	2	679.07	680.53	0
107	2	50	-1200	0	-600	-750	2	681.57	682.6	0
108	2	50	-1200	0	-600	-675	2	683.63	683.83	0
109	2	50	-1200	0	-600	-637.5	2	684.86	685.02	0
110	2	50	-1200	0	-600	-618.75	2	686.05	686.69	0
111	2	50	-1200	0	-600	-618.75	1	687.73	689.09	0.5
112	2	50	-1200	0	-600	-618.75	2	690.12	690.96	1
113	2	33.33	-1200	-600	-800	-1200	1	695.88	702.29	0
114	2	33.33	-1200	-600	-800	-1000	2	703.32	704.18	0
115	2	33.33	-1200	-600	-800	-900	2	705.21	706.07	0
116	2	33.33	-1200	-600	-800	-850	2	707.1	707.78	0
117	2	33.33	-1200	-600	-800	-825	2	708.82	709.06	0
118	2	33.33	-1200	-600	-800	-812.5	2	710.09	710.74	0
119	2	33.33	-1200	-600	-800	-812.5	1	711.77	712.1	0.5
120	2	33.33	-1200	-600	-800	-812.5	2	713.13	713.33	1
121	2	33.33	-600	-300	-400	-600	1	717.34	721.11	0
122	2	33.33	-600	-300	-400	-500	2	722.14	722.74	0
123	2	33.33	-600	-300	-400	-450	2	723.77	724.28	0
124	2	33.33	-600	-300	-400	-425	2	725.31	725.62	0
125	2	33.33	-600	-300	-400	-412.5	2	726.65	726.96	0
126	2	33.33	-600	-300	-400	-406.25	2	727.99	728.28	0
127	2	33.33	-600	-300	-400	-406.25	1	729.31	729.94	0.5
128	2	33.33	-600	-300	-400	-406.25	2	730.97	731.53	1
129	2	16.67	-1200	0	0	-200	2	735.17	736.51	0
130	2	16.67	-1200	0	0	-100	2	737.54	740.26	0
131	2	16.67	-1200	0	-50	-100	1	741.29	742.36	0
132	2	16.67	-1200	0	-50	-75	2	743.39	744.52	0
133	2	16.67	-1200	0	-50	-62.5	2	745.55	745.93	0
134	2	16.67	-1200	0	-50	-56.25	2	746.96	747.39	0
135	2	16.67	-1200	0	-50	-56.25	1	748.42	749.25	0.5
136	2	16.67	-1200	0	-50	-56.25	2	750.28	750.96	1
137	2	33.33	-1200	-900	-1000	-1200	1	755.25	758.1	0
138	2	33.33	-1200	-900	-1100	-1200	1	759.14	760.64	0
139	2	33.33	-1200	-900	-1100	-1150	2	761.67	766.68	0
140	2	33.33	-1200	-900	-1100	-1125	2	767.71	768.12	0
141	2	33.33	-1200	-900	-1100	-1112.5	2	769.15	769.37	0
142	2	33.33	-1200	-900	-1100	-1106.25	2	770.4	770.73	0
143	2	33.33	-1200	-900	-1100	-1106.25	1	771.76	772.33	0.5
144	2	33.33	-1200	-900	-1100	-1106.25	2	773.36	773.62	1
145	2	66.67	-1200	0	-800	-1200	1	777.64	779.38	0
146	2	66.67	-1200	0	-800	-1000	2	780.41	780.92	0
147	2	66.67	-1200	0	-900	-1000	1	781.96	782.34	0
148	2	66.67	-1200	0	-900	-950	2	783.37	787.94	0
149	2	66.67	-1200	0	-900	-925	2	788.97	789.79	0
150	2	66.67	-1200	0	-900	-912.5	2	790.82	791.3	0
151	2	66.67	-1200	0	-900	-912.5	1	792.33	793.08	0.5
152	2	66.67	-1200	0	-900	-912.5	2	794.11	794.43	1
153	2	33.33	-600	0	-200	-600	1	798.39	806.92	0
154	2	33.33	-600	0	-200	-400	2	807.95	809.99	0
155	2	33.33	-600	0	-200	-300	2	811.02	812.06	0
156	2	33.33	-600	0	-200	-250	2	813.09	813.82	0
157	2	33.33	-600	0	-200	-225	2	814.85	815.55	0
158	2	33.33	-600	0	-200	-212.5	2	816.58	817.16	0
159	2	33.33	-600	0	-200	-212.5	1	818.19	818.66	0.5
160	2	33.33	-600	0	-200	-212.5	2	819.69	819.96	1
