# Supplementary material for: Dopaminergic Drug Effects on Probability Weighting during Risky Decision Making
Source: eNeuro. 2018 Apr 6;5(2):ENEURO.0330-18.2018. doi: 10.1523/ENEURO.0330-18.2018 (PMC5889481; doi:10.1523/ENEURO.0330-18.2018)
Supplement: Extended Data 1 — Raw data and MATLAB code for the prospect theory parameter estimation procedure implemented in the study. The code includes scripts for the main parameter estimation steps, parameter recovery, and checking the quality of the estimation. Download Extended Data 1, ZIP file. [file sup_enu-eN-NWR-0330-17-s02.zip › ExtendedData/Data/taskCE_Exp_15_Ses_2.xlsx]

## Sheet: taskCE_Exp_15_Ses_2
=======================================================================================================================================================
***** CASH EQUIVALENT TASK ***** subject ID: Exp_15_Ses_2
***** 2012-09-27 13:19:55 ***** filename: taskCE_Exp_15_Ses_2.txt
=======================================================================================================================================================
Block: 0 = practice, 1 = first session, 2 = second session
Order of blocks: 2 (1 = WINS - LOSSES, 2 = LOSSES - WINS)
Output directory: C:\Users\liejan\Desktop\Documents\Experiments\CE\logfiles
==== BEGIN === start of experiment (in seconds) : 4034.6496 ==========================================================================================
#Trial	Block	Probability	Cash	AltCash	LowerBound	UpperBound	Response	PresentationTime	ResponseTime	Advance
1	2	33.33	-600	0	-200	-600	1	197.42	198.2	0
2	2	33.33	-600	0	-200	-400	2	199.23	200	0
3	2	33.33	-600	0	-300	-400	1	201.03	203.44	0
4	2	33.33	-600	0	-300	-350	2	204.48	205.32	0
5	2	33.33	-600	0	-300	-325	2	206.35	206.95	0
6	2	33.33	-600	0	-300	-312.5	2	207.98	208.32	0
7	2	33.33	-600	0	-300	-312.5	1	209.35	210.16	0.5
8	2	33.33	-600	0	-300	-312.5	2	211.19	214.15	1
9	2	33.33	-1200	0	-400	-1200	1	218.88	220.5	0
10	2	33.33	-1200	0	-800	-1200	1	221.53	224.48	0
11	2	33.33	-1200	0	-800	-1000	2	225.51	226.47	0
12	2	33.33	-1200	0	-900	-1000	1	227.5	228.88	0
13	2	33.33	-1200	0	-950	-1000	1	229.91	230.87	0
14	2	33.33	-1200	0	-950	-975	2	231.9	232.3	0
15	2	33.33	-1200	0	-950	-975	1	233.33	233.88	0.5
16	2	33.33	-1200	0	-950	-975	2	234.91	236.05	1
17	2	50	-1200	0	-600	-1200	1	240.56	244.8	0
18	2	50	-1200	0	-600	-900	2	245.83	246.65	0
19	2	50	-1200	0	-600	-750	2	247.68	249.28	0
20	2	50	-1200	0	-600	-675	2	250.31	250.89	0
21	2	50	-1200	0	-600	-637.5	2	251.92	252.71	0
22	2	50	-1200	0	-600	-618.75	2	253.74	254.4	0
23	2	50	-1200	0	-600	-618.75	1	255.44	255.88	0.5
24	2	50	-1200	0	-600	-618.75	2	256.91	259.89	1
25	2	33.33	-600	-300	-400	-600	1	264.52	269.09	0
26	2	33.33	-600	-300	-400	-500	2	270.12	272.17	0
27	2	33.33	-600	-300	-450	-500	1	273.2	274.06	0
28	2	33.33	-600	-300	-450	-475	2	275.09	275.36	0
29	2	33.33	-600	-300	-450	-462.5	2	276.39	276.6	0
30	2	33.33	-600	-300	-450	-456.25	2	277.63	277.88	0
31	2	33.33	-600	-300	-450	-456.25	1	278.91	279.49	0.5
32	2	33.33	-600	-300	-450	-456.25	2	280.52	281.06	1
33	2	16.67	-1200	0	0	-200	2	284.99	286.66	0
34	2	16.67	-1200	0	0	-100	2	287.69	287.94	0
35	2	16.67	-1200	0	-50	-100	1	288.97	291.43	0
36	2	16.67	-1200	0	-50	-75	2	292.46	293.47	0
37	2	16.67	-1200	0	-50	-62.5	2	294.5	294.91	0
38	2	16.67	-1200	0	-50	-56.25	2	295.94	296.38	0
39	2	16.67	-1200	0	-50	-56.25	1	297.41	298.15	0.5
40	2	16.67	-1200	0	-50	-56.25	2	299.18	301.44	1
41	2	33.33	-1200	-600	-800	-1200	1	305.52	309.19	0
42	2	33.33	-1200	-600	-800	-1000	2	310.23	310.87	0
43	2	33.33	-1200	-600	-900	-1000	1	311.91	312.87	0
44	2	33.33	-1200	-600	-900	-950	2	313.91	315.13	0
45	2	33.33	-1200	-600	-900	-925	2	316.16	316.71	0
46	2	33.33	-1200	-600	-900	-912.5	2	317.75	318.31	0
47	2	33.33	-1200	-600	-900	-912.5	1	319.34	320.1	0.5
48	2	33.33	-1200	-600	-900	-912.5	2	321.13	321.54	1
49	2	33.33	-1200	-900	-1000	-1200	1	325.98	329.97	0
50	2	33.33	-1200	-900	-1000	-1100	2	331	332.35	0
51	2	33.33	-1200	-900	-1050	-1100	1	333.39	334.44	0
52	2	33.33	-1200	-900	-1050	-1075	2	335.48	335.7	0
53	2	33.33	-1200	-900	-1050	-1062.5	2	336.73	336.91	0
54	2	33.33	-1200	-900	-1050	-1056.25	2	337.94	338.35	0
55	2	33.33	-1200	-900	-1050	-1056.25	1	339.38	340.15	0.5
56	2	33.33	-1200	-900	-1050	-1056.25	2	341.18	343.11	1
57	2	83.33	-1200	0	0	-1000	2	347.61	353.83	0
58	2	83.33	-1200	0	-500	-1000	1	354.86	357.88	0
59	2	83.33	-1200	0	-500	-750	2	358.91	361.01	0
60	2	83.33	-1200	0	-500	-625	2	362.04	362.8	0
61	2	83.33	-1200	0	-562.5	-625	1	363.83	364.18	0
62	2	83.33	-1200	0	-593.75	-625	1	365.21	366.06	0
63	2	83.33	-1200	0	-593.75	-625	1	367.09	368.37	0.5
64	2	83.33	-1200	0	-593.75	-625	2	369.4	370.06	1
65	2	66.67	-1200	0	-800	-1200	1	374.29	375.65	0
66	2	66.67	-1200	0	-800	-1000	2	376.68	377.47	0
67	2	66.67	-1200	0	-900	-1000	1	378.5	378.81	0
68	2	66.67	-1200	0	-900	-950	2	379.84	380.51	0
69	2	66.67	-1200	0	-900	-925	2	381.54	383.5	0
70	2	66.67	-1200	0	-900	-912.5	2	384.53	384.93	0
71	2	66.67	-1200	0	-900	-912.5	1	385.96	386.5	0.5
72	2	66.67	-1200	0	-900	-912.5	2	387.53	388.02	1
73	2	33.33	-1000	-400	-600	-1000	1	392.17	400.33	0
74	2	33.33	-1000	-400	-800	-1000	1	401.36	402.51	0
75	2	33.33	-1000	-400	-800	-900	2	403.54	403.98	0
76	2	33.33	-1000	-400	-800	-850	2	405.02	405.5	0
77	2	33.33	-1000	-400	-825	-850	1	406.53	408.12	0
78	2	33.33	-1000	-400	-825	-837.5	2	409.15	409.35	0
79	2	33.33	-1000	-400	-825	-837.5	1	410.38	410.78	0.5
80	2	33.33	-1000	-400	-825	-837.5	2	411.82	411.98	1
81	1	33.33	600	0	200	600	2	416.8	419.51	0
82	1	33.33	600	0	400	600	2	420.54	422.07	0
83	1	33.33	600	0	400	500	1	423.1	423.96	0
84	1	33.33	600	0	400	450	1	424.99	427.04	0
85	1	33.33	600	0	425	450	2	428.07	428.28	0
86	1	33.33	600	0	437.5	450	2	429.31	429.66	0
87	1	33.33	600	0	437.5	450	1	430.69	431.29	0.5
88	1	33.33	600	0	437.5	450	2	432.32	432.87	1
89	1	33.33	1000	400	400	600	1	436.67	441.03	0
90	1	33.33	1000	400	400	500	1	442.06	443.17	0
91	1	33.33	1000	400	450	500	2	444.2	444.47	0
92	1	33.33	1000	400	475	500	2	445.5	445.96	0
93	1	33.33	1000	400	487.5	500	2	446.99	447.26	0
94	1	33.33	1000	400	493.75	500	2	448.29	448.73	0
95	1	33.33	1000	400	493.75	500	1	449.76	450.01	0.5
96	1	33.33	1000	400	493.75	500	2	451.04	451.22	1
97	1	33.33	600	300	300	400	1	454.94	468.69	0
98	1	33.33	600	300	350	400	2	469.72	470.9	0
99	1	33.33	600	300	350	375	1	471.93	472.82	0
100	1	33.33	600	300	362.5	375	2	473.85	474.12	0
101	1	33.33	600	300	368.75	375	2	475.15	475.34	0
102	1	33.33	600	300	371.88	375	2	476.37	477.15	0
103	1	33.33	600	300	371.88	375	1	478.18	479.06	0.5
104	1	33.33	600	300	371.88	375	2	480.09	480.86	1
105	1	33.33	1200	0	400	1200	2	484.53	486.7	0
106	1	33.33	1200	0	400	800	1	487.73	489.26	0
107	1	33.33	1200	0	600	800	2	490.29	491.02	0
108	1	33.33	1200	0	600	700	1	492.05	493.49	0
109	1	33.33	1200	0	600	650	1	494.52	495.21	0
110	1	33.33	1200	0	625	650	2	496.24	496.49	0
111	1	33.33	1200	0	625	650	2	497.52	498	0
112	1	33.33	1200	0	625	650	2	499.03	501.2	0
113	1	33.33	1200	0	400	1200	2	502.24	505.31	0
114	1	33.33	1200	0	400	800	1	506.34	507.09	0
115	1	33.33	1200	0	400	600	1	508.12	509.13	0
116	1	33.33	1200	0	500	600	2	510.16	511.43	0
117	1	33.33	1200	0	550	600	2	512.46	513.66	0
118	1	33.33	1200	0	575	600	2	514.69	515.96	0
119	1	33.33	1200	0	575	600	1	516.99	517.5	0.5
120	1	33.33	1200	0	575	600	2	518.53	519.73	1
121	1	83.33	1200	0	0	1000	1	523.68	525.18	0
122	1	83.33	1200	0	500	1000	2	526.21	527.95	0
123	1	83.33	1200	0	500	750	1	528.98	530.25	0
124	1	83.33	1200	0	625	750	2	531.28	532.13	0
125	1	83.33	1200	0	687.5	750	2	533.16	533.67	0
126	1	83.33	1200	0	718.75	750	2	534.7	535.25	0
127	1	83.33	1200	0	718.75	750	1	536.28	536.52	0.5
128	1	83.33	1200	0	718.75	750	2	537.55	537.84	1
129	1	16.67	1200	0	0	200	1	541.86	543.05	0
130	1	16.67	1200	0	0	100	1	544.08	547.13	0
131	1	16.67	1200	0	50	100	2	548.16	548.43	0
132	1	16.67	1200	0	75	100	2	549.46	549.66	0
133	1	16.67	1200	0	87.5	100	2	550.69	550.93	0
134	1	16.67	1200	0	93.75	100	2	551.96	552.21	0
135	1	16.67	1200	0	93.75	100	1	553.24	553.74	0.5
136	1	16.67	1200	0	93.75	100	2	554.77	554.98	1
137	1	33.33	1200	900	900	1000	1	558.44	560.07	0
138	1	33.33	1200	900	950	1000	2	561.1	562.5	0
139	1	33.33	1200	900	975	1000	2	563.53	564.01	0
140	1	33.33	1200	900	987.5	1000	2	565.05	565.24	0
141	1	33.33	1200	900	993.75	1000	2	566.27	566.53	0
142	1	33.33	1200	900	996.88	1000	2	567.56	567.96	0
143	1	33.33	1200	900	996.88	1000	1	568.99	569.44	0.5
144	1	33.33	1200	900	996.88	1000	2	570.47	571.23	1
145	1	66.67	1200	0	0	800	1	575.77	576.56	0
146	1	66.67	1200	0	400	800	2	577.59	578.04	0
147	1	66.67	1200	0	400	600	1	579.07	580.94	0
148	1	66.67	1200	0	500	600	2	581.97	582.55	0
149	1	66.67	1200	0	550	600	2	583.58	583.99	0
150	1	66.67	1200	0	575	600	2	585.02	585.14	0
151	1	66.67	1200	0	575	600	2	586.17	586.38	0
152	1	66.67	1200	0	575	600	2	587.41	588.44	0
153	1	66.67	1200	0	0	800	1	589.47	591.22	0
154	1	66.67	1200	0	400	800	2	592.25	592.74	0
155	1	66.67	1200	0	400	600	1	593.77	594.25	0
156	1	66.67	1200	0	500	600	2	595.27	595.53	0
157	1	66.67	1200	0	550	600	2	596.55	596.78	0
158	1	66.67	1200	0	575	600	2	597.81	597.99	0
159	1	66.67	1200	0	575	600	1	599.02	599.54	0.5
160	1	66.67	1200	0	575	600	2	600.57	600.86	1
161	1	33.33	1200	600	600	800	1	604.31	605.8	0
162	1	33.33	1200	600	700	800	2	606.84	607.92	0
163	1	33.33	1200	600	700	750	1	608.95	609.24	0
164	1	33.33	1200	600	725	750	2	610.27	610.48	0
165	1	33.33	1200	600	737.5	750	2	611.51	611.61	0
166	1	33.33	1200	600	743.75	750	2	612.64	612.85	0
167	1	33.33	1200	600	743.75	750	1	613.88	614.65	0.5
168	1	33.33	1200	600	743.75	750	2	615.68	616.39	1
169	1	50	1200	0	0	600	1	621.11	621.36	0
170	1	50	1200	0	300	600	2	622.39	622.62	0
171	1	50	1200	0	450	600	2	623.65	623.96	0
172	1	50	1200	0	525	600	2	625	625.46	0
173	1	50	1200	0	562.5	600	2	626.49	627.3	0
174	1	50	1200	0	581.25	600	2	628.33	629.27	0
175	1	50	1200	0	581.25	600	1	630.3	630.54	0.5
176	1	50	1200	0	581.25	600	2	631.57	632.07	1
