# Supplementary material for: Dopaminergic Drug Effects on Probability Weighting during Risky Decision Making
Source: eNeuro. 2018 Apr 6;5(2):ENEURO.0330-18.2018. doi: 10.1523/ENEURO.0330-18.2018 (PMC5889481; doi:10.1523/ENEURO.0330-18.2018)
Supplement: Extended Data 1 — Raw data and MATLAB code for the prospect theory parameter estimation procedure implemented in the study. The code includes scripts for the main parameter estimation steps, parameter recovery, and checking the quality of the estimation. Download Extended Data 1, ZIP file. [file sup_enu-eN-NWR-0330-17-s02.zip › ExtendedData/Data/taskCE_Exp_16_Ses_1.xlsx]

## Sheet: taskCE_Exp_16_Ses_1
=======================================================================================================================================================
***** CASH EQUIVALENT TASK ***** subject ID: Exp_16_Ses_1
***** 2012-10-19 13:25:03 ***** filename: taskCE_Exp_16_Ses_1.txt
=======================================================================================================================================================
Block: 0 = practice, 1 = first session, 2 = second session
Order of blocks: 1 (1 = WINS - LOSSES, 2 = LOSSES - WINS)
Output directory: C:\Users\liejan\Desktop\Documents\Experiments\CE\logfiles
==== BEGIN === start of experiment (in seconds) : 6902.9985 ==========================================================================================
#Trial	Block	Probability	Cash	AltCash	LowerBound	UpperBound	Response	PresentationTime	ResponseTime	Advance
1	1	33.33	1200	600	600	800	1	281.33	282.52	0
2	1	33.33	1200	600	600	700	1	283.6	287.15	0
3	1	33.33	1200	600	650	700	2	288.22	290.26	0
4	1	33.33	1200	600	675	700	2	291.33	292.61	0
5	1	33.33	1200	600	687.5	700	2	293.68	294.96	0
6	1	33.33	1200	600	693.75	700	2	296.04	297.47	0
7	1	33.33	1200	600	693.75	700	1	298.54	299.57	0.5
8	1	33.33	1200	600	693.75	700	2	300.64	301.86	1
9	1	50	1200	0	600	1200	2	311.54	313.77	0
10	1	50	1200	0	600	900	1	314.84	316.51	0
11	1	50	1200	0	750	900	2	317.59	319.01	0
12	1	50	1200	0	750	825	1	320.08	322.67	0
13	1	50	1200	0	750	787.5	1	323.74	325.47	0
14	1	50	1200	0	750	768.75	1	326.55	327.43	0
15	1	50	1200	0	750	768.75	1	328.5	329.31	0.5
16	1	50	1200	0	750	768.75	2	330.38	333.25	1
17	1	33.33	1200	0	400	1200	2	342	346.32	0
18	1	33.33	1200	0	800	1200	2	347.39	349.96	0
19	1	33.33	1200	0	800	1000	1	351.03	351.95	0
20	1	33.33	1200	0	800	900	1	353.02	353.6	0
21	1	33.33	1200	0	800	850	1	354.67	355.26	0
22	1	33.33	1200	0	800	825	1	356.33	356.99	0
23	1	33.33	1200	0	800	825	1	358.05	359.22	0.5
24	1	33.33	1200	0	800	825	2	360.3	362.83	1
25	1	33.33	600	0	200	600	2	371.43	372.57	0
26	1	33.33	600	0	400	600	2	373.64	375.25	0
27	1	33.33	600	0	400	500	1	376.32	377.1	0
28	1	33.33	600	0	400	450	1	378.17	378.67	0
29	1	33.33	600	0	400	425	1	379.74	380.27	0
30	1	33.33	600	0	400	412.5	1	381.34	382.01	0
31	1	33.33	600	0	400	412.5	1	383.08	384.34	0.5
32	1	33.33	600	0	400	412.5	1	385.42	389.03	0
33	1	33.33	600	0	200	600	2	390.11	390.68	0
34	1	33.33	600	0	200	400	1	391.75	392.81	0
35	1	33.33	600	0	300	400	2	393.88	396.18	0
36	1	33.33	600	0	300	350	1	397.26	398.07	0
37	1	33.33	600	0	300	325	1	399.14	399.74	0
38	1	33.33	600	0	300	312.5	1	400.82	402.6	0
39	1	33.33	600	0	300	312.5	1	403.67	404.6	0.5
40	1	33.33	600	0	300	312.5	2	405.67	407.12	1
41	1	16.67	1200	0	200	1200	2	416.21	418.36	0
42	1	16.67	1200	0	200	700	1	419.43	423.14	0
43	1	16.67	1200	0	200	450	1	424.21	425.21	0
44	1	16.67	1200	0	200	325	1	426.28	427.67	0
45	1	16.67	1200	0	262.5	325	2	428.74	429.82	0
46	1	16.67	1200	0	293.75	325	2	430.89	431.85	0
47	1	16.67	1200	0	293.75	325	1	432.92	433.79	0.5
48	1	16.67	1200	0	293.75	325	2	434.86	435.72	1
49	1	33.33	1200	900	900	1000	1	442.73	444.81	0
50	1	33.33	1200	900	900	950	1	445.88	449.62	0
51	1	33.33	1200	900	925	950	2	450.7	451.69	0
52	1	33.33	1200	900	937.5	950	2	452.77	453.85	0
53	1	33.33	1200	900	943.75	950	2	454.92	456.32	0
54	1	33.33	1200	900	946.88	950	2	457.39	458.28	0
55	1	33.33	1200	900	946.88	950	1	459.35	460.6	0.5
56	1	33.33	1200	900	946.88	950	2	461.67	462.42	1
57	1	66.67	1200	0	0	800	1	469.02	473.62	0
58	1	66.67	1200	0	400	800	2	474.69	476.26	0
59	1	66.67	1200	0	600	800	2	477.34	478.87	0
60	1	66.67	1200	0	700	800	2	479.94	481.58	0
61	1	66.67	1200	0	750	800	2	482.65	487.75	0
62	1	66.67	1200	0	775	800	2	488.82	491.29	0
63	1	66.67	1200	0	775	800	1	492.37	492.94	0.5
64	1	66.67	1200	0	775	800	2	494.01	495.11	1
65	1	33.33	1000	400	600	1000	2	504.24	507.87	0
66	1	33.33	1000	400	600	800	1	508.94	512.15	0
67	1	33.33	1000	400	700	800	2	513.22	514.21	0
68	1	33.33	1000	400	700	750	1	515.28	516.54	0
69	1	33.33	1000	400	700	725	1	517.61	518.42	0
70	1	33.33	1000	400	700	712.5	1	519.49	520.94	0
71	1	33.33	1000	400	700	712.5	1	522.01	523.42	0.5
72	1	33.33	1000	400	700	712.5	2	524.5	525.72	1
73	1	33.33	600	300	400	600	2	532.07	537.73	0
74	1	33.33	600	300	400	500	1	538.81	539.78	0
75	1	33.33	600	300	400	450	1	540.86	541.48	0
76	1	33.33	600	300	400	425	1	542.56	543.06	0
77	1	33.33	600	300	400	412.5	1	544.13	544.76	0
78	1	33.33	600	300	400	406.25	1	545.84	546.49	0
79	1	33.33	600	300	400	406.25	1	547.56	548.35	0.5
80	1	33.33	600	300	400	406.25	2	549.42	550.45	1
81	1	83.33	1200	0	0	1000	1	559.54	560.16	0
82	1	83.33	1200	0	500	1000	2	561.23	561.89	0
83	1	83.33	1200	0	500	750	1	562.96	564.89	0
84	1	83.33	1200	0	625	750	2	565.97	566.91	0
85	1	83.33	1200	0	687.5	750	2	567.98	569.66	0
86	1	83.33	1200	0	687.5	718.75	1	570.73	571.47	0
87	1	83.33	1200	0	687.5	718.75	1	572.54	573.33	0.5
88	1	83.33	1200	0	687.5	718.75	2	574.4	575.27	1
89	2	16.67	-1200	0	-200	-1200	1	584.33	585.47	0
90	2	16.67	-1200	0	-200	-700	2	586.54	587.85	0
91	2	16.67	-1200	0	-450	-700	1	588.92	589.99	0
92	2	16.67	-1200	0	-450	-575	2	591.06	592.48	0
93	2	16.67	-1200	0	-450	-512.5	2	593.55	594.37	0
94	2	16.67	-1200	0	-450	-481.25	2	595.44	596.07	0
95	2	16.67	-1200	0	-450	-481.25	2	597.14	597.85	0
96	2	16.67	-1200	0	-450	-481.25	2	598.92	600.06	0
97	2	16.67	-1200	0	0	-200	2	601.13	602.27	0
98	2	16.67	-1200	0	-100	-200	1	603.34	607.39	0
99	2	16.67	-1200	0	-150	-200	1	608.46	609.45	0
100	2	16.67	-1200	0	-175	-200	1	610.52	611.22	0
101	2	16.67	-1200	0	-187.5	-200	1	612.29	612.99	0
102	2	16.67	-1200	0	-193.75	-200	1	614.06	614.74	0
103	2	16.67	-1200	0	-193.75	-200	1	615.81	618.66	0.5
104	2	16.67	-1200	0	-193.75	-200	2	619.73	620.52	1
105	2	33.33	-1200	0	0	-400	2	626.52	627.85	0
106	2	33.33	-1200	0	-200	-400	1	628.92	631.09	0
107	2	33.33	-1200	0	-200	-300	2	632.16	632.97	0
108	2	33.33	-1200	0	-250	-300	1	634.04	634.9	0
109	2	33.33	-1200	0	-250	-275	2	635.97	637.05	0
110	2	33.33	-1200	0	-250	-262.5	2	638.12	639.2	0
111	2	33.33	-1200	0	-250	-262.5	1	640.27	641	0.5
112	2	33.33	-1200	0	-250	-262.5	2	642.07	642.83	1
113	2	83.33	-1200	0	-1000	-1200	1	648.77	652.59	0
114	2	83.33	-1200	0	-1000	-1100	2	653.67	660.53	0
115	2	83.33	-1200	0	-1000	-1050	2	661.6	663.95	0
116	2	83.33	-1200	0	-1000	-1025	2	665.02	665.82	0
117	2	83.33	-1200	0	-1000	-1012.5	2	666.89	667.55	0
118	2	83.33	-1200	0	-1000	-1006.25	2	668.63	669.1	0
119	2	83.33	-1200	0	-1000	-1006.25	1	670.17	671.05	0.5
120	2	83.33	-1200	0	-1000	-1006.25	2	672.12	675.91	1
121	2	33.33	-1000	-400	-600	-1000	1	686.39	689.8	0
122	2	33.33	-1000	-400	-600	-800	2	690.88	693.51	0
123	2	33.33	-1000	-400	-600	-700	2	694.58	696.3	0
124	2	33.33	-1000	-400	-650	-700	1	697.37	700.46	0
125	2	33.33	-1000	-400	-675	-700	1	701.53	703.03	0
126	2	33.33	-1000	-400	-687.5	-700	1	704.1	705.11	0
127	2	33.33	-1000	-400	-687.5	-700	1	706.18	707.09	0.5
128	2	33.33	-1000	-400	-687.5	-700	2	708.16	709.19	1
129	2	33.33	-1200	-900	-900	-1000	2	716.36	719.05	0
130	2	33.33	-1200	-900	-900	-950	2	720.12	721.3	0
131	2	33.33	-1200	-900	-900	-925	2	722.38	723.6	0
132	2	33.33	-1200	-900	-912.5	-925	1	724.67	728	0
133	2	33.33	-1200	-900	-918.75	-925	1	729.07	730.04	0
134	2	33.33	-1200	-900	-921.88	-925	1	731.11	731.86	0
135	2	33.33	-1200	-900	-921.88	-925	1	732.93	736.24	0.5
136	2	33.33	-1200	-900	-921.88	-925	2	737.31	738.32	1
137	2	33.33	-600	0	-200	-600	1	744.74	745.34	0
138	2	33.33	-600	0	-400	-600	1	746.42	747.94	0
139	2	33.33	-600	0	-400	-500	2	749.02	749.55	0
140	2	33.33	-600	0	-400	-450	2	750.62	751.18	0
141	2	33.33	-600	0	-400	-425	2	752.26	752.68	0
142	2	33.33	-600	0	-400	-412.5	2	753.75	754.18	0
143	2	33.33	-600	0	-400	-412.5	1	755.25	758.02	0.5
144	2	33.33	-600	0	-400	-412.5	2	759.1	759.75	1
145	2	66.67	-1200	0	-800	-1200	1	766.25	766.68	0
146	2	66.67	-1200	0	-800	-1000	2	767.75	768.78	0
147	2	66.67	-1200	0	-800	-900	2	769.86	770.74	0
148	2	66.67	-1200	0	-850	-900	1	771.82	773.74	0
149	2	66.67	-1200	0	-875	-900	1	774.81	775.97	0
150	2	66.67	-1200	0	-887.5	-900	1	777.04	777.91	0
151	2	66.67	-1200	0	-887.5	-900	1	778.98	781.08	0.5
152	2	66.67	-1200	0	-887.5	-900	2	782.15	783.1	1
153	2	33.33	-1200	-600	-800	-1200	1	791.27	793.34	0
154	2	33.33	-1200	-600	-800	-1000	2	794.42	795.04	0
155	2	33.33	-1200	-600	-800	-900	2	796.11	797.41	0
156	2	33.33	-1200	-600	-850	-900	1	798.48	799.53	0
157	2	33.33	-1200	-600	-875	-900	1	800.61	801.31	0
158	2	33.33	-1200	-600	-887.5	-900	1	802.38	803.15	0
159	2	33.33	-1200	-600	-887.5	-900	1	804.22	805.19	0.5
160	2	33.33	-1200	-600	-887.5	-900	2	806.26	807.24	1
161	2	50	-1200	0	-600	-1200	1	813.3	813.7	0
162	2	50	-1200	0	-900	-1200	1	814.77	816.54	0
163	2	50	-1200	0	-900	-1050	2	817.62	818.13	0
164	2	50	-1200	0	-900	-975	2	819.2	820.51	0
165	2	50	-1200	0	-900	-937.5	2	821.58	822.06	0
166	2	50	-1200	0	-900	-918.75	2	823.13	823.83	0
167	2	50	-1200	0	-900	-918.75	1	824.9	825.77	0.5
168	2	50	-1200	0	-900	-918.75	2	826.85	827.57	1
169	2	33.33	-600	-300	-400	-600	1	835.88	836.26	0
170	2	33.33	-600	-300	-400	-500	2	837.33	838.37	0
171	2	33.33	-600	-300	-450	-500	1	839.45	840.41	0
172	2	33.33	-600	-300	-450	-475	2	841.49	842.12	0
173	2	33.33	-600	-300	-450	-462.5	2	843.19	846.71	0
174	2	33.33	-600	-300	-450	-456.25	2	847.78	849.73	0
175	2	33.33	-600	-300	-450	-456.25	1	850.81	851.93	0.5
176	2	33.33	-600	-300	-450	-456.25	2	853	853.98	1
