# Supplementary material for: Dopaminergic Drug Effects on Probability Weighting during Risky Decision Making
Source: eNeuro. 2018 Apr 6;5(2):ENEURO.0330-18.2018. doi: 10.1523/ENEURO.0330-18.2018 (PMC5889481; doi:10.1523/ENEURO.0330-18.2018)
Supplement: Extended Data 1 — Raw data and MATLAB code for the prospect theory parameter estimation procedure implemented in the study. The code includes scripts for the main parameter estimation steps, parameter recovery, and checking the quality of the estimation. Download Extended Data 1, ZIP file. [file sup_enu-eN-NWR-0330-17-s02.zip › ExtendedData/Data/taskCE_Exp_17_Ses_1.xlsx]

## Sheet: taskCE_Exp_17_Ses_1
=======================================================================================================================================================
***** CASH EQUIVALENT TASK ***** subject ID: Exp_17_Ses_1
***** 2012-10-03 13:16:04 ***** filename: taskCE_Exp_17_Ses_1.txt
=======================================================================================================================================================
Block: 0 = practice, 1 = first session, 2 = second session
Order of blocks: 1 (1 = WINS - LOSSES, 2 = LOSSES - WINS)
Output directory: C:\Users\liejan\Desktop\Documents\Experiments\CE\logfiles
==== BEGIN === start of experiment (in seconds) : 26121.4423 ==========================================================================================
#Trial	Block	Probability	Cash	AltCash	LowerBound	UpperBound	Response	PresentationTime	ResponseTime	Advance
1	1	83.33	1200	0	0	1000	1	223.25	224.85	0
2	1	83.33	1200	0	0	500	1	225.88	229.39	0
3	1	83.33	1200	0	250	500	2	230.43	235.27	0
4	1	83.33	1200	0	250	375	1	236.3	240.76	0
5	1	83.33	1200	0	250	312.5	1	241.79	246.68	0
6	1	83.33	1200	0	281.25	312.5	2	247.71	249.79	0
7	1	83.33	1200	0	281.25	312.5	1	250.82	252.62	0.5
8	1	83.33	1200	0	281.25	312.5	2	253.66	255.04	1
9	1	33.33	1200	600	800	1200	2	259.88	268.53	0
10	1	33.33	1200	600	800	1000	1	269.56	272.95	0
11	1	33.33	1200	600	800	900	1	273.98	276.77	0
12	1	33.33	1200	600	800	850	1	277.8	281.06	0
13	1	33.33	1200	600	800	825	1	282.1	282.82	0
14	1	33.33	1200	600	800	812.5	1	283.85	284.58	0
15	1	33.33	1200	600	800	812.5	1	285.61	287.37	0.5
16	1	33.33	1200	600	800	812.5	2	288.4	289.43	1
17	1	16.67	1200	0	0	200	1	294.25	298.98	0
18	1	16.67	1200	0	0	100	1	300.01	304.15	0
19	1	16.67	1200	0	50	100	2	305.18	307.58	0
20	1	16.67	1200	0	50	75	1	308.61	315.03	0
21	1	16.67	1200	0	50	62.5	1	316.06	317.78	0
22	1	16.67	1200	0	50	56.25	1	318.81	320.23	0
23	1	16.67	1200	0	50	56.25	1	321.26	322.67	0.5
24	1	16.67	1200	0	50	56.25	2	323.7	325.08	1
25	1	33.33	600	300	300	400	1	329.93	348.06	0
26	1	33.33	600	300	350	400	2	349.09	350.56	0
27	1	33.33	600	300	350	375	1	351.59	355.43	0
28	1	33.33	600	300	350	362.5	1	356.46	358.95	0
29	1	33.33	600	300	350	356.25	1	359.98	360.61	0
30	1	33.33	600	300	350	353.13	1	361.64	363.01	0
31	1	33.33	600	300	350	353.13	2	364.04	365.53	0
32	1	33.33	600	300	350	353.13	2	366.56	373.56	0
33	1	33.33	600	300	300	400	1	374.6	383.29	0
34	1	33.33	600	300	350	400	2	384.33	387.8	0
35	1	33.33	600	300	350	375	1	388.83	393.47	0
36	1	33.33	600	300	350	362.5	1	394.5	398.42	0
37	1	33.33	600	300	350	356.25	1	399.45	400.68	0
38	1	33.33	600	300	350	353.13	1	401.71	402.61	0
39	1	33.33	600	300	350	353.13	1	403.64	405.49	0.5
40	1	33.33	600	300	350	353.13	2	406.52	408.17	1
41	1	33.33	600	0	0	200	1	412.43	415.33	0
42	1	33.33	600	0	0	100	1	416.37	417.6	0
43	1	33.33	600	0	50	100	2	418.63	422.05	0
44	1	33.33	600	0	75	100	2	423.08	428.32	0
45	1	33.33	600	0	87.5	100	2	429.35	430.89	0
46	1	33.33	600	0	93.75	100	2	431.92	433.32	0
47	1	33.33	600	0	93.75	100	1	434.35	435.93	0.5
48	1	33.33	600	0	93.75	100	2	436.96	438.57	1
49	1	33.33	1200	900	1000	1200	2	444.26	456.37	0
50	1	33.33	1200	900	1000	1100	1	457.4	462.61	0
51	1	33.33	1200	900	1000	1050	1	463.65	476.41	0
52	1	33.33	1200	900	1025	1050	2	477.45	481.57	0
53	1	33.33	1200	900	1037.5	1050	2	482.61	484	0
54	1	33.33	1200	900	1043.75	1050	2	485.03	485.85	0
55	1	33.33	1200	900	1043.75	1050	1	486.88	489.31	0.5
56	1	33.33	1200	900	1043.75	1050	2	490.34	492.09	1
57	1	33.33	1200	0	0	400	1	496.57	498.93	0
58	1	33.33	1200	0	0	200	1	499.96	502.38	0
59	1	33.33	1200	0	0	100	1	503.41	512.77	0
60	1	33.33	1200	0	50	100	2	513.8	516.29	0
61	1	33.33	1200	0	50	75	1	517.32	518.36	0
62	1	33.33	1200	0	62.5	75	2	519.39	524.1	0
63	1	33.33	1200	0	62.5	75	1	525.13	527.68	0.5
64	1	33.33	1200	0	62.5	75	2	528.71	531.1	1
65	1	50	1200	0	0	600	1	535.95	547.91	0
66	1	50	1200	0	0	300	1	548.94	552.53	0
67	1	50	1200	0	0	150	1	553.56	558.29	0
68	1	50	1200	0	75	150	2	559.32	560.69	0
69	1	50	1200	0	75	112.5	1	561.72	565.89	0
70	1	50	1200	0	93.75	112.5	2	566.92	570.06	0
71	1	50	1200	0	93.75	112.5	1	571.09	574	0.5
72	1	50	1200	0	93.75	112.5	2	575.03	577.28	1
73	1	66.67	1200	0	0	800	1	582.27	585.94	0
74	1	66.67	1200	0	0	400	1	586.97	590.25	0
75	1	66.67	1200	0	0	200	1	591.28	597.27	0
76	1	66.67	1200	0	100	200	2	598.3	599.61	0
77	1	66.67	1200	0	150	200	2	600.64	607.61	0
78	1	66.67	1200	0	150	175	1	608.64	610.08	0
79	1	66.67	1200	0	150	175	1	611.11	613.09	0.5
80	1	66.67	1200	0	150	175	2	614.12	615.34	1
81	1	33.33	1000	400	400	600	1	620.23	626.23	0
82	1	33.33	1000	400	500	600	2	627.26	628.6	0
83	1	33.33	1000	400	550	600	2	629.63	635.2	0
84	1	33.33	1000	400	550	575	1	636.23	639.28	0
85	1	33.33	1000	400	550	562.5	1	640.31	645.64	0
86	1	33.33	1000	400	550	556.25	1	646.68	647.44	0
87	1	33.33	1000	400	550	556.25	1	648.48	650.37	0.5
88	1	33.33	1000	400	550	556.25	2	651.41	655.01	1
89	2	16.67	-1200	0	0	-200	2	661.37	698.68	0
90	2	16.67	-1200	0	-100	-200	1	699.72	710	0
91	2	16.67	-1200	0	-150	-200	1	711.03	715.18	0
92	2	16.67	-1200	0	-150	-175	2	716.21	717	0
93	2	16.67	-1200	0	-150	-162.5	2	718.03	722.78	0
94	2	16.67	-1200	0	-150	-156.25	2	723.81	724.8	0
95	2	16.67	-1200	0	-150	-156.25	1	725.84	728.41	0.5
96	2	16.67	-1200	0	-150	-156.25	2	729.44	733.96	1
97	2	33.33	-600	0	-200	-600	1	738.91	745.52	0
98	2	33.33	-600	0	-200	-400	2	746.56	757.27	0
99	2	33.33	-600	0	-300	-400	1	758.3	762.36	0
100	2	33.33	-600	0	-350	-400	1	763.39	769.38	0
101	2	33.33	-600	0	-375	-400	1	770.41	774.91	0
102	2	33.33	-600	0	-387.5	-400	1	775.94	776.9	0
103	2	33.33	-600	0	-387.5	-400	2	777.93	784.72	0
104	2	33.33	-600	0	-387.5	-400	1	785.75	792.09	0
105	2	33.33	-600	0	-200	-600	1	793.12	811.92	0
106	2	33.33	-600	0	-200	-400	2	812.95	821.09	0
107	2	33.33	-600	0	-300	-400	1	822.12	825.2	0
108	2	33.33	-600	0	-350	-400	1	826.23	828.97	0
109	2	33.33	-600	0	-375	-400	1	830	832.47	0
110	2	33.33	-600	0	-387.5	-400	1	833.5	839.59	0
111	2	33.33	-600	0	-387.5	-400	1	840.62	857.43	0.5
112	2	33.33	-600	0	-387.5	-400	2	858.46	860.31	1
113	2	33.33	-1200	-900	-1000	-1200	1	865.15	872.47	0
114	2	33.33	-1200	-900	-1000	-1100	2	873.51	878.07	0
115	2	33.33	-1200	-900	-1000	-1050	2	879.11	886	0
116	2	33.33	-1200	-900	-1000	-1025	2	887.03	892.84	0
117	2	33.33	-1200	-900	-1000	-1012.5	2	893.87	894.63	0
118	2	33.33	-1200	-900	-1000	-1006.25	2	895.66	896.59	0
119	2	33.33	-1200	-900	-1000	-1006.25	1	897.62	903.47	0.5
120	2	33.33	-1200	-900	-1000	-1006.25	2	904.5	906.01	1
121	2	33.33	-600	-300	-400	-600	1	911.55	925.14	0
122	2	33.33	-600	-300	-400	-500	2	926.17	930.01	0
123	2	33.33	-600	-300	-450	-500	1	931.04	940.81	0
124	2	33.33	-600	-300	-450	-475	2	941.84	944.65	0
125	2	33.33	-600	-300	-450	-462.5	2	945.68	956.73	0
126	2	33.33	-600	-300	-450	-456.25	2	957.76	958.63	0
127	2	33.33	-600	-300	-450	-456.25	1	959.66	965.18	0.5
128	2	33.33	-600	-300	-450	-456.25	2	966.21	967.83	1
129	2	33.33	-1000	-400	-600	-1000	1	972.51	979.39	0
130	2	33.33	-1000	-400	-600	-800	2	980.42	988.79	0
131	2	33.33	-1000	-400	-600	-700	2	989.83	995.99	0
132	2	33.33	-1000	-400	-650	-700	1	997.03	1003.54	0
133	2	33.33	-1000	-400	-675	-700	1	1004.57	1005.14	0
134	2	33.33	-1000	-400	-687.5	-700	1	1006.17	1006.79	0
135	2	33.33	-1000	-400	-687.5	-700	1	1007.82	1014.16	0.5
136	2	33.33	-1000	-400	-687.5	-700	2	1015.19	1016.65	1
137	2	33.33	-1200	0	-400	-1200	1	1021.57	1036.89	0
138	2	33.33	-1200	0	-800	-1200	1	1037.92	1049.31	0
139	2	33.33	-1200	0	-800	-1000	2	1050.34	1050.94	0
140	2	33.33	-1200	0	-800	-900	2	1051.97	1055.71	0
141	2	33.33	-1200	0	-850	-900	1	1056.74	1060.71	0
142	2	33.33	-1200	0	-875	-900	1	1061.74	1062.12	0
143	2	33.33	-1200	0	-875	-900	1	1063.15	1071.36	0.5
144	2	33.33	-1200	0	-875	-900	2	1072.39	1073.72	1
145	2	50	-1200	0	-600	-1200	1	1078.14	1079.6	0
146	2	50	-1200	0	-900	-1200	1	1080.63	1082.9	0
147	2	50	-1200	0	-900	-1050	2	1083.93	1085.96	0
148	2	50	-1200	0	-975	-1050	1	1086.99	1092.94	0
149	2	50	-1200	0	-975	-1012.5	2	1093.98	1095.73	0
150	2	50	-1200	0	-993.75	-1012.5	1	1096.76	1098.7	0
151	2	50	-1200	0	-993.75	-1012.5	1	1099.74	1100.64	0.5
152	2	50	-1200	0	-993.75	-1012.5	2	1101.67	1102.47	1
153	2	66.67	-1200	0	-800	-1200	1	1106.8	1109.99	0
154	2	66.67	-1200	0	-1000	-1200	1	1111.03	1124.31	0
155	2	66.67	-1200	0	-1000	-1100	2	1125.34	1126.43	0
156	2	66.67	-1200	0	-1000	-1050	2	1127.46	1132.23	0
157	2	66.67	-1200	0	-1025	-1050	1	1133.26	1142.14	0
158	2	66.67	-1200	0	-1037.5	-1050	1	1143.17	1144.55	0
159	2	66.67	-1200	0	-1037.5	-1050	1	1145.58	1148.35	0.5
160	2	66.67	-1200	0	-1037.5	-1050	2	1149.38	1150.4	1
161	2	83.33	-1200	0	-1000	-1200	1	1155.36	1160.98	0
162	2	83.33	-1200	0	-1000	-1100	2	1162.01	1169.57	0
163	2	83.33	-1200	0	-1050	-1100	1	1170.6	1182.33	0
164	2	83.33	-1200	0	-1050	-1075	2	1183.36	1187.1	0
165	2	83.33	-1200	0	-1050	-1062.5	2	1188.14	1189.96	0
166	2	83.33	-1200	0	-1050	-1056.25	2	1190.99	1191.53	0
167	2	83.33	-1200	0	-1050	-1056.25	1	1192.56	1193.84	0.5
168	2	83.33	-1200	0	-1050	-1056.25	2	1194.87	1195.61	1
169	2	33.33	-1200	-600	-800	-1200	1	1200.18	1212.08	0
170	2	33.33	-1200	-600	-800	-1000	2	1213.11	1214.58	0
171	2	33.33	-1200	-600	-900	-1000	1	1215.61	1222.89	0
172	2	33.33	-1200	-600	-900	-950	2	1223.92	1227.65	0
173	2	33.33	-1200	-600	-900	-925	2	1228.68	1229.58	0
174	2	33.33	-1200	-600	-900	-912.5	2	1230.62	1231.14	0
175	2	33.33	-1200	-600	-900	-912.5	1	1232.17	1233.52	0.5
176	2	33.33	-1200	-600	-900	-912.5	2	1234.55	1235.89	1
