# Supplementary material for: Dopaminergic Drug Effects on Probability Weighting during Risky Decision Making
Source: eNeuro. 2018 Apr 6;5(2):ENEURO.0330-18.2018. doi: 10.1523/ENEURO.0330-18.2018 (PMC5889481; doi:10.1523/ENEURO.0330-18.2018)
Supplement: Extended Data 1 — Raw data and MATLAB code for the prospect theory parameter estimation procedure implemented in the study. The code includes scripts for the main parameter estimation steps, parameter recovery, and checking the quality of the estimation. Download Extended Data 1, ZIP file. [file sup_enu-eN-NWR-0330-17-s02.zip › ExtendedData/Data/taskCE_Exp_18_Ses_1.xlsx]

## Sheet: taskCE_Exp_18_Ses_1
=======================================================================================================================================================
***** CASH EQUIVALENT TASK ***** subject ID: Exp_18_Ses_1
***** 2012-11-06 13:19:01 ***** filename: taskCE_Exp_18_Ses_1.txt
=======================================================================================================================================================
Block: 0 = practice, 1 = first session, 2 = second session
Order of blocks: 2 (1 = WINS - LOSSES, 2 = LOSSES - WINS)
Output directory: C:\Users\liejan\Desktop\Documents\Experiments\CE\logfiles
==== BEGIN === start of experiment (in seconds) : 26298.8154 ==========================================================================================
#Trial	Block	Probability	Cash	AltCash	LowerBound	UpperBound	Response	PresentationTime	ResponseTime	Advance
1	2	66.67	-1200	0	-800	-1200	1	303.51	304.34	0
2	2	66.67	-1200	0	-800	-1000	2	305.41	307.38	0
3	2	66.67	-1200	0	-800	-900	2	308.46	309.77	0
4	2	66.67	-1200	0	-850	-900	1	310.84	312.21	0
5	2	66.67	-1200	0	-850	-875	2	313.28	313.97	0
6	2	66.67	-1200	0	-850	-862.5	2	315.04	316.35	0
7	2	66.67	-1200	0	-850	-862.5	1	317.42	318.15	0.5
8	2	66.67	-1200	0	-850	-862.5	2	319.22	320.21	1
9	2	50	-1200	0	0	-600	2	327.63	331.11	0
10	2	50	-1200	0	-300	-600	1	332.18	333.81	0
11	2	50	-1200	0	-450	-600	1	334.89	335.53	0
12	2	50	-1200	0	-525	-600	1	336.6	337.27	0
13	2	50	-1200	0	-562.5	-600	1	338.34	339.31	0
14	2	50	-1200	0	-581.25	-600	1	340.38	341.45	0
15	2	50	-1200	0	-581.25	-600	1	342.52	344.19	0.5
16	2	50	-1200	0	-581.25	-600	2	345.26	345.94	1
17	2	33.33	-1200	-600	-600	-800	2	359.63	360.45	0
18	2	33.33	-1200	-600	-600	-700	2	361.52	363.35	0
19	2	33.33	-1200	-600	-600	-650	2	364.42	365.11	0
20	2	33.33	-1200	-600	-625	-650	1	366.18	368.73	0
21	2	33.33	-1200	-600	-637.5	-650	1	369.8	371.23	0
22	2	33.33	-1200	-600	-643.75	-650	1	372.3	372.87	0
23	2	33.33	-1200	-600	-643.75	-650	1	373.94	375.82	0.5
24	2	33.33	-1200	-600	-643.75	-650	2	376.89	377.76	1
25	2	83.33	-1200	0	-1000	-1200	1	387.62	388.08	0
26	2	83.33	-1200	0	-1000	-1100	2	389.15	392.62	0
27	2	83.33	-1200	0	-1050	-1100	1	393.69	395.02	0
28	2	83.33	-1200	0	-1050	-1075	2	396.09	396.85	0
29	2	83.33	-1200	0	-1062.5	-1075	1	397.92	399.17	0
30	2	83.33	-1200	0	-1062.5	-1068.75	2	400.24	402.21	0
31	2	83.33	-1200	0	-1062.5	-1068.75	1	403.29	406.34	0.5
32	2	83.33	-1200	0	-1062.5	-1068.75	2	407.41	408.99	1
33	2	33.33	-1200	-900	-1000	-1200	1	419.15	424.25	0
34	2	33.33	-1200	-900	-1000	-1100	2	425.33	426.16	0
35	2	33.33	-1200	-900	-1000	-1050	2	427.23	428.67	0
36	2	33.33	-1200	-900	-1000	-1025	2	429.74	430.74	0
37	2	33.33	-1200	-900	-1000	-1012.5	2	431.81	432.59	0
38	2	33.33	-1200	-900	-1006.25	-1012.5	1	433.66	434.93	0
39	2	33.33	-1200	-900	-1006.25	-1012.5	2	436.01	436.93	0
40	2	33.33	-1200	-900	-1006.25	-1012.5	2	438	441.48	0
41	2	33.33	-1200	-900	-1000	-1200	1	442.55	445.88	0
42	2	33.33	-1200	-900	-1000	-1100	2	446.95	448.64	0
43	2	33.33	-1200	-900	-1000	-1050	2	449.72	450	0
44	2	33.33	-1200	-900	-1000	-1025	2	451.07	451.38	0
45	2	33.33	-1200	-900	-1000	-1012.5	2	452.45	453.06	0
46	2	33.33	-1200	-900	-1006.25	-1012.5	1	454.13	456.08	0
47	2	33.33	-1200	-900	-1006.25	-1012.5	1	457.16	459.48	0.5
48	2	33.33	-1200	-900	-1006.25	-1012.5	2	460.55	462.31	1
49	2	16.67	-1200	0	-200	-1200	1	472.76	475.21	0
50	2	16.67	-1200	0	-200	-700	2	476.28	481.14	0
51	2	16.67	-1200	0	-450	-700	1	482.21	485.16	0
52	2	16.67	-1200	0	-450	-575	2	486.23	488.78	0
53	2	16.67	-1200	0	-512.5	-575	1	489.85	493.58	0
54	2	16.67	-1200	0	-543.75	-575	1	494.65	495.92	0
55	2	16.67	-1200	0	-543.75	-575	1	496.99	498.18	0.5
56	2	16.67	-1200	0	-543.75	-575	2	499.25	500.35	1
57	2	33.33	-1200	0	-400	-1200	1	509.52	510.25	0
58	2	33.33	-1200	0	-400	-800	2	511.32	512.16	0
59	2	33.33	-1200	0	-600	-800	1	513.23	514.48	0
60	2	33.33	-1200	0	-700	-800	1	515.55	516.81	0
61	2	33.33	-1200	0	-750	-800	1	517.88	523.76	0
62	2	33.33	-1200	0	-750	-775	2	524.83	525.69	0
63	2	33.33	-1200	0	-750	-775	1	526.76	528.61	0.5
64	2	33.33	-1200	0	-750	-775	2	529.68	530.6	1
65	2	33.33	-1000	-400	-600	-1000	1	538.13	539.84	0
66	2	33.33	-1000	-400	-600	-800	2	540.92	541.95	0
67	2	33.33	-1000	-400	-600	-700	2	543.03	544.27	0
68	2	33.33	-1000	-400	-600	-650	2	545.34	546.42	0
69	2	33.33	-1000	-400	-600	-625	2	547.49	550.3	0
70	2	33.33	-1000	-400	-612.5	-625	1	551.37	553.67	0
71	2	33.33	-1000	-400	-612.5	-625	1	554.74	555.71	0.5
72	2	33.33	-1000	-400	-612.5	-625	2	556.78	557.59	1
73	2	33.33	-600	0	-200	-600	1	563.25	564.8	0
74	2	33.33	-600	0	-400	-600	1	565.87	566.59	0
75	2	33.33	-600	0	-400	-500	2	567.66	568.12	0
76	2	33.33	-600	0	-400	-450	2	569.19	569.66	0
77	2	33.33	-600	0	-400	-425	2	570.73	571.55	0
78	2	33.33	-600	0	-400	-412.5	2	572.62	574.03	0
79	2	33.33	-600	0	-400	-412.5	1	575.11	575.8	0.5
80	2	33.33	-600	0	-400	-412.5	2	576.87	578.73	1
81	2	33.33	-600	-300	-400	-600	1	587.6	591.43	0
82	2	33.33	-600	-300	-500	-600	1	592.51	594.03	0
83	2	33.33	-600	-300	-500	-550	2	595.11	596.35	0
84	2	33.33	-600	-300	-500	-525	2	597.43	598.27	0
85	2	33.33	-600	-300	-500	-512.5	2	599.34	599.79	0
86	2	33.33	-600	-300	-506.25	-512.5	1	600.86	601.84	0
87	2	33.33	-600	-300	-506.25	-512.5	1	602.91	603.59	0.5
88	2	33.33	-600	-300	-506.25	-512.5	2	604.66	605.74	1
89	1	50	1200	0	0	600	1	615.24	615.65	0
90	1	50	1200	0	0	300	1	616.72	618.15	0
91	1	50	1200	0	150	300	2	619.22	620.59	0
92	1	50	1200	0	225	300	2	621.66	622.78	0
93	1	50	1200	0	262.5	300	2	623.85	624.67	0
94	1	50	1200	0	281.25	300	2	625.74	626.78	0
95	1	50	1200	0	281.25	300	1	627.85	628.55	0.5
96	1	50	1200	0	281.25	300	2	629.62	630.59	1
97	1	33.33	1200	600	600	800	1	643.84	644.26	0
98	1	33.33	1200	600	600	700	1	645.33	645.75	0
99	1	33.33	1200	600	600	650	1	646.82	648.02	0
100	1	33.33	1200	600	625	650	2	649.1	649.78	0
101	1	33.33	1200	600	637.5	650	2	650.86	651.6	0
102	1	33.33	1200	600	643.75	650	2	652.67	654.3	0
103	1	33.33	1200	600	643.75	650	1	655.38	656.39	0.5
104	1	33.33	1200	600	643.75	650	2	657.46	658.46	1
105	1	33.33	600	0	0	200	1	665.65	669.58	0
106	1	33.33	600	0	100	200	2	670.65	671.14	0
107	1	33.33	600	0	150	200	2	672.21	672.78	0
108	1	33.33	600	0	175	200	2	673.85	674.18	0
109	1	33.33	600	0	187.5	200	2	675.24	675.58	0
110	1	33.33	600	0	193.75	200	2	676.65	676.96	0
111	1	33.33	600	0	193.75	200	1	678.03	678.73	0.5
112	1	33.33	600	0	193.75	200	2	679.8	680.46	1
113	1	66.67	1200	0	0	800	1	685.34	685.67	0
114	1	66.67	1200	0	0	400	1	686.74	688.19	0
115	1	66.67	1200	0	200	400	2	689.26	689.71	0
116	1	66.67	1200	0	300	400	2	690.78	692.64	0
117	1	66.67	1200	0	350	400	2	693.71	696.1	0
118	1	66.67	1200	0	375	400	2	697.17	699.1	0
119	1	66.67	1200	0	375	400	1	700.17	701.14	0.5
120	1	66.67	1200	0	375	400	2	702.21	703.02	1
121	1	16.67	1200	0	0	200	1	711.63	712.16	0
122	1	16.67	1200	0	0	100	1	713.23	713.62	0
123	1	16.67	1200	0	0	50	1	714.69	715.53	0
124	1	16.67	1200	0	25	50	2	716.6	716.76	0
125	1	16.67	1200	0	37.5	50	2	717.83	718.5	0
126	1	16.67	1200	0	43.75	50	2	719.57	720.02	0
127	1	16.67	1200	0	43.75	50	2	721.09	721.93	0
128	1	16.67	1200	0	43.75	50	2	723	726.17	0
129	1	16.67	1200	0	0	200	1	727.24	729.36	0
130	1	16.67	1200	0	0	100	1	730.43	730.68	0
131	1	16.67	1200	0	0	50	1	731.75	732.07	0
132	1	16.67	1200	0	25	50	2	733.14	733.18	0
133	1	16.67	1200	0	37.5	50	2	734.25	737.13	0
134	1	16.67	1200	0	43.75	50	2	738.2	738.72	0
135	1	16.67	1200	0	43.75	50	1	739.79	740.61	0.5
136	1	16.67	1200	0	43.75	50	2	741.68	742.29	1
137	1	33.33	1200	0	0	400	1	747.3	748.51	0
138	1	33.33	1200	0	0	200	1	749.58	750.09	0
139	1	33.33	1200	0	0	100	1	751.16	751.75	0
140	1	33.33	1200	0	50	100	2	752.82	753.93	0
141	1	33.33	1200	0	75	100	2	755.01	756.58	0
142	1	33.33	1200	0	87.5	100	2	757.65	758.18	0
143	1	33.33	1200	0	87.5	100	1	759.25	760	0.5
144	1	33.33	1200	0	87.5	100	2	761.07	762.2	1
145	1	83.33	1200	0	0	1000	1	766.22	766.88	0
146	1	83.33	1200	0	0	500	1	767.95	768.36	0
147	1	83.33	1200	0	0	250	1	769.43	770.19	0
148	1	83.33	1200	0	0	125	1	771.26	773.49	0
149	1	83.33	1200	0	62.5	125	2	774.56	775.11	0
150	1	83.33	1200	0	93.75	125	2	776.18	776.75	0
151	1	83.33	1200	0	93.75	125	1	777.82	778.57	0.5
152	1	83.33	1200	0	93.75	125	2	779.64	780.31	1
153	1	33.33	1200	900	900	1000	1	785.3	785.8	0
154	1	33.33	1200	900	950	1000	2	786.87	787.91	0
155	1	33.33	1200	900	975	1000	2	788.98	789.29	0
156	1	33.33	1200	900	987.5	1000	2	790.36	790.61	0
157	1	33.33	1200	900	987.5	993.75	1	791.68	792.68	0
158	1	33.33	1200	900	987.5	990.63	1	793.75	797.38	0
159	1	33.33	1200	900	987.5	990.63	1	798.45	799.69	0.5
160	1	33.33	1200	900	987.5	990.63	2	800.77	801.49	1
161	1	33.33	1000	400	400	600	1	810.11	819.53	0
162	1	33.33	1000	400	400	500	1	820.61	821.37	0
163	1	33.33	1000	400	400	450	1	822.44	822.97	0
164	1	33.33	1000	400	425	450	2	824.04	824.36	0
165	1	33.33	1000	400	437.5	450	2	825.43	826.24	0
166	1	33.33	1000	400	443.75	450	2	827.31	827.84	0
167	1	33.33	1000	400	443.75	450	1	828.91	829.45	0.5
168	1	33.33	1000	400	443.75	450	2	830.52	831.81	1
169	1	33.33	600	300	300	400	1	838.9	839.33	0
170	1	33.33	600	300	350	400	2	840.4	840.92	0
171	1	33.33	600	300	375	400	2	841.99	844.33	0
172	1	33.33	600	300	387.5	400	2	845.4	846.15	0
173	1	33.33	600	300	387.5	393.75	1	847.22	849.32	0
174	1	33.33	600	300	387.5	390.63	1	850.39	851.53	0
175	1	33.33	600	300	387.5	390.63	1	852.6	854.34	0.5
176	1	33.33	600	300	387.5	390.63	2	855.41	856.37	1
