# Supplementary material for: Dopaminergic Drug Effects on Probability Weighting during Risky Decision Making
Source: eNeuro. 2018 Apr 6;5(2):ENEURO.0330-18.2018. doi: 10.1523/ENEURO.0330-18.2018 (PMC5889481; doi:10.1523/ENEURO.0330-18.2018)
Supplement: Extended Data 1 — Raw data and MATLAB code for the prospect theory parameter estimation procedure implemented in the study. The code includes scripts for the main parameter estimation steps, parameter recovery, and checking the quality of the estimation. Download Extended Data 1, ZIP file. [file sup_enu-eN-NWR-0330-17-s02.zip › ExtendedData/Data/taskCE_Exp_18_Ses_2.xlsx]

## Sheet: taskCE_Exp_18_Ses_2
=======================================================================================================================================================
***** CASH EQUIVALENT TASK ***** subject ID: Exp_18_Ses_2
***** 2012-11-16 13:13:44 ***** filename: taskCE_Exp_18_Ses_2.txt
=======================================================================================================================================================
Block: 0 = practice, 1 = first session, 2 = second session
Order of blocks: 1 (1 = WINS - LOSSES, 2 = LOSSES - WINS)
Output directory: C:\Users\liejan\Desktop\Documents\Experiments\CE\logfiles
==== BEGIN === start of experiment (in seconds) : 25980.816 ==========================================================================================
#Trial	Block	Probability	Cash	AltCash	LowerBound	UpperBound	Response	PresentationTime	ResponseTime	Advance
1	1	33.33	1200	900	900	1000	1	268.83	269.57	0
2	1	33.33	1200	900	900	950	1	270.64	271.65	0
3	1	33.33	1200	900	900	925	1	272.72	273.74	0
4	1	33.33	1200	900	900	912.5	1	274.82	276.17	0
5	1	33.33	1200	900	900	906.25	1	277.24	278.18	0
6	1	33.33	1200	900	903.13	906.25	2	279.26	280.86	0
7	1	33.33	1200	900	903.13	906.25	1	281.93	282.7	0.5
8	1	33.33	1200	900	903.13	906.25	2	283.77	284.62	1
9	1	33.33	600	300	300	400	1	294.43	295.02	0
10	1	33.33	600	300	350	400	2	296.09	296.31	0
11	1	33.33	600	300	375	400	2	297.38	297.62	0
12	1	33.33	600	300	387.5	400	2	298.69	298.97	0
13	1	33.33	600	300	393.75	400	2	300.04	300.44	0
14	1	33.33	600	300	396.88	400	2	301.51	302.15	0
15	1	33.33	600	300	396.88	400	1	303.22	303.82	0.5
16	1	33.33	600	300	396.88	400	2	304.89	305.5	1
17	1	33.33	1000	400	400	600	1	313.88	314.5	0
18	1	33.33	1000	400	400	500	1	315.57	315.84	0
19	1	33.33	1000	400	400	450	1	316.91	318.38	0
20	1	33.33	1000	400	425	450	2	319.45	319.45	0
21	1	33.33	1000	400	425	437.5	1	320.52	324.13	0
22	1	33.33	1000	400	431.25	437.5	2	325.2	325.92	0
23	1	33.33	1000	400	431.25	437.5	1	326.99	328.08	0.5
24	1	33.33	1000	400	431.25	437.5	1	329.15	330.41	0
25	1	33.33	1000	400	400	600	1	331.49	332.94	0
26	1	33.33	1000	400	400	500	1	334.02	334.37	0
27	1	33.33	1000	400	400	450	1	335.44	335.61	0
28	1	33.33	1000	400	425	450	2	336.68	337.49	0
29	1	33.33	1000	400	425	437.5	1	338.57	339.85	0
30	1	33.33	1000	400	431.25	437.5	2	340.92	341.61	0
31	1	33.33	1000	400	431.25	437.5	1	342.68	343.38	0.5
32	1	33.33	1000	400	431.25	437.5	2	344.45	345.29	1
33	1	33.33	1200	600	600	800	1	351.55	353.21	0
34	1	33.33	1200	600	600	700	1	354.29	355.59	0
35	1	33.33	1200	600	650	700	2	356.66	357.09	0
36	1	33.33	1200	600	675	700	2	358.16	358.75	0
37	1	33.33	1200	600	687.5	700	2	359.82	360.08	0
38	1	33.33	1200	600	693.75	700	2	361.15	361.56	0
39	1	33.33	1200	600	693.75	700	1	362.63	363.17	0.5
40	1	33.33	1200	600	693.75	700	2	364.24	364.97	1
41	1	66.67	1200	0	800	1200	2	372.84	373.45	0
42	1	66.67	1200	0	1000	1200	2	374.52	375.17	0
43	1	66.67	1200	0	1000	1100	1	376.24	376.99	0
44	1	66.67	1200	0	1000	1050	1	378.06	379.09	0
45	1	66.67	1200	0	1000	1025	1	380.16	380.73	0
46	1	66.67	1200	0	1000	1012.5	1	381.8	382.24	0
47	1	66.67	1200	0	1000	1012.5	1	383.31	383.57	0.5
48	1	66.67	1200	0	1000	1012.5	2	384.63	385.53	1
49	1	33.33	600	0	0	200	1	395.55	396.02	0
50	1	33.33	600	0	0	100	1	397.09	397.49	0
51	1	33.33	600	0	50	100	2	398.55	399.91	0
52	1	33.33	600	0	75	100	2	400.98	402.77	0
53	1	33.33	600	0	87.5	100	2	403.84	404.3	0
54	1	33.33	600	0	93.75	100	2	405.37	405.84	0
55	1	33.33	600	0	93.75	100	1	406.91	407.49	0.5
56	1	33.33	600	0	93.75	100	2	408.56	409.5	1
57	1	83.33	1200	0	0	1000	1	417.35	418.21	0
58	1	83.33	1200	0	0	500	1	419.28	419.74	0
59	1	83.33	1200	0	250	500	2	420.81	422.26	0
60	1	83.33	1200	0	375	500	2	423.33	424.33	0
61	1	83.33	1200	0	437.5	500	2	425.4	426.23	0
62	1	83.33	1200	0	468.75	500	2	427.3	428.64	0
63	1	83.33	1200	0	468.75	500	1	429.72	430.66	0.5
64	1	83.33	1200	0	468.75	500	2	431.73	432.84	1
65	1	33.33	1200	0	0	400	1	442.51	443.44	0
66	1	33.33	1200	0	0	200	1	444.51	447.67	0
67	1	33.33	1200	0	100	200	2	448.74	449.34	0
68	1	33.33	1200	0	150	200	2	450.41	450.86	0
69	1	33.33	1200	0	175	200	2	451.93	452.47	0
70	1	33.33	1200	0	187.5	200	2	453.54	454.4	0
71	1	33.33	1200	0	187.5	200	1	455.47	456.18	0.5
72	1	33.33	1200	0	187.5	200	2	457.25	458.1	1
73	1	50	1200	0	0	600	1	463.94	464.17	0
74	1	50	1200	0	0	300	1	465.24	466.48	0
75	1	50	1200	0	0	150	1	467.55	469.37	0
76	1	50	1200	0	75	150	2	470.44	470.68	0
77	1	50	1200	0	112.5	150	2	471.74	473.31	0
78	1	50	1200	0	131.25	150	2	474.38	475.08	0
79	1	50	1200	0	131.25	150	1	476.15	476.99	0.5
80	1	50	1200	0	131.25	150	2	478.06	479.02	1
81	1	16.67	1200	0	0	200	1	485.22	486.34	0
82	1	16.67	1200	0	0	100	1	487.41	487.84	0
83	1	16.67	1200	0	0	50	1	488.91	491.18	0
84	1	16.67	1200	0	25	50	2	492.25	493.86	0
85	1	16.67	1200	0	37.5	50	2	494.93	495.79	0
86	1	16.67	1200	0	43.75	50	2	496.86	497.33	0
87	1	16.67	1200	0	43.75	50	1	498.4	499.59	0.5
88	1	16.67	1200	0	43.75	50	2	500.66	501.28	1
89	2	33.33	-1200	0	-400	-1200	1	506.9	510.68	0
90	2	33.33	-1200	0	-800	-1200	1	511.76	513.36	0
91	2	33.33	-1200	0	-800	-1000	2	514.44	515.17	0
92	2	33.33	-1200	0	-800	-900	2	516.24	516.8	0
93	2	33.33	-1200	0	-800	-850	2	517.87	520.04	0
94	2	33.33	-1200	0	-800	-825	2	521.12	521.65	0
95	2	33.33	-1200	0	-800	-825	1	522.72	523.43	0.5
96	2	33.33	-1200	0	-800	-825	2	524.5	525.15	1
97	2	33.33	-1200	-600	-800	-1200	1	531.55	532.04	0
98	2	33.33	-1200	-600	-1000	-1200	1	533.11	537.61	0
99	2	33.33	-1200	-600	-1000	-1100	2	538.68	538.99	0
100	2	33.33	-1200	-600	-1000	-1050	2	540.06	541.14	0
101	2	33.33	-1200	-600	-1000	-1025	2	542.21	542.79	0
102	2	33.33	-1200	-600	-1000	-1012.5	2	543.86	544.42	0
103	2	33.33	-1200	-600	-1000	-1012.5	1	545.49	546.33	0.5
104	2	33.33	-1200	-600	-1000	-1012.5	2	547.4	548.15	1
105	2	66.67	-1200	0	-800	-1200	1	558.19	560.42	0
106	2	66.67	-1200	0	-1000	-1200	1	561.49	562.86	0
107	2	66.67	-1200	0	-1000	-1100	2	563.93	565.3	0
108	2	66.67	-1200	0	-1000	-1050	2	566.37	566.76	0
109	2	66.67	-1200	0	-1000	-1025	2	567.83	568.16	0
110	2	66.67	-1200	0	-1000	-1012.5	2	569.23	569.77	0
111	2	66.67	-1200	0	-1000	-1012.5	1	570.84	571.68	0.5
112	2	66.67	-1200	0	-1000	-1012.5	2	572.75	573.64	1
113	2	33.33	-1000	-400	-600	-1000	1	585.61	589.37	0
114	2	33.33	-1000	-400	-800	-1000	1	590.44	591.85	0
115	2	33.33	-1000	-400	-900	-1000	1	592.92	594.5	0
116	2	33.33	-1000	-400	-900	-950	2	595.57	596.24	0
117	2	33.33	-1000	-400	-900	-925	2	597.31	598.08	0
118	2	33.33	-1000	-400	-900	-912.5	2	599.15	599.73	0
119	2	33.33	-1000	-400	-900	-912.5	1	600.8	601.8	0.5
120	2	33.33	-1000	-400	-900	-912.5	2	602.87	603.46	1
121	2	16.67	-1200	0	0	-200	2	617.31	619.71	0
122	2	16.67	-1200	0	-100	-200	1	620.78	625.67	0
123	2	16.67	-1200	0	-150	-200	1	626.74	627.97	0
124	2	16.67	-1200	0	-175	-200	1	629.04	629.32	0
125	2	16.67	-1200	0	-187.5	-200	1	630.39	630.75	0
126	2	16.67	-1200	0	-193.75	-200	1	631.82	632.62	0
127	2	16.67	-1200	0	-193.75	-200	2	633.69	634.99	0
128	2	16.67	-1200	0	-193.75	-200	1	636.07	636.64	0
129	2	16.67	-1200	0	-200	-1200	1	637.71	642.24	0
130	2	16.67	-1200	0	-200	-700	2	643.31	646.04	0
131	2	16.67	-1200	0	-200	-450	2	647.11	648.01	0
132	2	16.67	-1200	0	-200	-325	2	649.08	651.86	0
133	2	16.67	-1200	0	-262.5	-325	1	652.93	653.55	0
134	2	16.67	-1200	0	-293.75	-325	1	654.62	655.34	0
135	2	16.67	-1200	0	-293.75	-325	2	656.41	657.03	0
136	2	16.67	-1200	0	-293.75	-325	1	658.1	658.77	0
137	2	16.67	-1200	0	-200	-1200	1	659.84	665.5	0
138	2	16.67	-1200	0	-200	-700	2	666.57	667.66	0
139	2	16.67	-1200	0	-450	-700	1	668.73	671.97	0
140	2	16.67	-1200	0	-575	-700	1	673.04	675.78	0
141	2	16.67	-1200	0	-637.5	-700	1	676.85	677.76	0
142	2	16.67	-1200	0	-668.75	-700	1	678.83	679.54	0
143	2	16.67	-1200	0	-668.75	-700	1	680.61	682.31	0.5
144	2	16.67	-1200	0	-668.75	-700	2	683.38	683.99	1
145	2	33.33	-600	0	-200	-600	1	692.97	693.49	0
146	2	33.33	-600	0	-400	-600	1	694.56	696.57	0
147	2	33.33	-600	0	-400	-500	2	697.64	697.99	0
148	2	33.33	-600	0	-400	-450	2	699.06	699.61	0
149	2	33.33	-600	0	-400	-425	2	700.68	701.42	0
150	2	33.33	-600	0	-400	-412.5	2	702.48	703.14	0
151	2	33.33	-600	0	-400	-412.5	1	704.21	704.85	0.5
152	2	33.33	-600	0	-400	-412.5	2	705.92	706.63	1
153	2	33.33	-600	-300	-400	-600	1	710.98	719.35	0
154	2	33.33	-600	-300	-400	-500	2	720.42	720.81	0
155	2	33.33	-600	-300	-400	-450	2	721.88	723.64	0
156	2	33.33	-600	-300	-400	-425	2	724.71	726.19	0
157	2	33.33	-600	-300	-400	-412.5	2	727.26	727.5	0
158	2	33.33	-600	-300	-400	-406.25	2	728.57	729.16	0
159	2	33.33	-600	-300	-400	-406.25	1	730.23	730.82	0.5
160	2	33.33	-600	-300	-400	-406.25	2	731.89	732.65	1
161	2	50	-1200	0	-600	-1200	1	736.57	739.06	0
162	2	50	-1200	0	-600	-900	2	740.13	743.9	0
163	2	50	-1200	0	-750	-900	1	744.97	746.32	0
164	2	50	-1200	0	-750	-825	2	747.39	748.21	0
165	2	50	-1200	0	-787.5	-825	1	749.28	751.08	0
166	2	50	-1200	0	-787.5	-806.25	2	752.15	752.83	0
167	2	50	-1200	0	-787.5	-806.25	1	753.9	755.07	0.5
168	2	50	-1200	0	-787.5	-806.25	2	756.14	756.88	1
169	2	83.33	-1200	0	0	-1000	2	762.6	767.58	0
170	2	83.33	-1200	0	0	-500	2	768.66	770.09	0
171	2	83.33	-1200	0	-250	-500	1	771.16	774.05	0
172	2	83.33	-1200	0	-375	-500	1	775.13	775.73	0
173	2	83.33	-1200	0	-437.5	-500	1	776.8	777.24	0
174	2	83.33	-1200	0	-468.75	-500	1	778.31	779.08	0
175	2	83.33	-1200	0	-468.75	-500	1	780.15	780.73	0.5
176	2	83.33	-1200	0	-468.75	-500	2	781.8	783.2	1
177	2	33.33	-1200	-900	-1000	-1200	1	790.76	791.35	0
178	2	33.33	-1200	-900	-1100	-1200	1	792.42	794.46	0
179	2	33.33	-1200	-900	-1100	-1150	2	795.53	796.43	0
180	2	33.33	-1200	-900	-1100	-1125	2	797.5	799.18	0
181	2	33.33	-1200	-900	-1100	-1112.5	2	800.25	800.82	0
182	2	33.33	-1200	-900	-1100	-1106.25	2	801.89	802.52	0
183	2	33.33	-1200	-900	-1100	-1106.25	1	803.59	804.01	0.5
184	2	33.33	-1200	-900	-1100	-1106.25	2	805.08	805.77	1
