# Supplementary material for: Dopaminergic Drug Effects on Probability Weighting during Risky Decision Making
Source: eNeuro. 2018 Apr 6;5(2):ENEURO.0330-18.2018. doi: 10.1523/ENEURO.0330-18.2018 (PMC5889481; doi:10.1523/ENEURO.0330-18.2018)
Supplement: Extended Data 1 — Raw data and MATLAB code for the prospect theory parameter estimation procedure implemented in the study. The code includes scripts for the main parameter estimation steps, parameter recovery, and checking the quality of the estimation. Download Extended Data 1, ZIP file. [file sup_enu-eN-NWR-0330-17-s02.zip › ExtendedData/Data/taskCE_Exp_19_Ses_1.xlsx]

## Sheet: taskCE_Exp_19_Ses_1
=======================================================================================================================================================
***** CASH EQUIVALENT TASK ***** subject ID: Exp_19_Ses_1
***** 2013-03-10 13:18:10 ***** filename: taskCE_Exp_19_Ses_1.txt
=======================================================================================================================================================
Block: 0 = practice, 1 = first session, 2 = second session
Order of blocks: 2 (1 = WINS - LOSSES, 2 = LOSSES - WINS)
Output directory: C:\Users\liejan\Desktop\Documents\Experiments\CE\logfiles
==== BEGIN === start of experiment (in seconds) : 112645.4785 ==========================================================================================
#Trial	Block	Probability	Cash	AltCash	LowerBound	UpperBound	Response	PresentationTime	ResponseTime	Advance
1	2	33.33	-1200	-600	-600	-800	2	500.29	502.65	0
2	2	33.33	-1200	-600	-700	-800	1	503.73	508.14	0
3	2	33.33	-1200	-600	-700	-750	2	509.21	513.69	0
4	2	33.33	-1200	-600	-700	-725	2	514.76	519.75	0
5	2	33.33	-1200	-600	-700	-712.5	2	520.82	525.2	0
6	2	33.33	-1200	-600	-706.25	-712.5	1	526.28	528.15	0
7	2	33.33	-1200	-600	-706.25	-712.5	1	529.22	533.5	0.5
8	2	33.33	-1200	-600	-706.25	-712.5	2	534.57	539.05	1
9	2	50	-1200	0	0	-600	2	553.04	555.25	0
10	2	50	-1200	0	-300	-600	1	556.32	559.23	0
11	2	50	-1200	0	-450	-600	1	560.31	561.82	0
12	2	50	-1200	0	-525	-600	1	562.89	565.26	0
13	2	50	-1200	0	-562.5	-600	1	566.34	568.63	0
14	2	50	-1200	0	-581.25	-600	1	569.71	575.16	0
15	2	50	-1200	0	-581.25	-600	1	576.23	577.64	0.5
16	2	50	-1200	0	-581.25	-600	2	578.71	580.92	1
17	2	33.33	-1200	0	0	-400	2	601.6	603.72	0
18	2	33.33	-1200	0	-200	-400	1	604.79	607.3	0
19	2	33.33	-1200	0	-300	-400	1	608.38	609.51	0
20	2	33.33	-1200	0	-350	-400	1	610.59	613.22	0
21	2	33.33	-1200	0	-350	-375	2	614.29	616.75	0
22	2	33.33	-1200	0	-362.5	-375	1	617.83	620.19	0
23	2	33.33	-1200	0	-362.5	-375	1	621.27	622.38	0.5
24	2	33.33	-1200	0	-362.5	-375	2	623.46	627.32	1
25	2	83.33	-1200	0	0	-1000	2	648.54	651.32	0
26	2	83.33	-1200	0	-500	-1000	1	652.39	654	0
27	2	83.33	-1200	0	-750	-1000	1	655.07	656.13	0
28	2	83.33	-1200	0	-875	-1000	1	657.2	658.7	0
29	2	83.33	-1200	0	-937.5	-1000	1	659.78	661.01	0
30	2	83.33	-1200	0	-968.75	-1000	1	662.09	664.35	0
31	2	83.33	-1200	0	-968.75	-1000	1	665.43	666.91	0.5
32	2	83.33	-1200	0	-968.75	-1000	2	667.98	669.76	1
33	2	33.33	-1200	-900	-900	-1000	2	689.1	692.33	0
34	2	33.33	-1200	-900	-950	-1000	1	693.4	703.13	0
35	2	33.33	-1200	-900	-950	-975	2	704.21	707.59	0
36	2	33.33	-1200	-900	-950	-962.5	2	708.66	714.02	0
37	2	33.33	-1200	-900	-956.25	-962.5	1	715.1	717.75	0
38	2	33.33	-1200	-900	-956.25	-959.38	2	718.82	721.53	0
39	2	33.33	-1200	-900	-956.25	-959.38	1	722.6	723.9	0.5
40	2	33.33	-1200	-900	-956.25	-959.38	2	724.98	728	1
41	2	33.33	-1000	-400	-400	-600	2	751.2	751.91	0
42	2	33.33	-1000	-400	-500	-600	1	752.98	762.94	0
43	2	33.33	-1000	-400	-550	-600	1	764.02	765.1	0
44	2	33.33	-1000	-400	-575	-600	1	766.17	767	0
45	2	33.33	-1000	-400	-587.5	-600	1	768.07	769.23	0
46	2	33.33	-1000	-400	-593.75	-600	1	770.3	772.38	0
47	2	33.33	-1000	-400	-593.75	-600	1	773.46	775.36	0.5
48	2	33.33	-1000	-400	-593.75	-600	2	776.44	777.98	1
49	2	16.67	-1200	0	-200	-1200	1	795.77	798.25	0
50	2	16.67	-1200	0	-200	-700	2	799.33	802.06	0
51	2	16.67	-1200	0	-200	-450	2	803.13	808.7	0
52	2	16.67	-1200	0	-325	-450	1	809.77	811.36	0
53	2	16.67	-1200	0	-325	-387.5	2	812.43	816.09	0
54	2	16.67	-1200	0	-356.25	-387.5	1	817.17	819.12	0
55	2	16.67	-1200	0	-356.25	-387.5	1	820.19	821.76	0.5
56	2	16.67	-1200	0	-356.25	-387.5	2	822.84	824.17	1
57	2	33.33	-600	-300	-300	-400	2	839.73	842.4	0
58	2	33.33	-600	-300	-350	-400	1	843.48	845.79	0
59	2	33.33	-600	-300	-375	-400	1	846.86	852.1	0
60	2	33.33	-600	-300	-387.5	-400	1	853.17	855.79	0
61	2	33.33	-600	-300	-387.5	-393.75	2	856.87	859.3	0
62	2	33.33	-600	-300	-390.63	-393.75	1	860.37	863.33	0
63	2	33.33	-600	-300	-390.63	-393.75	1	864.41	866.47	0.5
64	2	33.33	-600	-300	-390.63	-393.75	2	867.54	869.03	1
65	2	66.67	-1200	0	-800	-1200	1	890.35	897.52	0
66	2	66.67	-1200	0	-800	-1000	2	898.6	900.93	0
67	2	66.67	-1200	0	-800	-900	2	902	915.58	0
68	2	66.67	-1200	0	-850	-900	1	916.66	918.4	0
69	2	66.67	-1200	0	-850	-875	2	919.48	920.91	0
70	2	66.67	-1200	0	-850	-862.5	2	921.99	924.34	0
71	2	66.67	-1200	0	-850	-862.5	1	925.42	929.34	0.5
72	2	66.67	-1200	0	-850	-862.5	2	930.41	932.34	1
73	2	33.33	-600	0	-200	-600	1	953.11	953.84	0
74	2	33.33	-600	0	-200	-400	2	954.91	957.05	0
75	2	33.33	-600	0	-300	-400	1	958.12	959.73	0
76	2	33.33	-600	0	-300	-350	2	960.8	963.11	0
77	2	33.33	-600	0	-300	-325	2	964.19	965.88	0
78	2	33.33	-600	0	-312.5	-325	1	966.95	968.13	0
79	2	33.33	-600	0	-312.5	-325	1	969.2	970.32	0.5
80	2	33.33	-600	0	-312.5	-325	2	971.39	972.79	1
81	1	16.67	1200	0	0	200	1	1009.51	1013.16	0
82	1	16.67	1200	0	100	200	2	1014.23	1015.92	0
83	1	16.67	1200	0	150	200	2	1016.99	1018.53	0
84	1	16.67	1200	0	150	175	1	1019.6	1021.45	0
85	1	16.67	1200	0	162.5	175	2	1022.52	1024.85	0
86	1	16.67	1200	0	168.75	175	2	1025.93	1027.5	0
87	1	16.67	1200	0	168.75	175	1	1028.58	1031.21	0.5
88	1	16.67	1200	0	168.75	175	2	1032.28	1034.49	1
89	1	33.33	1200	600	800	1200	2	1049.45	1050.05	0
90	1	33.33	1200	600	800	1000	1	1051.13	1054.18	0
91	1	33.33	1200	600	900	1000	2	1055.26	1056.64	0
92	1	33.33	1200	600	900	950	1	1057.71	1059.87	0
93	1	33.33	1200	600	925	950	2	1060.95	1064.61	0
94	1	33.33	1200	600	937.5	950	2	1065.68	1066.99	0
95	1	33.33	1200	600	937.5	950	1	1068.06	1069.25	0.5
96	1	33.33	1200	600	937.5	950	2	1070.32	1071.6	1
97	1	33.33	600	0	200	600	2	1099.17	1104.8	0
98	1	33.33	600	0	200	400	1	1105.88	1107.4	0
99	1	33.33	600	0	200	300	1	1108.47	1110.09	0
100	1	33.33	600	0	250	300	2	1111.17	1115.68	0
101	1	33.33	600	0	250	275	1	1116.76	1117.98	0
102	1	33.33	600	0	250	262.5	1	1119.05	1125.08	0
103	1	33.33	600	0	250	262.5	1	1126.15	1127.5	0.5
104	1	33.33	600	0	250	262.5	2	1128.57	1129.87	1
105	1	33.33	600	300	400	600	2	1153.29	1154.4	0
106	1	33.33	600	300	400	500	1	1155.47	1159.4	0
107	1	33.33	600	300	450	500	2	1160.47	1162.16	0
108	1	33.33	600	300	450	475	1	1163.24	1164.49	0
109	1	33.33	600	300	462.5	475	2	1165.57	1167.88	0
110	1	33.33	600	300	468.75	475	2	1168.96	1170.57	0
111	1	33.33	600	300	468.75	475	1	1171.65	1173.09	0.5
112	1	33.33	600	300	468.75	475	2	1174.17	1175.52	1
113	1	83.33	1200	0	0	1000	1	1192.89	1195.47	0
114	1	83.33	1200	0	0	500	1	1196.54	1196.9	0
115	1	83.33	1200	0	250	500	2	1197.97	1200.64	0
116	1	83.33	1200	0	375	500	2	1201.72	1202.29	0
117	1	83.33	1200	0	437.5	500	2	1203.36	1204.03	0
118	1	83.33	1200	0	468.75	500	2	1205.1	1206.51	0
119	1	83.33	1200	0	468.75	500	1	1207.59	1209.04	0.5
120	1	83.33	1200	0	468.75	500	2	1210.12	1211.41	1
121	1	50	1200	0	0	600	1	1223.69	1225.37	0
122	1	50	1200	0	0	300	1	1226.44	1227.72	0
123	1	50	1200	0	150	300	2	1228.8	1229.99	0
124	1	50	1200	0	225	300	2	1231.06	1232.04	0
125	1	50	1200	0	262.5	300	2	1233.12	1234.22	0
126	1	50	1200	0	281.25	300	2	1235.29	1236.21	0
127	1	50	1200	0	281.25	300	1	1237.28	1238.67	0.5
128	1	50	1200	0	281.25	300	2	1239.75	1243.83	1
129	1	66.67	1200	0	0	800	1	1273.28	1275.22	0
130	1	66.67	1200	0	400	800	2	1276.29	1280.57	0
131	1	66.67	1200	0	400	600	1	1281.64	1282.78	0
132	1	66.67	1200	0	400	500	1	1283.85	1284.3	0
133	1	66.67	1200	0	450	500	2	1285.38	1289.87	0
134	1	66.67	1200	0	450	475	1	1290.95	1292.09	0
135	1	66.67	1200	0	450	475	1	1293.16	1296.5	0.5
136	1	66.67	1200	0	450	475	2	1297.58	1298.98	1
137	1	33.33	1200	0	0	400	1	1316.77	1317.97	0
138	1	33.33	1200	0	200	400	2	1319.04	1320.38	0
139	1	33.33	1200	0	300	400	2	1321.46	1323.09	0
140	1	33.33	1200	0	300	350	1	1324.16	1325.54	0
141	1	33.33	1200	0	325	350	2	1326.61	1328.44	0
142	1	33.33	1200	0	337.5	350	2	1329.51	1330.56	0
143	1	33.33	1200	0	337.5	350	1	1331.63	1333.9	0.5
144	1	33.33	1200	0	337.5	350	2	1334.98	1336.54	1
145	1	33.33	1000	400	600	1000	2	1355.75	1357.37	0
146	1	33.33	1000	400	600	800	1	1358.44	1361.53	0
147	1	33.33	1000	400	600	700	1	1362.6	1364	0
148	1	33.33	1000	400	650	700	2	1365.07	1366.05	0
149	1	33.33	1000	400	675	700	2	1367.13	1367.67	0
150	1	33.33	1000	400	687.5	700	2	1368.74	1369.51	0
151	1	33.33	1000	400	687.5	700	1	1370.58	1371.81	0.5
152	1	33.33	1000	400	687.5	700	2	1372.88	1373.89	1
153	1	33.33	1200	900	1000	1200	2	1385.03	1388.17	0
154	1	33.33	1200	900	1000	1100	1	1389.24	1391.13	0
155	1	33.33	1200	900	1050	1100	2	1392.2	1393.85	0
156	1	33.33	1200	900	1075	1100	2	1394.93	1395.35	0
157	1	33.33	1200	900	1087.5	1100	2	1396.42	1396.98	0
158	1	33.33	1200	900	1093.75	1100	2	1398.06	1398.6	0
159	1	33.33	1200	900	1093.75	1100	1	1399.67	1400.66	0.5
160	1	33.33	1200	900	1093.75	1100	2	1401.74	1402.84	1
