# Supplementary material for: Dopaminergic Drug Effects on Probability Weighting during Risky Decision Making
Source: eNeuro. 2018 Apr 6;5(2):ENEURO.0330-18.2018. doi: 10.1523/ENEURO.0330-18.2018 (PMC5889481; doi:10.1523/ENEURO.0330-18.2018)
Supplement: Extended Data 1 — Raw data and MATLAB code for the prospect theory parameter estimation procedure implemented in the study. The code includes scripts for the main parameter estimation steps, parameter recovery, and checking the quality of the estimation. Download Extended Data 1, ZIP file. [file sup_enu-eN-NWR-0330-17-s02.zip › ExtendedData/Data/taskCE_Exp_19_Ses_2.xlsx]

## Sheet: taskCE_Exp_19_Ses_2
=======================================================================================================================================================
***** CASH EQUIVALENT TASK ***** subject ID: Exp_19_Ses_2
***** 2013-03-17 13:15:43 ***** filename: taskCE_Exp_19_Ses_2.txt
=======================================================================================================================================================
Block: 0 = practice, 1 = first session, 2 = second session
Order of blocks: 1 (1 = WINS - LOSSES, 2 = LOSSES - WINS)
Output directory: C:\Users\liejan\Desktop\Documents\Experiments\CE\logfiles
==== BEGIN === start of experiment (in seconds) : 26099.3531 ==========================================================================================
#Trial	Block	Probability	Cash	AltCash	LowerBound	UpperBound	Response	PresentationTime	ResponseTime	Advance
1	1	83.33	1200	0	0	1000	1	295.89	298.54	0
2	1	83.33	1200	0	0	500	1	299.62	301.67	0
3	1	83.33	1200	0	250	500	2	302.74	304.75	0
4	1	83.33	1200	0	375	500	2	305.83	310.54	0
5	1	83.33	1200	0	375	437.5	1	311.61	317.99	0
6	1	83.33	1200	0	375	406.25	1	319.08	323.29	0
7	1	83.33	1200	0	375	406.25	1	324.37	326.05	0.5
8	1	83.33	1200	0	375	406.25	2	327.13	329.47	1
9	1	33.33	600	0	200	600	2	353.17	356.29	0
10	1	33.33	600	0	200	400	1	357.37	358.78	0
11	1	33.33	600	0	200	300	1	359.85	360.56	0
12	1	33.33	600	0	200	250	1	361.64	362.82	0
13	1	33.33	600	0	200	225	1	363.89	364.87	0
14	1	33.33	600	0	200	212.5	1	365.95	367.18	0
15	1	33.33	600	0	200	212.5	1	368.25	369.56	0.5
16	1	33.33	600	0	200	212.5	2	370.64	371.43	1
17	1	33.33	1000	400	600	1000	2	395.7	403.52	0
18	1	33.33	1000	400	600	800	1	404.6	406.26	0
19	1	33.33	1000	400	600	700	1	407.34	408.31	0
20	1	33.33	1000	400	650	700	2	409.39	412.66	0
21	1	33.33	1000	400	650	675	1	413.74	416.14	0
22	1	33.33	1000	400	650	662.5	1	417.22	418.09	0
23	1	33.33	1000	400	650	662.5	1	419.16	420.26	0.5
24	1	33.33	1000	400	650	662.5	2	421.33	424.18	1
25	1	33.33	600	300	400	600	2	438.35	439.14	0
26	1	33.33	600	300	400	500	1	440.22	441.53	0
27	1	33.33	600	300	400	450	1	442.6	444.13	0
28	1	33.33	600	300	425	450	2	445.21	445.88	0
29	1	33.33	600	300	437.5	450	2	446.95	448.97	0
30	1	33.33	600	300	443.75	450	2	450.05	450.9	0
31	1	33.33	600	300	443.75	450	1	451.98	453.01	0.5
32	1	33.33	600	300	443.75	450	2	454.08	454.97	1
33	1	33.33	1200	600	800	1200	2	486.7	496.2	0
34	1	33.33	1200	600	800	1000	1	497.28	498.21	0
35	1	33.33	1200	600	800	900	1	499.29	500.06	0
36	1	33.33	1200	600	850	900	2	501.14	504.28	0
37	1	33.33	1200	600	850	875	1	505.36	506.23	0
38	1	33.33	1200	600	850	862.5	1	507.31	508.63	0
39	1	33.33	1200	600	850	862.5	1	509.71	512.15	0.5
40	1	33.33	1200	600	850	862.5	2	513.23	514.77	1
41	1	16.67	1200	0	200	1200	2	536.45	537.82	0
42	1	16.67	1200	0	200	700	1	538.9	540.01	0
43	1	16.67	1200	0	200	450	1	541.09	541.48	0
44	1	16.67	1200	0	200	325	1	542.56	543.08	0
45	1	16.67	1200	0	200	262.5	1	544.16	547.42	0
46	1	16.67	1200	0	231.25	262.5	2	548.5	549.66	0
47	1	16.67	1200	0	231.25	262.5	1	550.74	551.66	0.5
48	1	16.67	1200	0	231.25	262.5	2	552.74	553.51	1
49	1	33.33	1200	0	0	400	1	571.99	574.99	0
50	1	33.33	1200	0	200	400	2	576.06	576.84	0
51	1	33.33	1200	0	300	400	2	577.92	580.71	0
52	1	33.33	1200	0	350	400	2	581.78	582.92	0
53	1	33.33	1200	0	375	400	2	583.99	588.77	0
54	1	33.33	1200	0	387.5	400	2	589.85	590.74	0
55	1	33.33	1200	0	387.5	400	1	591.81	593.79	0.5
56	1	33.33	1200	0	387.5	400	2	594.86	595.73	1
57	1	66.67	1200	0	0	800	1	617.23	618.08	0
58	1	66.67	1200	0	400	800	2	619.16	619.92	0
59	1	66.67	1200	0	400	600	1	621	622.4	0
60	1	66.67	1200	0	500	600	2	623.48	624.19	0
61	1	66.67	1200	0	550	600	2	625.26	625.83	0
62	1	66.67	1200	0	575	600	2	626.9	627.76	0
63	1	66.67	1200	0	575	600	1	628.84	629.72	0.5
64	1	66.67	1200	0	575	600	2	630.8	631.66	1
65	1	50	1200	0	0	600	1	649.14	649.73	0
66	1	50	1200	0	300	600	2	650.81	651.56	0
67	1	50	1200	0	450	600	2	652.64	653.5	0
68	1	50	1200	0	450	525	1	654.57	655.21	0
69	1	50	1200	0	487.5	525	2	656.29	657.18	0
70	1	50	1200	0	487.5	506.25	1	658.25	659.29	0
71	1	50	1200	0	487.5	506.25	1	660.37	661.2	0.5
72	1	50	1200	0	487.5	506.25	2	662.28	662.97	1
73	1	33.33	1200	900	1000	1200	2	686.97	688.48	0
74	1	33.33	1200	900	1100	1200	2	689.56	691.57	0
75	1	33.33	1200	900	1150	1200	2	692.65	694.46	0
76	1	33.33	1200	900	1150	1175	1	695.54	700.66	0
77	1	33.33	1200	900	1150	1162.5	1	701.73	703.53	0
78	1	33.33	1200	900	1150	1156.25	1	704.61	705.59	0
79	1	33.33	1200	900	1150	1156.25	1	706.67	708.72	0.5
80	1	33.33	1200	900	1150	1156.25	2	709.8	712.97	1
81	2	66.67	-1200	0	0	-800	2	744.1	744.99	0
82	2	66.67	-1200	0	-400	-800	1	746.07	747.63	0
83	2	66.67	-1200	0	-400	-600	2	748.71	749.78	0
84	2	66.67	-1200	0	-500	-600	1	750.85	751.83	0
85	2	66.67	-1200	0	-500	-550	2	752.91	757.03	0
86	2	66.67	-1200	0	-500	-525	2	758.11	759.12	0
87	2	66.67	-1200	0	-500	-525	1	760.2	760.93	0.5
88	2	66.67	-1200	0	-500	-525	2	762	763.14	1
89	2	33.33	-1000	-400	-600	-1000	1	784.76	788.37	0
90	2	33.33	-1000	-400	-600	-800	2	789.45	791.76	0
91	2	33.33	-1000	-400	-600	-700	2	792.84	793.63	0
92	2	33.33	-1000	-400	-600	-650	2	794.71	795.44	0
93	2	33.33	-1000	-400	-600	-625	2	796.51	797.49	0
94	2	33.33	-1000	-400	-600	-612.5	2	798.57	799.98	0
95	2	33.33	-1000	-400	-600	-612.5	1	801.06	802.72	0.5
96	2	33.33	-1000	-400	-600	-612.5	2	803.8	804.64	1
97	2	33.33	-1200	-900	-900	-1000	2	836.47	837.69	0
98	2	33.33	-1200	-900	-950	-1000	1	838.76	841.04	0
99	2	33.33	-1200	-900	-975	-1000	1	842.11	843.07	0
100	2	33.33	-1200	-900	-975	-987.5	2	844.15	845.53	0
101	2	33.33	-1200	-900	-981.25	-987.5	1	846.6	847.55	0
102	2	33.33	-1200	-900	-981.25	-984.38	2	848.63	849.99	0
103	2	33.33	-1200	-900	-981.25	-984.38	1	851.07	853	0.5
104	2	33.33	-1200	-900	-981.25	-984.38	2	854.08	855.15	1
105	2	50	-1200	0	-600	-1200	1	873.52	874.04	0
106	2	50	-1200	0	-600	-900	2	875.11	875.64	0
107	2	50	-1200	0	-600	-750	2	876.71	878.32	0
108	2	50	-1200	0	-675	-750	1	879.4	880.44	0
109	2	50	-1200	0	-675	-712.5	2	881.52	882.83	0
110	2	50	-1200	0	-693.75	-712.5	1	883.91	884.86	0
111	2	50	-1200	0	-693.75	-712.5	1	885.94	886.87	0.5
112	2	50	-1200	0	-693.75	-712.5	2	887.94	888.71	1
113	2	33.33	-600	-300	-400	-600	1	909.12	914.88	0
114	2	33.33	-600	-300	-400	-500	2	915.96	916.58	0
115	2	33.33	-600	-300	-400	-450	2	917.66	918.45	0
116	2	33.33	-600	-300	-400	-425	2	919.53	920.2	0
117	2	33.33	-600	-300	-400	-412.5	2	921.28	922.12	0
118	2	33.33	-600	-300	-400	-406.25	2	923.2	924.07	0
119	2	33.33	-600	-300	-400	-406.25	1	925.14	925.72	0.5
120	2	33.33	-600	-300	-400	-406.25	2	926.8	927.52	1
121	2	16.67	-1200	0	-200	-1200	1	952.58	953.89	0
122	2	16.67	-1200	0	-200	-700	2	954.97	957	0
123	2	16.67	-1200	0	-200	-450	2	958.07	958.49	0
124	2	16.67	-1200	0	-200	-325	2	959.56	960.21	0
125	2	16.67	-1200	0	-200	-262.5	2	961.29	962.33	0
126	2	16.67	-1200	0	-231.25	-262.5	1	963.41	964.37	0
127	2	16.67	-1200	0	-231.25	-262.5	1	965.45	966.41	0.5
128	2	16.67	-1200	0	-231.25	-262.5	2	967.49	967.97	1
129	2	33.33	-1200	-600	-800	-1200	1	982.04	983.7	0
130	2	33.33	-1200	-600	-800	-1000	2	984.78	985.9	0
131	2	33.33	-1200	-600	-800	-900	2	986.98	989.79	0
132	2	33.33	-1200	-600	-800	-850	2	990.87	993.02	0
133	2	33.33	-1200	-600	-825	-850	1	994.1	994.77	0
134	2	33.33	-1200	-600	-825	-837.5	2	995.85	996.95	0
135	2	33.33	-1200	-600	-825	-837.5	1	998.03	998.91	0.5
136	2	33.33	-1200	-600	-825	-837.5	2	999.99	1000.62	1
137	2	83.33	-1200	0	0	-1000	2	1025.52	1027.71	0
138	2	83.33	-1200	0	-500	-1000	1	1028.78	1029.44	0
139	2	83.33	-1200	0	-750	-1000	1	1030.52	1031.91	0
140	2	83.33	-1200	0	-875	-1000	1	1032.98	1039.93	0
141	2	83.33	-1200	0	-875	-937.5	2	1041.01	1043.95	0
142	2	83.33	-1200	0	-875	-906.25	2	1045.02	1046.78	0
143	2	83.33	-1200	0	-875	-906.25	1	1047.86	1048.43	0.5
144	2	83.33	-1200	0	-875	-906.25	2	1049.51	1050.21	1
145	2	33.33	-600	0	0	-200	2	1085.54	1087.98	0
146	2	33.33	-600	0	-100	-200	1	1089.06	1089.66	0
147	2	33.33	-600	0	-150	-200	1	1090.74	1091.28	0
148	2	33.33	-600	0	-175	-200	1	1092.35	1093.17	0
149	2	33.33	-600	0	-175	-187.5	2	1094.24	1095.22	0
150	2	33.33	-600	0	-175	-181.25	2	1096.29	1096.87	0
151	2	33.33	-600	0	-175	-181.25	1	1097.95	1098.86	0.5
152	2	33.33	-600	0	-175	-181.25	2	1099.93	1100.53	1
153	2	33.33	-1200	0	0	-400	2	1124.13	1125.81	0
154	2	33.33	-1200	0	-200	-400	1	1126.88	1127.82	0
155	2	33.33	-1200	0	-300	-400	1	1128.9	1130.01	0
156	2	33.33	-1200	0	-300	-350	2	1131.08	1132.58	0
157	2	33.33	-1200	0	-300	-325	2	1133.65	1134.3	0
158	2	33.33	-1200	0	-300	-312.5	2	1135.38	1135.97	0
159	2	33.33	-1200	0	-300	-312.5	1	1137.04	1137.93	0.5
160	2	33.33	-1200	0	-300	-312.5	2	1139	1139.42	1
