# Supplementary material for: Dopaminergic Drug Effects on Probability Weighting during Risky Decision Making
Source: eNeuro. 2018 Apr 6;5(2):ENEURO.0330-18.2018. doi: 10.1523/ENEURO.0330-18.2018 (PMC5889481; doi:10.1523/ENEURO.0330-18.2018)
Supplement: Extended Data 1 — Raw data and MATLAB code for the prospect theory parameter estimation procedure implemented in the study. The code includes scripts for the main parameter estimation steps, parameter recovery, and checking the quality of the estimation. Download Extended Data 1, ZIP file. [file sup_enu-eN-NWR-0330-17-s02.zip › ExtendedData/Data/taskCE_Exp_1_Ses_1.xlsx]

## Sheet: taskCE_Exp_1_Ses_1
=======================================================================================================================================================
***** CASH EQUIVALENT TASK ***** subject ID: Exp_1_Ses_1
***** 2012-01-11 14:19:49 ***** filename: taskCE_Exp_1_Ses_1.txt
=======================================================================================================================================================
Block: 0 = practice, 1 = first session, 2 = second session
Order of blocks: 1 (1 = WINS - LOSSES, 2 = LOSSES - WINS)
Output directory: C:\Documents and Settings\liejan\My Documents\Experiments\CE\logfiles
==== BEGIN === start of experiment (in seconds) : 20367.9831 ==========================================================================================
#Trial	Block	Probability	Cash	AltCash	LowerBound	UpperBound	Response	PresentationTime	ResponseTime	Advance
1	1	33.33	1200	600	800	1200	2	276.83	279.22	0
2	1	33.33	1200	600	800	1000	1	280.23	281.77	0
3	1	33.33	1200	600	800	900	1	282.77	285.29	0
4	1	33.33	1200	600	850	900	2	286.29	289.13	0
5	1	33.33	1200	600	875	900	2	290.13	292.29	0
6	1	33.33	1200	600	887.5	900	2	293.29	294.98	0
7	1	33.33	1200	600	887.5	900	1	295.99	296.62	0.5
8	1	33.33	1200	600	887.5	900	2	297.63	299.82	1
9	1	50	1200	0	0	600	1	309.89	310.96	0
10	1	50	1200	0	300	600	2	311.96	313.97	0
11	1	50	1200	0	450	600	2	314.98	318.29	0
12	1	50	1200	0	525	600	2	319.29	322.22	0
13	1	50	1200	0	562.5	600	2	323.23	324.01	0
14	1	50	1200	0	581.25	600	2	325.01	326.27	0
15	1	50	1200	0	581.25	600	1	327.28	328.11	0.5
16	1	50	1200	0	581.25	600	2	329.12	330.3	1
17	1	66.67	1200	0	800	1200	2	341.59	345.81	0
18	1	66.67	1200	0	800	1000	1	346.81	347.87	0
19	1	66.67	1200	0	800	900	1	348.88	349.93	0
20	1	66.67	1200	0	800	850	1	350.94	354.59	0
21	1	66.67	1200	0	825	850	2	355.6	356.54	0
22	1	66.67	1200	0	837.5	850	2	357.55	358.67	0
23	1	66.67	1200	0	837.5	850	1	359.68	360.41	0.5
24	1	66.67	1200	0	837.5	850	2	361.41	362.67	1
25	1	33.33	1200	0	0	400	1	373.53	375.8	0
26	1	33.33	1200	0	200	400	2	376.8	377.84	0
27	1	33.33	1200	0	300	400	2	378.84	381.1	0
28	1	33.33	1200	0	350	400	2	382.11	382.88	0
29	1	33.33	1200	0	375	400	2	383.88	384.58	0
30	1	33.33	1200	0	387.5	400	2	385.59	386.16	0
31	1	33.33	1200	0	387.5	400	1	387.16	388.14	0.5
32	1	33.33	1200	0	387.5	400	2	389.15	389.88	1
33	1	33.33	1200	900	1000	1200	2	397.72	400.76	0
34	1	33.33	1200	900	1100	1200	2	401.76	403.37	0
35	1	33.33	1200	900	1100	1150	1	404.37	405.41	0
36	1	33.33	1200	900	1100	1125	1	406.42	406.99	0
37	1	33.33	1200	900	1100	1112.5	1	407.99	408.52	0
38	1	33.33	1200	900	1100	1106.25	1	409.52	410.46	0
39	1	33.33	1200	900	1100	1106.25	1	411.47	412.25	0.5
40	1	33.33	1200	900	1100	1106.25	2	413.26	414.77	1
41	1	33.33	600	300	400	600	2	429.96	435.73	0
42	1	33.33	600	300	400	500	1	436.74	437.78	0
43	1	33.33	600	300	400	450	1	438.79	442.75	0
44	1	33.33	600	300	400	425	1	443.75	449.93	0
45	1	33.33	600	300	400	412.5	1	450.94	451.6	0
46	1	33.33	600	300	400	406.25	1	452.61	453.17	0
47	1	33.33	600	300	400	406.25	2	454.18	457.22	0
48	1	33.33	600	300	400	406.25	2	458.23	461.46	0
49	1	33.33	600	300	400	600	2	462.47	468.22	0
50	1	33.33	600	300	400	500	1	469.23	470.79	0
51	1	33.33	600	300	400	450	1	471.79	474.09	0
52	1	33.33	600	300	425	450	2	475.1	476.05	0
53	1	33.33	600	300	437.5	450	2	477.06	478	0
54	1	33.33	600	300	443.75	450	2	479.01	479.71	0
55	1	33.33	600	300	443.75	450	2	480.71	481.52	0
56	1	33.33	600	300	443.75	450	2	482.53	486.95	0
57	1	33.33	600	300	400	600	2	487.95	489.68	0
58	1	33.33	600	300	400	500	1	490.68	491.76	0
59	1	33.33	600	300	450	500	2	492.77	495.45	0
60	1	33.33	600	300	450	475	1	496.46	497.5	0
61	1	33.33	600	300	450	462.5	1	498.51	500.43	0
62	1	33.33	600	300	456.25	462.5	2	501.43	504.64	0
63	1	33.33	600	300	456.25	462.5	1	505.65	507	0.5
64	1	33.33	600	300	456.25	462.5	2	508	510.99	1
65	1	83.33	1200	0	0	1000	1	522.72	525.42	0
66	1	83.33	1200	0	500	1000	2	526.43	527.83	0
67	1	83.33	1200	0	500	750	1	528.83	529.88	0
68	1	83.33	1200	0	625	750	2	530.89	535.84	0
69	1	83.33	1200	0	687.5	750	2	536.85	538.85	0
70	1	83.33	1200	0	718.75	750	2	539.86	541.9	0
71	1	83.33	1200	0	718.75	750	2	542.91	546.28	0
72	1	83.33	1200	0	718.75	750	2	547.28	548.92	0
73	1	83.33	1200	0	0	1000	1	549.92	550.96	0
74	1	83.33	1200	0	500	1000	2	551.96	553.34	0
75	1	83.33	1200	0	500	750	1	554.35	560	0
76	1	83.33	1200	0	625	750	2	561	561.77	0
77	1	83.33	1200	0	687.5	750	2	562.78	564.01	0
78	1	83.33	1200	0	687.5	718.75	1	565.02	566.13	0
79	1	83.33	1200	0	687.5	718.75	1	567.14	567.78	0.5
80	1	83.33	1200	0	687.5	718.75	2	568.78	569.61	1
81	1	16.67	1200	0	200	1200	2	586.14	592.18	0
82	1	16.67	1200	0	200	700	1	593.18	596.76	0
83	1	16.67	1200	0	450	700	2	597.77	599.05	0
84	1	16.67	1200	0	450	575	1	600.06	603.89	0
85	1	16.67	1200	0	450	512.5	1	604.9	606.47	0
86	1	16.67	1200	0	450	481.25	1	607.48	610.71	0
87	1	16.67	1200	0	450	481.25	1	611.71	612.91	0.5
88	1	16.67	1200	0	450	481.25	2	613.92	616.15	1
89	1	33.33	600	0	0	200	1	630.47	634.15	0
90	1	33.33	600	0	100	200	2	635.16	637.24	0
91	1	33.33	600	0	150	200	2	638.25	640.09	0
92	1	33.33	600	0	175	200	2	641.1	642.77	0
93	1	33.33	600	0	187.5	200	2	643.78	644.55	0
94	1	33.33	600	0	193.75	200	2	645.56	646.53	0
95	1	33.33	600	0	193.75	200	1	647.54	649.08	0.5
96	1	33.33	600	0	193.75	200	2	650.09	650.99	1
97	1	33.33	1000	400	600	1000	2	666.61	669.66	0
98	1	33.33	1000	400	600	800	1	670.66	672.55	0
99	1	33.33	1000	400	600	700	1	673.56	677.9	0
100	1	33.33	1000	400	600	650	1	678.9	681.81	0
101	1	33.33	1000	400	600	625	1	682.82	684.71	0
102	1	33.33	1000	400	600	612.5	1	685.71	687.03	0
103	1	33.33	1000	400	600	612.5	1	688.04	688.79	0.5
104	1	33.33	1000	400	600	612.5	2	689.79	692.56	1
105	2	50	-1200	0	-600	-1200	1	710.71	716.47	0
106	2	50	-1200	0	-600	-900	2	717.47	725.08	0
107	2	50	-1200	0	-750	-900	1	726.09	727.03	0
108	2	50	-1200	0	-825	-900	1	728.04	731.35	0
109	2	50	-1200	0	-862.5	-900	1	732.35	734.29	0
110	2	50	-1200	0	-881.25	-900	1	735.29	736.65	0
111	2	50	-1200	0	-881.25	-900	1	737.65	738.55	0.5
112	2	50	-1200	0	-881.25	-900	2	739.55	740.85	1
113	2	33.33	-1000	-400	-600	-1000	1	753.12	756.42	0
114	2	33.33	-1000	-400	-600	-800	2	757.42	759.29	0
115	2	33.33	-1000	-400	-700	-800	1	760.29	761.24	0
116	2	33.33	-1000	-400	-700	-750	2	762.25	765.41	0
117	2	33.33	-1000	-400	-725	-750	1	766.41	772.19	0
118	2	33.33	-1000	-400	-725	-737.5	2	773.19	774.71	0
119	2	33.33	-1000	-400	-725	-737.5	1	775.72	777.13	0.5
120	2	33.33	-1000	-400	-725	-737.5	2	778.13	779.69	1
121	2	16.67	-1200	0	-200	-1200	1	793.45	801.8	0
122	2	16.67	-1200	0	-200	-700	2	802.81	807.47	0
123	2	16.67	-1200	0	-450	-700	1	808.48	809.67	0
124	2	16.67	-1200	0	-575	-700	1	810.68	812.26	0
125	2	16.67	-1200	0	-637.5	-700	1	813.26	815.22	0
126	2	16.67	-1200	0	-668.75	-700	1	816.23	816.86	0
127	2	16.67	-1200	0	-668.75	-700	1	817.87	818.74	0.5
128	2	16.67	-1200	0	-668.75	-700	2	819.75	820.81	1
129	2	66.67	-1200	0	-800	-1200	1	835.68	839.55	0
130	2	66.67	-1200	0	-800	-1000	2	840.56	844.43	0
131	2	66.67	-1200	0	-900	-1000	1	845.44	846.48	0
132	2	66.67	-1200	0	-950	-1000	1	847.49	848.66	0
133	2	66.67	-1200	0	-975	-1000	1	849.66	850.41	0
134	2	66.67	-1200	0	-987.5	-1000	1	851.41	851.97	0
135	2	66.67	-1200	0	-987.5	-1000	1	852.97	853.85	0.5
136	2	66.67	-1200	0	-987.5	-1000	2	854.85	857.02	1
137	2	33.33	-1200	-900	-1000	-1200	1	866.52	869.98	0
138	2	33.33	-1200	-900	-1000	-1100	2	870.99	871.84	0
139	2	33.33	-1200	-900	-1050	-1100	1	872.85	876.69	0
140	2	33.33	-1200	-900	-1050	-1075	2	877.69	878.88	0
141	2	33.33	-1200	-900	-1050	-1062.5	2	879.89	881.36	0
142	2	33.33	-1200	-900	-1056.25	-1062.5	1	882.37	884.29	0
143	2	33.33	-1200	-900	-1056.25	-1062.5	1	885.29	887.3	0.5
144	2	33.33	-1200	-900	-1056.25	-1062.5	2	888.31	891.16	1
145	2	33.33	-1200	-600	-800	-1200	1	901.6	905.72	0
146	2	33.33	-1200	-600	-800	-1000	2	906.72	909.82	0
147	2	33.33	-1200	-600	-900	-1000	1	910.82	911.82	0
148	2	33.33	-1200	-600	-900	-950	2	912.82	913.82	0
149	2	33.33	-1200	-600	-925	-950	1	914.82	916.06	0
150	2	33.33	-1200	-600	-925	-937.5	2	917.06	918.12	0
151	2	33.33	-1200	-600	-925	-937.5	1	919.12	920.02	0.5
152	2	33.33	-1200	-600	-925	-937.5	2	921.02	922.16	1
153	2	33.33	-1200	0	-400	-1200	1	929.88	934.65	0
154	2	33.33	-1200	0	-800	-1200	1	935.65	941.5	0
155	2	33.33	-1200	0	-1000	-1200	1	942.51	945.04	0
156	2	33.33	-1200	0	-1000	-1100	2	946.04	947.13	0
157	2	33.33	-1200	0	-1000	-1050	2	948.13	948.84	0
158	2	33.33	-1200	0	-1025	-1050	1	949.84	951.8	0
159	2	33.33	-1200	0	-1025	-1050	1	952.8	953.74	0.5
160	2	33.33	-1200	0	-1025	-1050	2	954.75	955.77	1
161	2	33.33	-600	0	-200	-600	1	964.52	972.26	0
162	2	33.33	-600	0	-400	-600	1	973.27	975.57	0
163	2	33.33	-600	0	-400	-500	2	976.58	977.49	0
164	2	33.33	-600	0	-450	-500	1	978.49	980.82	0
165	2	33.33	-600	0	-450	-475	2	981.83	983.06	0
166	2	33.33	-600	0	-462.5	-475	1	984.07	986.01	0
167	2	33.33	-600	0	-462.5	-475	1	987.02	988.04	0.5
168	2	33.33	-600	0	-462.5	-475	2	989.04	990.27	1
169	2	33.33	-600	-300	-400	-600	1	999.09	1006.21	0
170	2	33.33	-600	-300	-400	-500	2	1007.22	1008.27	0
171	2	33.33	-600	-300	-450	-500	1	1009.28	1010.86	0
172	2	33.33	-600	-300	-475	-500	1	1011.87	1013.68	0
173	2	33.33	-600	-300	-475	-487.5	2	1014.68	1016.41	0
174	2	33.33	-600	-300	-481.25	-487.5	1	1017.42	1018.56	0
175	2	33.33	-600	-300	-481.25	-487.5	1	1019.56	1020.37	0.5
176	2	33.33	-600	-300	-481.25	-487.5	2	1021.38	1022.76	1
177	2	83.33	-1200	0	-1000	-1200	1	1034.41	1036.29	0
178	2	83.33	-1200	0	-1100	-1200	1	1037.29	1041.13	0
179	2	83.33	-1200	0	-1100	-1150	2	1042.13	1043.03	0
180	2	83.33	-1200	0	-1100	-1125	2	1044.04	1045.2	0
181	2	83.33	-1200	0	-1100	-1112.5	2	1046.2	1049.85	0
182	2	83.33	-1200	0	-1100	-1106.25	2	1050.85	1052.08	0
183	2	83.33	-1200	0	-1100	-1106.25	1	1053.08	1054.13	0.5
184	2	83.33	-1200	0	-1100	-1106.25	2	1055.14	1056.3	1
