# Supplementary material for: Dopaminergic Drug Effects on Probability Weighting during Risky Decision Making
Source: eNeuro. 2018 Apr 6;5(2):ENEURO.0330-18.2018. doi: 10.1523/ENEURO.0330-18.2018 (PMC5889481; doi:10.1523/ENEURO.0330-18.2018)
Supplement: Extended Data 1 — Raw data and MATLAB code for the prospect theory parameter estimation procedure implemented in the study. The code includes scripts for the main parameter estimation steps, parameter recovery, and checking the quality of the estimation. Download Extended Data 1, ZIP file. [file sup_enu-eN-NWR-0330-17-s02.zip › ExtendedData/Data/taskCE_Exp_1_Ses_2.xlsx]

## Sheet: taskCE_Exp_1_Ses_2
=======================================================================================================================================================
***** CASH EQUIVALENT TASK ***** subject ID: Exp_1_Ses_2
***** 2012-01-30 13:36:25 ***** filename: taskCE_Exp_1_Ses_2.txt
=======================================================================================================================================================
Block: 0 = practice, 1 = first session, 2 = second session
Order of blocks: 2 (1 = WINS - LOSSES, 2 = LOSSES - WINS)
Output directory: C:\Documents and Settings\liejan\My Documents\Experiments\CE\logfiles
==== BEGIN === start of experiment (in seconds) : 2999.3757 ==========================================================================================
#Trial	Block	Probability	Cash	AltCash	LowerBound	UpperBound	Response	PresentationTime	ResponseTime	Advance
1	2	33.33	-1200	-900	-900	-1000	2	87.93	94.78	0
2	2	33.33	-1200	-900	-950	-1000	1	95.78	99.59	0
3	2	33.33	-1200	-900	-975	-1000	1	100.6	104.06	0
4	2	33.33	-1200	-900	-987.5	-1000	1	105.06	115.44	0
5	2	33.33	-1200	-900	-993.75	-1000	1	116.45	121.24	0
6	2	33.33	-1200	-900	-993.75	-996.88	2	122.25	123.84	0
7	2	33.33	-1200	-900	-993.75	-996.88	1	124.85	126.78	0.5
8	2	33.33	-1200	-900	-993.75	-996.88	2	127.78	131.31	1
9	2	50	-1200	0	-600	-1200	1	140.64	143	0
10	2	50	-1200	0	-600	-900	2	144	148.86	0
11	2	50	-1200	0	-750	-900	1	149.87	162.35	0
12	2	50	-1200	0	-825	-900	1	163.36	167.78	0
13	2	50	-1200	0	-862.5	-900	1	168.79	170.88	0
14	2	50	-1200	0	-881.25	-900	1	171.88	174.7	0
15	2	50	-1200	0	-881.25	-900	1	175.71	176.61	0.5
16	2	50	-1200	0	-881.25	-900	2	177.61	178.67	1
17	2	33.33	-1000	-400	-400	-600	2	186.84	188.93	0
18	2	33.33	-1000	-400	-400	-500	2	189.94	195.17	0
19	2	33.33	-1000	-400	-450	-500	1	196.17	196.82	0
20	2	33.33	-1000	-400	-475	-500	1	197.83	198.43	0
21	2	33.33	-1000	-400	-487.5	-500	1	199.44	199.91	0
22	2	33.33	-1000	-400	-493.75	-500	1	200.92	201.57	0
23	2	33.33	-1000	-400	-493.75	-500	1	202.58	203.43	0.5
24	2	33.33	-1000	-400	-493.75	-500	2	204.44	207.99	1
25	2	33.33	-600	0	-200	-600	1	214.1	216.46	0
26	2	33.33	-600	0	-400	-600	1	217.47	218.41	0
27	2	33.33	-600	0	-400	-500	2	219.42	220.17	0
28	2	33.33	-600	0	-400	-450	2	221.17	222.09	0
29	2	33.33	-600	0	-425	-450	1	223.09	226.85	0
30	2	33.33	-600	0	-437.5	-450	1	227.85	229.78	0
31	2	33.33	-600	0	-437.5	-450	1	230.79	231.8	0.5
32	2	33.33	-600	0	-437.5	-450	2	232.8	234.17	1
33	2	16.67	-1200	0	-200	-1200	1	239.84	240.96	0
34	2	16.67	-1200	0	-200	-700	2	241.96	245.28	0
35	2	16.67	-1200	0	-450	-700	1	246.28	247.05	0
36	2	16.67	-1200	0	-575	-700	1	248.06	253.62	0
37	2	16.67	-1200	0	-575	-637.5	2	254.63	255.55	0
38	2	16.67	-1200	0	-575	-606.25	2	256.56	257.59	0
39	2	16.67	-1200	0	-575	-606.25	1	258.6	259.1	0.5
40	2	16.67	-1200	0	-575	-606.25	2	260.11	260.93	1
41	2	33.33	-1200	-600	-800	-1200	1	266.59	275.25	0
42	2	33.33	-1200	-600	-800	-1000	2	276.26	277.29	0
43	2	33.33	-1200	-600	-900	-1000	1	278.3	284.57	0
44	2	33.33	-1200	-600	-900	-950	2	285.57	287.7	0
45	2	33.33	-1200	-600	-900	-925	2	288.71	289.23	0
46	2	33.33	-1200	-600	-912.5	-925	1	290.23	291.8	0
47	2	33.33	-1200	-600	-912.5	-925	2	292.8	297.05	0
48	2	33.33	-1200	-600	-912.5	-925	1	298.05	298.88	0
49	2	33.33	-1200	-600	-800	-1200	1	299.89	305.81	0
50	2	33.33	-1200	-600	-800	-1000	2	306.82	307.65	0
51	2	33.33	-1200	-600	-800	-900	2	308.66	310.15	0
52	2	33.33	-1200	-600	-850	-900	1	311.15	312.88	0
53	2	33.33	-1200	-600	-850	-875	2	313.89	315.45	0
54	2	33.33	-1200	-600	-850	-862.5	2	316.46	318.58	0
55	2	33.33	-1200	-600	-850	-862.5	2	319.59	320.68	0
56	2	33.33	-1200	-600	-850	-862.5	2	321.69	322.97	0
57	2	33.33	-1200	-600	-800	-1200	1	323.98	332.8	0
58	2	33.33	-1200	-600	-800	-1000	2	333.8	334.77	0
59	2	33.33	-1200	-600	-800	-900	2	335.78	337.32	0
60	2	33.33	-1200	-600	-850	-900	1	338.33	339.61	0
61	2	33.33	-1200	-600	-850	-875	2	340.62	341.72	0
62	2	33.33	-1200	-600	-862.5	-875	1	342.72	343.76	0
63	2	33.33	-1200	-600	-862.5	-875	1	344.76	346.51	0.5
64	2	33.33	-1200	-600	-862.5	-875	2	347.51	348.44	1
65	2	83.33	-1200	0	-1000	-1200	1	355.59	358.84	0
66	2	83.33	-1200	0	-1000	-1100	2	359.84	363.18	0
67	2	83.33	-1200	0	-1050	-1100	1	364.19	365.32	0
68	2	83.33	-1200	0	-1075	-1100	1	366.33	368.52	0
69	2	83.33	-1200	0	-1087.5	-1100	1	369.52	371.01	0
70	2	83.33	-1200	0	-1087.5	-1093.75	2	372.02	372.92	0
71	2	83.33	-1200	0	-1087.5	-1093.75	1	373.93	374.83	0.5
72	2	83.33	-1200	0	-1087.5	-1093.75	2	375.83	381.24	1
73	2	33.33	-1200	0	-400	-1200	1	390.83	391.3	0
74	2	33.33	-1200	0	-400	-800	2	392.3	397.48	0
75	2	33.33	-1200	0	-600	-800	1	398.48	399.6	0
76	2	33.33	-1200	0	-700	-800	1	400.61	401.15	0
77	2	33.33	-1200	0	-750	-800	1	402.15	402.86	0
78	2	33.33	-1200	0	-775	-800	1	403.86	404.4	0
79	2	33.33	-1200	0	-775	-800	1	405.41	406.44	0.5
80	2	33.33	-1200	0	-775	-800	2	407.44	408.12	1
81	2	33.33	-600	-300	-400	-600	1	414.42	417.63	0
82	2	33.33	-600	-300	-400	-500	2	418.63	419.6	0
83	2	33.33	-600	-300	-450	-500	1	420.6	423.77	0
84	2	33.33	-600	-300	-475	-500	1	424.78	426.08	0
85	2	33.33	-600	-300	-487.5	-500	1	427.09	428.03	0
86	2	33.33	-600	-300	-487.5	-493.75	2	429.04	429.68	0
87	2	33.33	-600	-300	-487.5	-493.75	1	430.69	431.55	0.5
88	2	33.33	-600	-300	-487.5	-493.75	2	432.56	435.75	1
89	2	66.67	-1200	0	-800	-1200	1	441.39	444.11	0
90	2	66.67	-1200	0	-1000	-1200	1	445.11	455.17	0
91	2	66.67	-1200	0	-1000	-1100	2	456.18	457.82	0
92	2	66.67	-1200	0	-1000	-1050	2	458.82	460.31	0
93	2	66.67	-1200	0	-1025	-1050	1	461.31	462.4	0
94	2	66.67	-1200	0	-1025	-1037.5	2	463.41	464.81	0
95	2	66.67	-1200	0	-1025	-1037.5	1	465.82	466.91	0.5
96	2	66.67	-1200	0	-1025	-1037.5	2	467.92	469.53	1
97	1	33.33	1200	900	900	1000	1	475.86	478.09	0
98	1	33.33	1200	900	900	950	1	479.1	481.47	0
99	1	33.33	1200	900	925	950	2	482.48	485.01	0
100	1	33.33	1200	900	937.5	950	2	486.02	486.68	0
101	1	33.33	1200	900	943.75	950	2	487.69	488.3	0
102	1	33.33	1200	900	946.88	950	2	489.3	489.91	0
103	1	33.33	1200	900	946.88	950	1	490.91	493.07	0.5
104	1	33.33	1200	900	946.88	950	2	494.08	496.79	1
105	1	50	1200	0	0	600	1	503.36	506.67	0
106	1	50	1200	0	300	600	2	507.68	509.03	0
107	1	50	1200	0	450	600	2	510.03	512.95	0
108	1	50	1200	0	450	525	1	513.96	515.52	0
109	1	50	1200	0	487.5	525	2	516.53	520.05	0
110	1	50	1200	0	487.5	506.25	1	521.05	523.23	0
111	1	50	1200	0	487.5	506.25	1	524.24	525.51	0.5
112	1	50	1200	0	487.5	506.25	2	526.52	527.66	1
113	1	66.67	1200	0	0	800	1	533.09	539.55	0
114	1	66.67	1200	0	400	800	2	540.55	541.77	0
115	1	66.67	1200	0	400	600	1	542.77	547.31	0
116	1	66.67	1200	0	400	500	1	548.31	550.48	0
117	1	66.67	1200	0	450	500	2	551.49	552.27	0
118	1	66.67	1200	0	450	475	1	553.28	554.45	0
119	1	66.67	1200	0	450	475	1	555.45	556.58	0.5
120	1	66.67	1200	0	450	475	2	557.58	558.8	1
121	1	33.33	600	300	300	400	1	564.01	566.07	0
122	1	33.33	600	300	300	350	1	567.08	571.27	0
123	1	33.33	600	300	325	350	2	572.28	573.15	0
124	1	33.33	600	300	337.5	350	2	574.16	576.71	0
125	1	33.33	600	300	343.75	350	2	577.72	578.4	0
126	1	33.33	600	300	346.88	350	2	579.41	580.09	0
127	1	33.33	600	300	346.88	350	1	581.09	583.47	0.5
128	1	33.33	600	300	346.88	350	2	584.48	585.21	1
129	1	33.33	600	0	0	200	1	590.37	593.11	0
130	1	33.33	600	0	100	200	2	594.12	595.3	0
131	1	33.33	600	0	150	200	2	596.3	597.37	0
132	1	33.33	600	0	175	200	2	598.37	599.76	0
133	1	33.33	600	0	187.5	200	2	600.77	601.47	0
134	1	33.33	600	0	193.75	200	2	602.48	603.24	0
135	1	33.33	600	0	193.75	200	1	604.25	605.02	0.5
136	1	33.33	600	0	193.75	200	2	606.03	606.53	1
137	1	16.67	1200	0	0	200	1	611.22	619.58	0
138	1	16.67	1200	0	100	200	2	620.58	622.25	0
139	1	16.67	1200	0	100	150	1	623.25	624.13	0
140	1	16.67	1200	0	125	150	2	625.13	626.58	0
141	1	16.67	1200	0	137.5	150	2	627.58	628.16	0
142	1	16.67	1200	0	143.75	150	2	629.17	629.65	0
143	1	16.67	1200	0	143.75	150	1	630.65	632.02	0.5
144	1	16.67	1200	0	143.75	150	2	633.03	634.64	1
145	1	83.33	1200	0	0	1000	1	639.44	640.13	0
146	1	83.33	1200	0	0	500	1	641.13	649.34	0
147	1	83.33	1200	0	250	500	2	650.34	651.14	0
148	1	83.33	1200	0	375	500	2	652.15	654.98	0
149	1	83.33	1200	0	375	437.5	1	655.99	656.98	0
150	1	83.33	1200	0	406.25	437.5	2	657.98	659.41	0
151	1	83.33	1200	0	406.25	437.5	1	660.41	664.03	0.5
152	1	83.33	1200	0	406.25	437.5	2	665.04	666.08	1
153	1	33.33	1200	600	600	800	1	670.28	672.22	0
154	1	33.33	1200	600	700	800	2	673.22	676.21	0
155	1	33.33	1200	600	750	800	2	677.22	680.37	0
156	1	33.33	1200	600	775	800	2	681.37	682.89	0
157	1	33.33	1200	600	787.5	800	2	683.9	684.7	0
158	1	33.33	1200	600	793.75	800	2	685.71	687.12	0
159	1	33.33	1200	600	793.75	800	1	688.12	689.06	0.5
160	1	33.33	1200	600	793.75	800	2	690.07	690.68	1
161	1	33.33	1200	0	0	400	1	695.23	697.49	0
162	1	33.33	1200	0	0	200	1	698.49	699.4	0
163	1	33.33	1200	0	100	200	2	700.4	703.52	0
164	1	33.33	1200	0	150	200	2	704.52	706.5	0
165	1	33.33	1200	0	175	200	2	707.51	708.07	0
166	1	33.33	1200	0	187.5	200	2	709.08	709.64	0
167	1	33.33	1200	0	187.5	200	2	710.64	711.33	0
168	1	33.33	1200	0	187.5	200	1	712.34	713.17	0
169	1	33.33	1200	0	0	400	1	714.17	718.65	0
170	1	33.33	1200	0	200	400	2	719.66	721.21	0
171	1	33.33	1200	0	200	300	1	722.22	728.39	0
172	1	33.33	1200	0	250	300	2	729.4	733.09	0
173	1	33.33	1200	0	250	275	1	734.09	734.73	0
174	1	33.33	1200	0	250	262.5	1	735.74	736.21	0
175	1	33.33	1200	0	250	262.5	1	737.21	739.33	0.5
176	1	33.33	1200	0	250	262.5	2	740.34	741.12	1
177	1	33.33	1000	400	400	600	1	746.73	748.02	0
178	1	33.33	1000	400	500	600	2	749.03	752.69	0
179	1	33.33	1000	400	550	600	2	753.69	755.99	0
180	1	33.33	1000	400	575	600	2	757	757.78	0
181	1	33.33	1000	400	575	587.5	1	758.79	760.1	0
182	1	33.33	1000	400	581.25	587.5	2	761.11	762.73	0
183	1	33.33	1000	400	581.25	587.5	1	763.74	765.04	0.5
184	1	33.33	1000	400	581.25	587.5	2	766.04	767.5	1
