# Supplementary material for: Dopaminergic Drug Effects on Probability Weighting during Risky Decision Making
Source: eNeuro. 2018 Apr 6;5(2):ENEURO.0330-18.2018. doi: 10.1523/ENEURO.0330-18.2018 (PMC5889481; doi:10.1523/ENEURO.0330-18.2018)
Supplement: Extended Data 1 — Raw data and MATLAB code for the prospect theory parameter estimation procedure implemented in the study. The code includes scripts for the main parameter estimation steps, parameter recovery, and checking the quality of the estimation. Download Extended Data 1, ZIP file. [file sup_enu-eN-NWR-0330-17-s02.zip › ExtendedData/Data/taskCE_Exp_20_Ses_1.xlsx]

## Sheet: taskCE_Exp_20_Ses_1
=======================================================================================================================================================
***** CASH EQUIVALENT TASK ***** subject ID: Exp_20_Ses_1
***** 2013-01-07 14:02:27 ***** filename: taskCE_Exp_20_Ses_1.txt
=======================================================================================================================================================
Block: 0 = practice, 1 = first session, 2 = second session
Order of blocks: 1 (1 = WINS - LOSSES, 2 = LOSSES - WINS)
Output directory: C:\Users\liejan\Desktop\Documents\Experiments\CE\logfiles
==== BEGIN === start of experiment (in seconds) : 201702.5209 ==========================================================================================
#Trial	Block	Probability	Cash	AltCash	LowerBound	UpperBound	Response	PresentationTime	ResponseTime	Advance
1	1	33.33	1200	0	0	400	1	399.84	401.85	0
2	1	33.33	1200	0	200	400	2	402.89	406.88	0
3	1	33.33	1200	0	200	300	1	407.92	410.94	0
4	1	33.33	1200	0	250	300	2	411.98	412.7	0
5	1	33.33	1200	0	275	300	2	413.75	415.01	0
6	1	33.33	1200	0	287.5	300	2	416.05	417.26	0
7	1	33.33	1200	0	287.5	300	1	418.31	419.14	0.5
8	1	33.33	1200	0	287.5	300	2	420.18	420.98	1
9	1	33.33	1000	400	400	600	1	432.27	434.59	0
10	1	33.33	1000	400	400	500	1	435.63	438.94	0
11	1	33.33	1000	400	400	450	1	439.99	441.39	0
12	1	33.33	1000	400	400	425	1	442.43	443.79	0
13	1	33.33	1000	400	400	412.5	1	444.84	446.36	0
14	1	33.33	1000	400	406.25	412.5	2	447.4	450.33	0
15	1	33.33	1000	400	406.25	412.5	1	451.37	453.17	0.5
16	1	33.33	1000	400	406.25	412.5	2	454.21	456.53	1
17	1	16.67	1200	0	0	200	1	470.76	474.06	0
18	1	16.67	1200	0	0	100	1	475.1	476.07	0
19	1	16.67	1200	0	0	50	1	477.11	477.98	0
20	1	16.67	1200	0	0	25	1	479.02	479.59	0
21	1	16.67	1200	0	0	12.5	1	480.63	481.18	0
22	1	16.67	1200	0	0	6.25	1	482.22	482.82	0
23	1	16.67	1200	0	0	6.25	1	483.87	485.14	0.5
24	1	16.67	1200	0	0	6.25	1	486.18	487.36	0
25	1	16.67	1200	0	0	200	1	488.4	489.69	0
26	1	16.67	1200	0	0	100	1	490.74	491.72	0
27	1	16.67	1200	0	0	50	1	492.76	493.65	0
28	1	16.67	1200	0	0	25	1	494.69	496.16	0
29	1	16.67	1200	0	0	12.5	1	497.2	497.72	0
30	1	16.67	1200	0	0	6.25	1	498.76	501.74	0
31	1	16.67	1200	0	0	6.25	1	502.78	506.33	0.5
32	1	16.67	1200	0	0	6.25	1	507.38	508.21	0
33	1	16.67	1200	0	0	200	1	509.26	510.73	0
34	1	16.67	1200	0	0	100	1	511.77	512.39	0
35	1	16.67	1200	0	0	50	1	513.43	514.11	0
36	1	16.67	1200	0	0	25	1	515.15	515.84	0
37	1	16.67	1200	0	0	12.5	1	516.88	517.49	0
38	1	16.67	1200	0	0	6.25	1	518.54	519.25	0
39	1	16.67	1200	0	0	6.25	1	520.29	521.85	0.5
40	1	16.67	1200	0	0	6.25	1	522.89	523.35	0
41	1	16.67	1200	0	200	1200	2	524.39	527.7	0
42	1	16.67	1200	0	200	700	1	528.74	539.33	0
43	1	16.67	1200	0	200	450	1	540.37	545.13	0
44	1	16.67	1200	0	200	325	1	546.18	547.26	0
45	1	16.67	1200	0	262.5	325	2	548.3	552.3	0
46	1	16.67	1200	0	262.5	293.75	1	553.34	553.98	0
47	1	16.67	1200	0	262.5	293.75	2	555.02	555.85	0
48	1	16.67	1200	0	262.5	293.75	2	556.9	558	0
49	1	16.67	1200	0	0	200	1	559.04	560.57	0
50	1	16.67	1200	0	100	200	2	561.61	566.44	0
51	1	16.67	1200	0	150	200	2	567.48	570.97	0
52	1	16.67	1200	0	175	200	2	572.01	572.75	0
53	1	16.67	1200	0	187.5	200	2	573.79	575.17	0
54	1	16.67	1200	0	193.75	200	2	576.21	576.91	0
55	1	16.67	1200	0	193.75	200	2	577.95	580.86	0
56	1	16.67	1200	0	193.75	200	1	581.9	582.93	0
57	1	16.67	1200	0	0	200	1	583.98	586.21	0
58	1	16.67	1200	0	100	200	2	587.26	590.13	0
59	1	16.67	1200	0	150	200	2	591.17	592.5	0
60	1	16.67	1200	0	175	200	2	593.54	594.29	0
61	1	16.67	1200	0	187.5	200	2	595.33	595.77	0
62	1	16.67	1200	0	193.75	200	2	596.81	597.64	0
63	1	16.67	1200	0	193.75	200	2	598.69	599.9	0
64	1	16.67	1200	0	193.75	200	2	600.94	602.12	0
65	1	16.67	1200	0	0	200	1	603.16	604.32	0
66	1	16.67	1200	0	100	200	2	605.37	614.67	0
67	1	16.67	1200	0	150	200	2	615.71	618.92	0
68	1	16.67	1200	0	175	200	2	619.97	623.25	0
69	1	16.67	1200	0	187.5	200	2	624.29	625.69	0
70	1	16.67	1200	0	193.75	200	2	626.74	627.17	0
71	1	16.67	1200	0	193.75	200	2	628.21	628.61	0
72	1	16.67	1200	0	193.75	200	2	629.65	629.92	0
73	1	16.67	1200	0	0	200	1	630.96	638.05	0
74	1	16.67	1200	0	100	200	2	639.09	646.19	0
75	1	16.67	1200	0	150	200	2	647.23	649.02	0
76	1	16.67	1200	0	175	200	2	650.06	650.75	0
77	1	16.67	1200	0	187.5	200	2	651.79	652.35	0
78	1	16.67	1200	0	193.75	200	2	653.39	654.2	0
79	1	16.67	1200	0	193.75	200	1	655.25	655.88	0.5
80	1	16.67	1200	0	193.75	200	2	656.93	657.68	1
81	1	33.33	1200	600	600	800	1	667	672	0
82	1	33.33	1200	600	600	700	1	673.05	675.25	0
83	1	33.33	1200	600	600	650	1	676.29	676.93	0
84	1	33.33	1200	600	625	650	2	677.97	683.38	0
85	1	33.33	1200	600	637.5	650	2	684.42	686.66	0
86	1	33.33	1200	600	643.75	650	2	687.7	688.89	0
87	1	33.33	1200	600	643.75	650	1	689.93	690.57	0.5
88	1	33.33	1200	600	643.75	650	2	691.61	693.05	1
89	1	83.33	1200	0	1000	1200	2	703.77	705.96	0
90	1	83.33	1200	0	1100	1200	2	707	714.2	0
91	1	83.33	1200	0	1150	1200	2	715.24	716.03	0
92	1	83.33	1200	0	1150	1175	1	717.07	718.83	0
93	1	83.33	1200	0	1150	1162.5	1	719.88	722.3	0
94	1	83.33	1200	0	1150	1156.25	1	723.34	726.14	0
95	1	83.33	1200	0	1150	1156.25	1	727.18	730.48	0.5
96	1	83.33	1200	0	1150	1156.25	2	731.52	734.48	1
97	1	33.33	1200	900	900	1000	1	748.34	749.47	0
98	1	33.33	1200	900	950	1000	2	750.52	756.63	0
99	1	33.33	1200	900	950	975	1	757.67	765.61	0
100	1	33.33	1200	900	950	962.5	1	766.65	768.06	0
101	1	33.33	1200	900	950	956.25	1	769.11	771.11	0
102	1	33.33	1200	900	950	953.13	1	772.15	776.17	0
103	1	33.33	1200	900	950	953.13	1	777.21	780.06	0.5
104	1	33.33	1200	900	950	953.13	2	781.1	782.86	1
105	1	66.67	1200	0	800	1200	2	802.3	806.45	0
106	1	66.67	1200	0	1000	1200	2	807.49	811.73	0
107	1	66.67	1200	0	1000	1100	1	812.77	815.66	0
108	1	66.67	1200	0	1000	1050	1	816.7	818.38	0
109	1	66.67	1200	0	1000	1025	1	819.42	820.71	0
110	1	66.67	1200	0	1000	1012.5	1	821.75	822.75	0
111	1	66.67	1200	0	1000	1012.5	1	823.79	825.97	0.5
112	1	66.67	1200	0	1000	1012.5	2	827.01	827.7	1
113	1	33.33	600	300	300	400	1	833.21	838.65	0
114	1	33.33	600	300	350	400	2	839.69	843.94	0
115	1	33.33	600	300	375	400	2	844.98	845.97	0
116	1	33.33	600	300	387.5	400	2	847.01	848	0
117	1	33.33	600	300	393.75	400	2	849.04	855.91	0
118	1	33.33	600	300	396.88	400	2	856.95	859.27	0
119	1	33.33	600	300	396.88	400	1	860.31	862.05	0.5
120	1	33.33	600	300	396.88	400	2	863.1	864.08	1
121	1	33.33	600	0	0	200	1	869.95	876.08	0
122	1	33.33	600	0	100	200	2	877.12	881.7	0
123	1	33.33	600	0	100	150	1	882.74	886.23	0
124	1	33.33	600	0	100	125	1	887.27	888.95	0
125	1	33.33	600	0	112.5	125	2	889.99	893.18	0
126	1	33.33	600	0	118.75	125	2	894.22	896.9	0
127	1	33.33	600	0	118.75	125	1	897.94	899.02	0.5
128	1	33.33	600	0	118.75	125	2	900.06	900.77	1
129	1	50	1200	0	0	600	1	912.6	915.25	0
130	1	50	1200	0	300	600	2	916.29	918.22	0
131	1	50	1200	0	300	450	1	919.26	925.19	0
132	1	50	1200	0	375	450	2	926.23	927.38	0
133	1	50	1200	0	375	412.5	1	928.42	932.22	0
134	1	50	1200	0	393.75	412.5	2	933.26	933.95	0
135	1	50	1200	0	393.75	412.5	1	934.99	935.72	0.5
136	1	50	1200	0	393.75	412.5	2	936.77	939.76	1
137	2	33.33	-600	-300	-400	-600	1	950.14	952.43	0
138	2	33.33	-600	-300	-500	-600	1	953.47	954.8	0
139	2	33.33	-600	-300	-550	-600	1	955.85	956.84	0
140	2	33.33	-600	-300	-550	-575	2	957.88	966.04	0
141	2	33.33	-600	-300	-550	-562.5	2	967.09	967.95	0
142	2	33.33	-600	-300	-550	-556.25	2	968.99	969.7	0
143	2	33.33	-600	-300	-550	-556.25	2	970.74	972.37	0
144	2	33.33	-600	-300	-550	-556.25	2	973.41	974.86	0
145	2	33.33	-600	-300	-300	-400	2	975.9	977.82	0
146	2	33.33	-600	-300	-350	-400	1	978.86	985.71	0
147	2	33.33	-600	-300	-350	-375	2	986.75	988.47	0
148	2	33.33	-600	-300	-350	-362.5	2	989.51	992.14	0
149	2	33.33	-600	-300	-350	-356.25	2	993.18	995.36	0
150	2	33.33	-600	-300	-350	-353.13	2	996.4	997.2	0
151	2	33.33	-600	-300	-350	-353.13	1	998.24	1000.16	0.5
152	2	33.33	-600	-300	-350	-353.13	2	1001.2	1003.61	1
153	2	50	-1200	0	0	-600	2	1015.01	1024.6	0
154	2	50	-1200	0	-300	-600	1	1025.65	1027.45	0
155	2	50	-1200	0	-450	-600	1	1028.49	1032.13	0
156	2	50	-1200	0	-450	-525	2	1033.17	1034.03	0
157	2	50	-1200	0	-450	-487.5	2	1035.07	1036.03	0
158	2	50	-1200	0	-450	-468.75	2	1037.07	1037.95	0
159	2	50	-1200	0	-450	-468.75	1	1038.99	1039.86	0.5
160	2	50	-1200	0	-450	-468.75	2	1040.9	1041.63	1
161	2	66.67	-1200	0	-800	-1200	1	1053.95	1056.95	0
162	2	66.67	-1200	0	-1000	-1200	1	1057.99	1062.18	0
163	2	66.67	-1200	0	-1000	-1100	2	1063.22	1065.62	0
164	2	66.67	-1200	0	-1000	-1050	2	1066.66	1070.18	0
165	2	66.67	-1200	0	-1000	-1025	2	1071.22	1072.18	0
166	2	66.67	-1200	0	-1000	-1012.5	2	1073.22	1075.97	0
167	2	66.67	-1200	0	-1000	-1012.5	1	1077.01	1078.14	0.5
168	2	66.67	-1200	0	-1000	-1012.5	2	1079.18	1079.87	1
169	2	33.33	-1000	-400	-400	-600	2	1088.54	1089.96	0
170	2	33.33	-1000	-400	-400	-500	2	1091	1095.74	0
171	2	33.33	-1000	-400	-450	-500	1	1096.78	1104.71	0
172	2	33.33	-1000	-400	-450	-475	2	1105.75	1106.75	0
173	2	33.33	-1000	-400	-450	-462.5	2	1107.79	1113.7	0
174	2	33.33	-1000	-400	-450	-456.25	2	1114.75	1116.26	0
175	2	33.33	-1000	-400	-450	-456.25	1	1117.31	1121.79	0.5
176	2	33.33	-1000	-400	-450	-456.25	2	1122.83	1125.53	1
177	2	33.33	-600	0	0	-200	2	1134.05	1137.04	0
178	2	33.33	-600	0	-100	-200	1	1138.08	1144.04	0
179	2	33.33	-600	0	-100	-150	2	1145.08	1146.12	0
180	2	33.33	-600	0	-100	-125	2	1147.16	1148.11	0
181	2	33.33	-600	0	-100	-112.5	2	1149.16	1151.9	0
182	2	33.33	-600	0	-100	-106.25	2	1152.95	1154.42	0
183	2	33.33	-600	0	-100	-106.25	1	1155.46	1158.69	0.5
184	2	33.33	-600	0	-100	-106.25	2	1159.73	1161.02	1
185	2	33.33	-1200	-600	-600	-800	2	1166.42	1175.47	0
186	2	33.33	-1200	-600	-600	-700	2	1176.51	1183.37	0
187	2	33.33	-1200	-600	-650	-700	1	1184.41	1186.99	0
188	2	33.33	-1200	-600	-675	-700	1	1188.03	1192.11	0
189	2	33.33	-1200	-600	-687.5	-700	1	1193.15	1196.95	0
190	2	33.33	-1200	-600	-693.75	-700	1	1197.99	1202.23	0
191	2	33.33	-1200	-600	-693.75	-700	1	1203.27	1204.75	0.5
192	2	33.33	-1200	-600	-693.75	-700	2	1205.79	1207.51	1
193	2	83.33	-1200	0	-1000	-1200	1	1219.58	1222.69	0
194	2	83.33	-1200	0	-1000	-1100	2	1223.74	1228.93	0
195	2	83.33	-1200	0	-1000	-1050	2	1229.97	1234.12	0
196	2	83.33	-1200	0	-1000	-1025	2	1235.16	1235.99	0
197	2	83.33	-1200	0	-1000	-1012.5	2	1237.03	1239.84	0
198	2	83.33	-1200	0	-1000	-1006.25	2	1240.88	1242.48	0
199	2	83.33	-1200	0	-1000	-1006.25	1	1243.52	1245.01	0.5
200	2	83.33	-1200	0	-1000	-1006.25	2	1246.05	1246.93	1
201	2	16.67	-1200	0	-200	-1200	1	1254.12	1258.81	0
202	2	16.67	-1200	0	-200	-700	2	1259.85	1262.24	0
203	2	16.67	-1200	0	-450	-700	1	1263.28	1266.68	0
204	2	16.67	-1200	0	-450	-575	2	1267.72	1270.46	0
205	2	16.67	-1200	0	-450	-512.5	2	1271.5	1275.17	0
206	2	16.67	-1200	0	-450	-481.25	2	1276.21	1277.48	0
207	2	16.67	-1200	0	-450	-481.25	1	1278.52	1279.41	0.5
208	2	16.67	-1200	0	-450	-481.25	2	1280.46	1282.95	1
209	2	33.33	-1200	-900	-900	-1000	2	1292.47	1293.96	0
210	2	33.33	-1200	-900	-950	-1000	1	1295.01	1298.87	0
211	2	33.33	-1200	-900	-975	-1000	1	1299.91	1301.18	0
212	2	33.33	-1200	-900	-987.5	-1000	1	1302.22	1303.18	0
213	2	33.33	-1200	-900	-993.75	-1000	1	1304.22	1304.93	0
214	2	33.33	-1200	-900	-996.88	-1000	1	1305.97	1308.31	0
215	2	33.33	-1200	-900	-996.88	-1000	1	1309.35	1312.17	0.5
216	2	33.33	-1200	-900	-996.88	-1000	2	1313.21	1314.45	1
217	2	33.33	-1200	0	0	-400	2	1321.02	1328.07	0
218	2	33.33	-1200	0	0	-200	2	1329.11	1330.99	0
219	2	33.33	-1200	0	-100	-200	1	1332.03	1334.45	0
220	2	33.33	-1200	0	-150	-200	1	1335.5	1338.79	0
221	2	33.33	-1200	0	-150	-175	2	1339.83	1342.76	0
222	2	33.33	-1200	0	-150	-162.5	2	1343.81	1345.37	0
223	2	33.33	-1200	0	-150	-162.5	1	1346.41	1347.46	0.5
224	2	33.33	-1200	0	-150	-162.5	2	1348.5	1349.62	1
