# Supplementary material for: Dopaminergic Drug Effects on Probability Weighting during Risky Decision Making
Source: eNeuro. 2018 Apr 6;5(2):ENEURO.0330-18.2018. doi: 10.1523/ENEURO.0330-18.2018 (PMC5889481; doi:10.1523/ENEURO.0330-18.2018)
Supplement: Extended Data 1 — Raw data and MATLAB code for the prospect theory parameter estimation procedure implemented in the study. The code includes scripts for the main parameter estimation steps, parameter recovery, and checking the quality of the estimation. Download Extended Data 1, ZIP file. [file sup_enu-eN-NWR-0330-17-s02.zip › ExtendedData/Data/taskCE_Exp_20_Ses_2.xlsx]

## Sheet: taskCE_Exp_20_Ses_2
=======================================================================================================================================================
***** CASH EQUIVALENT TASK ***** subject ID: Exp_20_Ses_2
***** 2013-01-28 13:26:03 ***** filename: taskCE_Exp_20_Ses_2.txt
=======================================================================================================================================================
Block: 0 = practice, 1 = first session, 2 = second session
Order of blocks: 2 (1 = WINS - LOSSES, 2 = LOSSES - WINS)
Output directory: C:\Users\liejan\Desktop\Documents\Experiments\CE\logfiles
==== BEGIN === start of experiment (in seconds) : 255063.2163 ==========================================================================================
#Trial	Block	Probability	Cash	AltCash	LowerBound	UpperBound	Response	PresentationTime	ResponseTime	Advance
1	2	83.33	-1200	0	-1000	-1200	1	302.51	307.94	0
2	2	83.33	-1200	0	-1000	-1100	2	308.99	313.85	0
3	2	83.33	-1200	0	-1000	-1050	2	314.9	317.02	0
4	2	83.33	-1200	0	-1000	-1025	2	318.06	318.93	0
5	2	83.33	-1200	0	-1000	-1012.5	2	319.97	323.01	0
6	2	83.33	-1200	0	-1000	-1006.25	2	324.05	324.8	0
7	2	83.33	-1200	0	-1000	-1006.25	1	325.84	326.43	0.5
8	2	83.33	-1200	0	-1000	-1006.25	2	327.47	330.05	1
9	2	33.33	-1200	-900	-900	-1000	2	344.83	349.78	0
10	2	33.33	-1200	-900	-950	-1000	1	350.83	353.37	0
11	2	33.33	-1200	-900	-975	-1000	1	354.42	356.63	0
12	2	33.33	-1200	-900	-987.5	-1000	1	357.67	358.53	0
13	2	33.33	-1200	-900	-993.75	-1000	1	359.57	361.63	0
14	2	33.33	-1200	-900	-996.88	-1000	1	362.67	366.21	0
15	2	33.33	-1200	-900	-996.88	-1000	1	367.26	372.03	0.5
16	2	33.33	-1200	-900	-996.88	-1000	2	373.07	375.01	1
17	2	66.67	-1200	0	-800	-1200	1	390.79	397.48	0
18	2	66.67	-1200	0	-800	-1000	2	398.53	402.77	0
19	2	66.67	-1200	0	-900	-1000	1	403.82	406.82	0
20	2	66.67	-1200	0	-950	-1000	1	407.86	413.15	0
21	2	66.67	-1200	0	-975	-1000	1	414.19	415.52	0
22	2	66.67	-1200	0	-987.5	-1000	1	416.57	421	0
23	2	66.67	-1200	0	-987.5	-1000	1	422.05	424.49	0.5
24	2	66.67	-1200	0	-987.5	-1000	2	425.54	428.09	1
25	2	50	-1200	0	0	-600	2	439.32	442.93	0
26	2	50	-1200	0	-300	-600	1	443.97	445.69	0
27	2	50	-1200	0	-450	-600	1	446.74	449.4	0
28	2	50	-1200	0	-450	-525	2	450.44	451.6	0
29	2	50	-1200	0	-450	-487.5	2	452.64	454.89	0
30	2	50	-1200	0	-450	-468.75	2	455.94	460.39	0
31	2	50	-1200	0	-450	-468.75	1	461.43	462.37	0.5
32	2	50	-1200	0	-450	-468.75	2	463.42	465.55	1
33	2	16.67	-1200	0	0	-200	2	475.07	478.54	0
34	2	16.67	-1200	0	0	-100	2	479.58	481.39	0
35	2	16.67	-1200	0	-50	-100	1	482.44	483.88	0
36	2	16.67	-1200	0	-75	-100	1	484.93	492.87	0
37	2	16.67	-1200	0	-87.5	-100	1	493.91	497.69	0
38	2	16.67	-1200	0	-93.75	-100	1	498.73	500.69	0
39	2	16.67	-1200	0	-93.75	-100	2	501.73	502.43	0
40	2	16.67	-1200	0	-93.75	-100	2	503.48	508.36	0
41	2	16.67	-1200	0	0	-200	2	509.41	511.29	0
42	2	16.67	-1200	0	-100	-200	1	512.33	514.22	0
43	2	16.67	-1200	0	-100	-150	2	515.26	522.51	0
44	2	16.67	-1200	0	-100	-125	2	523.56	524.56	0
45	2	16.67	-1200	0	-100	-112.5	2	525.61	528.31	0
46	2	16.67	-1200	0	-100	-106.25	2	529.35	532.75	0
47	2	16.67	-1200	0	-100	-106.25	1	533.8	534.53	0.5
48	2	16.67	-1200	0	-100	-106.25	2	535.57	537.55	1
49	2	33.33	-1000	-400	-400	-600	2	551.72	553.15	0
50	2	33.33	-1000	-400	-500	-600	1	554.19	560.86	0
51	2	33.33	-1000	-400	-500	-550	2	561.91	563.74	0
52	2	33.33	-1000	-400	-525	-550	1	564.79	565.75	0
53	2	33.33	-1000	-400	-537.5	-550	1	566.8	569.7	0
54	2	33.33	-1000	-400	-543.75	-550	1	570.75	571.89	0
55	2	33.33	-1000	-400	-543.75	-550	2	572.93	574.8	0
56	2	33.33	-1000	-400	-543.75	-550	2	575.85	581.06	0
57	2	33.33	-1000	-400	-400	-600	2	582.11	584.52	0
58	2	33.33	-1000	-400	-400	-500	2	585.56	586.51	0
59	2	33.33	-1000	-400	-450	-500	1	587.56	590.54	0
60	2	33.33	-1000	-400	-450	-475	2	591.58	593.44	0
61	2	33.33	-1000	-400	-450	-462.5	2	594.48	597.18	0
62	2	33.33	-1000	-400	-450	-456.25	2	598.23	599.73	0
63	2	33.33	-1000	-400	-450	-456.25	1	600.77	601.53	0.5
64	2	33.33	-1000	-400	-450	-456.25	2	602.57	606.58	1
65	2	33.33	-600	-300	-300	-400	2	621.89	625.29	0
66	2	33.33	-600	-300	-350	-400	1	626.33	628.67	0
67	2	33.33	-600	-300	-375	-400	1	629.72	631.29	0
68	2	33.33	-600	-300	-387.5	-400	1	632.33	636.91	0
69	2	33.33	-600	-300	-393.75	-400	1	637.96	639.11	0
70	2	33.33	-600	-300	-396.88	-400	1	640.16	640.97	0
71	2	33.33	-600	-300	-396.88	-400	1	642.01	643.5	0.5
72	2	33.33	-600	-300	-396.88	-400	2	644.54	645.63	1
73	2	33.33	-1200	-600	-600	-800	2	664.9	669.51	0
74	2	33.33	-1200	-600	-600	-700	2	670.56	675.83	0
75	2	33.33	-1200	-600	-600	-650	2	676.88	678.11	0
76	2	33.33	-1200	-600	-625	-650	1	679.15	684.02	0
77	2	33.33	-1200	-600	-637.5	-650	1	685.07	685.96	0
78	2	33.33	-1200	-600	-643.75	-650	1	687	689.22	0
79	2	33.33	-1200	-600	-643.75	-650	1	690.27	693.33	0.5
80	2	33.33	-1200	-600	-643.75	-650	2	694.37	697.13	1
81	2	33.33	-1200	0	0	-400	2	715.1	718.31	0
82	2	33.33	-1200	0	0	-200	2	719.35	723.87	0
83	2	33.33	-1200	0	-100	-200	1	724.91	726.05	0
84	2	33.33	-1200	0	-150	-200	1	727.1	729.72	0
85	2	33.33	-1200	0	-175	-200	1	730.76	734.28	0
86	2	33.33	-1200	0	-175	-187.5	2	735.33	736.52	0
87	2	33.33	-1200	0	-175	-187.5	1	737.57	738.97	0.5
88	2	33.33	-1200	0	-175	-187.5	2	740.02	744.7	1
89	2	33.33	-600	0	0	-200	2	759.81	764.04	0
90	2	33.33	-600	0	-100	-200	1	765.09	766.62	0
91	2	33.33	-600	0	-150	-200	1	767.66	768.86	0
92	2	33.33	-600	0	-150	-175	2	769.9	771.18	0
93	2	33.33	-600	0	-150	-162.5	2	772.22	773.35	0
94	2	33.33	-600	0	-156.25	-162.5	1	774.39	778.9	0
95	2	33.33	-600	0	-156.25	-162.5	1	779.94	780.78	0.5
96	2	33.33	-600	0	-156.25	-162.5	2	781.82	782.51	1
97	1	33.33	1200	600	800	1200	2	788.89	798.67	0
98	1	33.33	1200	600	1000	1200	2	799.71	805.74	0
99	1	33.33	1200	600	1000	1100	1	806.78	807.96	0
100	1	33.33	1200	600	1000	1050	1	809	815.23	0
101	1	33.33	1200	600	1000	1025	1	816.27	817.7	0
102	1	33.33	1200	600	1000	1012.5	1	818.74	820.66	0
103	1	33.33	1200	600	1000	1012.5	1	821.7	824.42	0.5
104	1	33.33	1200	600	1000	1012.5	2	825.46	831.54	1
105	1	33.33	1200	900	1000	1200	2	847.14	850.11	0
106	1	33.33	1200	900	1000	1100	1	851.15	854.23	0
107	1	33.33	1200	900	1000	1050	1	855.27	862.92	0
108	1	33.33	1200	900	1000	1025	1	863.97	864.83	0
109	1	33.33	1200	900	1000	1012.5	1	865.87	866.45	0
110	1	33.33	1200	900	1000	1006.25	1	867.49	868.03	0
111	1	33.33	1200	900	1000	1006.25	1	869.08	872.87	0.5
112	1	33.33	1200	900	1000	1006.25	2	873.92	874.63	1
113	1	33.33	1000	400	600	1000	2	881.56	883.68	0
114	1	33.33	1000	400	600	800	1	884.72	890.35	0
115	1	33.33	1000	400	600	700	1	891.4	896.8	0
116	1	33.33	1000	400	600	650	1	897.85	899.2	0
117	1	33.33	1000	400	600	625	1	900.25	900.91	0
118	1	33.33	1000	400	600	612.5	1	901.96	904.72	0
119	1	33.33	1000	400	600	612.5	1	905.77	906.49	0.5
120	1	33.33	1000	400	600	612.5	2	907.53	908.68	1
121	1	66.67	1200	0	800	1200	2	917.62	919.46	0
122	1	66.67	1200	0	1000	1200	2	920.51	921.69	0
123	1	66.67	1200	0	1000	1100	1	922.73	924.18	0
124	1	66.67	1200	0	1050	1100	2	925.22	928.94	0
125	1	66.67	1200	0	1075	1100	2	929.99	931.75	0
126	1	66.67	1200	0	1087.5	1100	2	932.8	933.72	0
127	1	66.67	1200	0	1087.5	1100	1	934.76	936.5	0.5
128	1	66.67	1200	0	1087.5	1100	2	937.54	938.96	1
129	1	16.67	1200	0	0	200	1	946.77	950.98	0
130	1	16.67	1200	0	0	100	1	952.02	959.46	0
131	1	16.67	1200	0	50	100	2	960.51	961.19	0
132	1	16.67	1200	0	75	100	2	962.24	964.86	0
133	1	16.67	1200	0	87.5	100	2	965.91	966.42	0
134	1	16.67	1200	0	93.75	100	2	967.47	967.9	0
135	1	16.67	1200	0	93.75	100	1	968.95	969.46	0.5
136	1	16.67	1200	0	93.75	100	2	970.51	971.1	1
137	1	33.33	1200	0	0	400	1	977.2	980.82	0
138	1	33.33	1200	0	0	200	1	981.87	988.34	0
139	1	33.33	1200	0	100	200	2	989.39	990.13	0
140	1	33.33	1200	0	150	200	2	991.17	993	0
141	1	33.33	1200	0	175	200	2	994.04	994.72	0
142	1	33.33	1200	0	187.5	200	2	995.76	996.66	0
143	1	33.33	1200	0	187.5	200	1	997.71	998.48	0.5
144	1	33.33	1200	0	187.5	200	2	999.52	1003	1
145	1	33.33	600	0	200	600	2	1012.77	1013.82	0
146	1	33.33	600	0	200	400	1	1014.87	1019.9	0
147	1	33.33	600	0	200	300	1	1020.95	1021.81	0
148	1	33.33	600	0	250	300	2	1022.85	1023.48	0
149	1	33.33	600	0	275	300	2	1024.52	1025.49	0
150	1	33.33	600	0	287.5	300	2	1026.54	1027.42	0
151	1	33.33	600	0	287.5	300	1	1028.46	1029.21	0.5
152	1	33.33	600	0	287.5	300	2	1030.25	1030.92	1
153	1	33.33	600	300	400	600	2	1039.39	1047.38	0
154	1	33.33	600	300	400	500	1	1048.43	1051.39	0
155	1	33.33	600	300	400	450	1	1052.43	1055.68	0
156	1	33.33	600	300	425	450	2	1056.72	1057.7	0
157	1	33.33	600	300	437.5	450	2	1058.74	1059.91	0
158	1	33.33	600	300	443.75	450	2	1060.95	1061.93	0
159	1	33.33	600	300	443.75	450	1	1062.98	1063.8	0.5
160	1	33.33	600	300	443.75	450	2	1064.84	1066.74	1
161	1	50	1200	0	600	1200	2	1073.83	1075.56	0
162	1	50	1200	0	600	900	1	1076.6	1077.5	0
163	1	50	1200	0	600	750	1	1078.54	1079.68	0
164	1	50	1200	0	600	675	1	1080.72	1085.22	0
165	1	50	1200	0	600	637.5	1	1086.27	1087.03	0
166	1	50	1200	0	600	618.75	1	1088.07	1088.59	0
167	1	50	1200	0	600	618.75	1	1089.63	1090.57	0.5
168	1	50	1200	0	600	618.75	2	1091.62	1092.7	1
169	1	83.33	1200	0	1000	1200	2	1100.78	1103.18	0
170	1	83.33	1200	0	1000	1100	1	1104.23	1106.16	0
171	1	83.33	1200	0	1050	1100	2	1107.21	1113.33	0
172	1	83.33	1200	0	1050	1075	1	1114.38	1116.74	0
173	1	83.33	1200	0	1050	1062.5	1	1117.78	1118.58	0
174	1	83.33	1200	0	1050	1056.25	1	1119.62	1120.4	0
175	1	83.33	1200	0	1050	1056.25	1	1121.45	1123.12	0.5
176	1	83.33	1200	0	1050	1056.25	2	1124.16	1124.87	1
