# Supplementary material for: Dopaminergic Drug Effects on Probability Weighting during Risky Decision Making
Source: eNeuro. 2018 Apr 6;5(2):ENEURO.0330-18.2018. doi: 10.1523/ENEURO.0330-18.2018 (PMC5889481; doi:10.1523/ENEURO.0330-18.2018)
Supplement: Extended Data 1 — Raw data and MATLAB code for the prospect theory parameter estimation procedure implemented in the study. The code includes scripts for the main parameter estimation steps, parameter recovery, and checking the quality of the estimation. Download Extended Data 1, ZIP file. [file sup_enu-eN-NWR-0330-17-s02.zip › ExtendedData/Data/taskCE_Exp_22_Ses_1.xlsx]

## Sheet: taskCE_Exp_22_Ses_1
=======================================================================================================================================================
***** CASH EQUIVALENT TASK ***** subject ID: Exp_22_Ses_1
***** 2013-01-30 13:18:52 ***** filename: taskCE_Exp_22_Ses_1.txt
=======================================================================================================================================================
Block: 0 = practice, 1 = first session, 2 = second session
Order of blocks: 2 (1 = WINS - LOSSES, 2 = LOSSES - WINS)
Output directory: C:\Users\liejan\Desktop\Documents\Experiments\CE\logfiles
==== BEGIN === start of experiment (in seconds) : 167690.8094 ==========================================================================================
#Trial	Block	Probability	Cash	AltCash	LowerBound	UpperBound	Response	PresentationTime	ResponseTime	Advance
1	2	33.33	-600	0	0	-200	2	363.1	363.85	0
2	2	33.33	-600	0	-100	-200	1	364.89	369.68	0
3	2	33.33	-600	0	-150	-200	1	370.72	372.7	0
4	2	33.33	-600	0	-150	-175	2	373.75	376.19	0
5	2	33.33	-600	0	-150	-162.5	2	377.23	383.8	0
6	2	33.33	-600	0	-150	-156.25	2	384.84	391.76	0
7	2	33.33	-600	0	-150	-156.25	1	392.8	394.4	0.5
8	2	33.33	-600	0	-150	-156.25	2	395.44	396.71	1
9	2	33.33	-1000	-400	-600	-1000	1	421.07	424.86	0
10	2	33.33	-1000	-400	-600	-800	2	425.9	432.5	0
11	2	33.33	-1000	-400	-600	-700	2	433.54	437.37	0
12	2	33.33	-1000	-400	-650	-700	1	438.42	445.77	0
13	2	33.33	-1000	-400	-650	-675	2	446.81	449.35	0
14	2	33.33	-1000	-400	-662.5	-675	1	450.39	462.17	0
15	2	33.33	-1000	-400	-662.5	-675	1	463.22	468.65	0.5
16	2	33.33	-1000	-400	-662.5	-675	2	469.7	471.57	1
17	2	33.33	-1200	-600	-800	-1200	1	484.59	486.64	0
18	2	33.33	-1200	-600	-800	-1000	2	487.68	492.26	0
19	2	33.33	-1200	-600	-800	-900	2	493.3	497.33	0
20	2	33.33	-1200	-600	-850	-900	1	498.38	502.45	0
21	2	33.33	-1200	-600	-875	-900	1	503.49	509.58	0
22	2	33.33	-1200	-600	-887.5	-900	1	510.62	513.25	0
23	2	33.33	-1200	-600	-887.5	-900	1	514.3	517.85	0.5
24	2	33.33	-1200	-600	-887.5	-900	2	518.9	520.89	1
25	2	33.33	-1200	-900	-900	-1000	2	538.02	541.88	0
26	2	33.33	-1200	-900	-950	-1000	1	542.92	547.33	0
27	2	33.33	-1200	-900	-975	-1000	1	548.37	550.34	0
28	2	33.33	-1200	-900	-987.5	-1000	1	551.38	552.89	0
29	2	33.33	-1200	-900	-993.75	-1000	1	553.93	556.88	0
30	2	33.33	-1200	-900	-996.88	-1000	1	557.92	560.85	0
31	2	33.33	-1200	-900	-996.88	-1000	1	561.9	567.1	0.5
32	2	33.33	-1200	-900	-996.88	-1000	2	568.14	571.88	1
33	2	50	-1200	0	-600	-1200	1	581.33	588.64	0
34	2	50	-1200	0	-600	-900	2	589.68	593.17	0
35	2	50	-1200	0	-750	-900	1	594.22	603.85	0
36	2	50	-1200	0	-750	-825	2	604.89	608.97	0
37	2	50	-1200	0	-787.5	-825	1	610.01	618.61	0
38	2	50	-1200	0	-787.5	-806.25	2	619.66	622.79	0
39	2	50	-1200	0	-787.5	-806.25	1	623.83	629.88	0.5
40	2	50	-1200	0	-787.5	-806.25	2	630.92	632.16	1
41	2	83.33	-1200	0	-1000	-1200	1	651.29	653.56	0
42	2	83.33	-1200	0	-1100	-1200	1	654.6	656.3	0
43	2	83.33	-1200	0	-1100	-1150	2	657.34	660.8	0
44	2	83.33	-1200	0	-1100	-1125	2	661.84	666.13	0
45	2	83.33	-1200	0	-1100	-1112.5	2	667.17	670	0
46	2	83.33	-1200	0	-1100	-1106.25	2	671.04	674.12	0
47	2	83.33	-1200	0	-1100	-1106.25	1	675.17	678.26	0.5
48	2	83.33	-1200	0	-1100	-1106.25	2	679.3	684.52	1
49	2	33.33	-600	-300	-400	-600	1	693.25	707.72	0
50	2	33.33	-600	-300	-400	-500	2	708.76	709.75	0
51	2	33.33	-600	-300	-400	-450	2	710.79	714.06	0
52	2	33.33	-600	-300	-400	-425	2	715.1	719.24	0
53	2	33.33	-600	-300	-400	-412.5	2	720.28	724.79	0
54	2	33.33	-600	-300	-400	-406.25	2	725.83	727.64	0
55	2	33.33	-600	-300	-400	-406.25	1	728.68	729.96	0.5
56	2	33.33	-600	-300	-400	-406.25	2	731	733.12	1
57	2	16.67	-1200	0	-200	-1200	1	743.89	749.54	0
58	2	16.67	-1200	0	-200	-700	2	750.58	756.66	0
59	2	16.67	-1200	0	-200	-450	2	757.7	764.21	0
60	2	16.67	-1200	0	-325	-450	1	765.25	770.2	0
61	2	16.67	-1200	0	-387.5	-450	1	771.24	779.99	0
62	2	16.67	-1200	0	-387.5	-418.75	2	781.03	781.7	0
63	2	16.67	-1200	0	-387.5	-418.75	1	782.74	784.45	0.5
64	2	16.67	-1200	0	-387.5	-418.75	2	785.49	792.68	1
65	2	33.33	-1200	0	-400	-1200	1	809.13	813.38	0
66	2	33.33	-1200	0	-400	-800	2	814.42	815.4	0
67	2	33.33	-1200	0	-400	-600	2	816.45	820.26	0
68	2	33.33	-1200	0	-500	-600	1	821.3	825.68	0
69	2	33.33	-1200	0	-550	-600	1	826.72	830.92	0
70	2	33.33	-1200	0	-575	-600	1	831.96	835.3	0
71	2	33.33	-1200	0	-575	-600	1	836.34	838.28	0.5
72	2	33.33	-1200	0	-575	-600	2	839.32	840.17	1
73	2	66.67	-1200	0	-800	-1200	1	862.98	864.68	0
74	2	66.67	-1200	0	-800	-1000	2	865.72	868.72	0
75	2	66.67	-1200	0	-900	-1000	1	869.76	872.47	0
76	2	66.67	-1200	0	-950	-1000	1	873.51	878.6	0
77	2	66.67	-1200	0	-950	-975	2	879.64	881.88	0
78	2	66.67	-1200	0	-950	-962.5	2	882.92	891.36	0
79	2	66.67	-1200	0	-950	-962.5	2	892.4	895.92	0
80	2	66.67	-1200	0	-950	-962.5	2	896.97	898.82	0
81	2	66.67	-1200	0	-800	-1200	1	899.87	909.52	0
82	2	66.67	-1200	0	-800	-1000	2	910.56	915.14	0
83	2	66.67	-1200	0	-800	-900	2	916.18	923.1	0
84	2	66.67	-1200	0	-850	-900	1	924.14	925.52	0
85	2	66.67	-1200	0	-850	-875	2	926.56	930.19	0
86	2	66.67	-1200	0	-850	-862.5	2	931.24	939.03	0
87	2	66.67	-1200	0	-850	-862.5	1	940.08	941.84	0.5
88	2	66.67	-1200	0	-850	-862.5	2	942.88	944.73	1
89	1	83.33	1200	0	0	1000	1	954.9	957.67	0
90	1	83.33	1200	0	500	1000	2	958.72	962.08	0
91	1	83.33	1200	0	500	750	1	963.12	964.14	0
92	1	83.33	1200	0	500	625	1	965.18	966.69	0
93	1	83.33	1200	0	562.5	625	2	967.73	971.64	0
94	1	83.33	1200	0	562.5	593.75	1	972.68	976.38	0
95	1	83.33	1200	0	562.5	593.75	1	977.42	979.32	0.5
96	1	83.33	1200	0	562.5	593.75	2	980.36	982.18	1
97	1	16.67	1200	0	200	1200	2	992.29	993.21	0
98	1	16.67	1200	0	200	700	1	994.25	995.58	0
99	1	16.67	1200	0	200	450	1	996.62	997.28	0
100	1	16.67	1200	0	200	325	1	998.32	999.38	0
101	1	16.67	1200	0	200	262.5	1	1000.42	1002.06	0
102	1	16.67	1200	0	200	231.25	1	1003.1	1004.25	0
103	1	16.67	1200	0	200	231.25	1	1005.29	1006.67	0.5
104	1	16.67	1200	0	200	231.25	1	1007.72	1009.16	0
105	1	16.67	1200	0	200	1200	2	1010.2	1011.56	0
106	1	16.67	1200	0	200	700	1	1012.6	1014.99	0
107	1	16.67	1200	0	200	450	1	1016.03	1017.27	0
108	1	16.67	1200	0	200	325	1	1018.31	1019.7	0
109	1	16.67	1200	0	200	262.5	1	1020.74	1025.67	0
110	1	16.67	1200	0	231.25	262.5	2	1026.72	1028.6	0
111	1	16.67	1200	0	231.25	262.5	1	1029.64	1030.81	0.5
112	1	16.67	1200	0	231.25	262.5	2	1031.85	1033.25	1
113	1	33.33	600	0	200	600	2	1045.39	1052.32	0
114	1	33.33	600	0	200	400	1	1053.36	1057.73	0
115	1	33.33	600	0	200	300	1	1058.77	1060.71	0
116	1	33.33	600	0	250	300	2	1061.76	1062.34	0
117	1	33.33	600	0	275	300	2	1063.38	1064.39	0
118	1	33.33	600	0	275	287.5	1	1065.43	1070.96	0
119	1	33.33	600	0	275	287.5	1	1072	1074.68	0.5
120	1	33.33	600	0	275	287.5	1	1075.72	1077.71	0
121	1	33.33	600	0	0	200	1	1078.76	1080.35	0
122	1	33.33	600	0	100	200	2	1081.4	1082.15	0
123	1	33.33	600	0	150	200	2	1083.19	1085.44	0
124	1	33.33	600	0	175	200	2	1086.48	1088.59	0
125	1	33.33	600	0	187.5	200	2	1089.63	1090.71	0
126	1	33.33	600	0	187.5	193.75	1	1091.75	1093.04	0
127	1	33.33	600	0	187.5	193.75	1	1094.08	1095.66	0.5
128	1	33.33	600	0	187.5	193.75	2	1096.7	1100.54	1
129	1	33.33	1200	600	800	1200	2	1120.48	1121.65	0
130	1	33.33	1200	600	800	1000	1	1122.69	1124.07	0
131	1	33.33	1200	600	900	1000	2	1125.12	1128.23	0
132	1	33.33	1200	600	900	950	1	1129.28	1130.67	0
133	1	33.33	1200	600	900	925	1	1131.71	1133.35	0
134	1	33.33	1200	600	900	912.5	1	1134.39	1135.81	0
135	1	33.33	1200	600	900	912.5	1	1136.85	1139.45	0.5
136	1	33.33	1200	600	900	912.5	2	1140.49	1142.36	1
137	1	33.33	1200	900	900	1000	1	1159.36	1162.98	0
138	1	33.33	1200	900	950	1000	2	1164.03	1165.95	0
139	1	33.33	1200	900	975	1000	2	1166.99	1168.78	0
140	1	33.33	1200	900	987.5	1000	2	1169.82	1170.87	0
141	1	33.33	1200	900	987.5	993.75	1	1171.91	1173.14	0
142	1	33.33	1200	900	987.5	990.63	1	1174.19	1176.54	0
143	1	33.33	1200	900	987.5	990.63	1	1177.58	1178.74	0.5
144	1	33.33	1200	900	987.5	990.63	2	1179.79	1180.97	1
145	1	33.33	600	300	400	600	2	1193.15	1195.38	0
146	1	33.33	600	300	400	500	1	1196.43	1197.47	0
147	1	33.33	600	300	400	450	1	1198.51	1199.9	0
148	1	33.33	600	300	400	425	1	1200.94	1204.24	0
149	1	33.33	600	300	412.5	425	2	1205.28	1206.39	0
150	1	33.33	600	300	412.5	418.75	1	1207.43	1212.57	0
151	1	33.33	600	300	412.5	418.75	1	1213.61	1214.62	0.5
152	1	33.33	600	300	412.5	418.75	2	1215.67	1216.94	1
153	1	33.33	1200	0	0	400	1	1226.79	1230.13	0
154	1	33.33	1200	0	200	400	2	1231.17	1233.07	0
155	1	33.33	1200	0	200	300	1	1234.11	1237.02	0
156	1	33.33	1200	0	200	250	1	1238.06	1244.59	0
157	1	33.33	1200	0	225	250	2	1245.63	1246.59	0
158	1	33.33	1200	0	237.5	250	2	1247.63	1251.35	0
159	1	33.33	1200	0	237.5	250	1	1252.39	1253.66	0.5
160	1	33.33	1200	0	237.5	250	2	1254.7	1256.06	1
161	1	66.67	1200	0	0	800	1	1264.92	1285.73	0
162	1	66.67	1200	0	400	800	2	1286.77	1287.54	0
163	1	66.67	1200	0	400	600	1	1288.59	1289.3	0
164	1	66.67	1200	0	400	500	1	1290.35	1291.3	0
165	1	66.67	1200	0	450	500	2	1292.34	1294	0
166	1	66.67	1200	0	450	475	1	1295.04	1299.56	0
167	1	66.67	1200	0	450	475	1	1300.6	1301.79	0.5
168	1	66.67	1200	0	450	475	2	1302.83	1309.14	1
169	1	33.33	1000	400	400	600	1	1319.97	1321.96	0
170	1	33.33	1000	400	500	600	2	1323	1324.12	0
171	1	33.33	1000	400	500	550	1	1325.16	1328.38	0
172	1	33.33	1000	400	525	550	2	1329.43	1330.67	0
173	1	33.33	1000	400	525	537.5	1	1331.71	1333.68	0
174	1	33.33	1000	400	531.25	537.5	2	1334.72	1338.07	0
175	1	33.33	1000	400	531.25	537.5	1	1339.11	1346.1	0.5
176	1	33.33	1000	400	531.25	537.5	2	1347.15	1348.55	1
177	1	50	1200	0	0	600	1	1357.06	1358.27	0
178	1	50	1200	0	300	600	2	1359.31	1360.52	0
179	1	50	1200	0	300	450	1	1361.56	1362.2	0
180	1	50	1200	0	300	375	1	1363.24	1364.37	0
181	1	50	1200	0	300	337.5	1	1365.41	1366.06	0
182	1	50	1200	0	300	318.75	1	1367.1	1367.99	0
183	1	50	1200	0	300	318.75	1	1369.03	1369.82	0.5
184	1	50	1200	0	300	318.75	2	1370.86	1371.94	1
