# Supplementary material for: Dopaminergic Drug Effects on Probability Weighting during Risky Decision Making
Source: eNeuro. 2018 Apr 6;5(2):ENEURO.0330-18.2018. doi: 10.1523/ENEURO.0330-18.2018 (PMC5889481; doi:10.1523/ENEURO.0330-18.2018)
Supplement: Extended Data 1 — Raw data and MATLAB code for the prospect theory parameter estimation procedure implemented in the study. The code includes scripts for the main parameter estimation steps, parameter recovery, and checking the quality of the estimation. Download Extended Data 1, ZIP file. [file sup_enu-eN-NWR-0330-17-s02.zip › ExtendedData/Data/taskCE_Exp_22_Ses_2.xlsx]

## Sheet: taskCE_Exp_22_Ses_2
=======================================================================================================================================================
***** CASH EQUIVALENT TASK ***** subject ID: Exp_22_Ses_2
***** 2013-02-19 13:19:45 ***** filename: taskCE_Exp_22_Ses_2.txt
=======================================================================================================================================================
Block: 0 = practice, 1 = first session, 2 = second session
Order of blocks: 1 (1 = WINS - LOSSES, 2 = LOSSES - WINS)
Output directory: C:\Users\liejan\Desktop\Documents\Experiments\CE\logfiles
==== BEGIN === start of experiment (in seconds) : 26341.732 ==========================================================================================
#Trial	Block	Probability	Cash	AltCash	LowerBound	UpperBound	Response	PresentationTime	ResponseTime	Advance
1	1	66.67	1200	0	0	800	1	259.76	262.83	0
2	1	66.67	1200	0	400	800	2	263.94	267.42	0
3	1	66.67	1200	0	400	600	1	268.53	270.41	0
4	1	66.67	1200	0	400	500	1	271.52	273.9	0
5	1	66.67	1200	0	400	450	1	275.01	277.86	0
6	1	66.67	1200	0	400	425	1	278.97	281.43	0
7	1	66.67	1200	0	400	425	1	282.54	284.23	0.5
8	1	66.67	1200	0	400	425	2	285.34	288.82	1
9	1	33.33	600	0	200	600	2	301.18	305.73	0
10	1	33.33	600	0	200	400	1	306.84	307.97	0
11	1	33.33	600	0	200	300	1	309.08	312.76	0
12	1	33.33	600	0	200	250	1	313.87	316.3	0
13	1	33.33	600	0	225	250	2	317.41	321.14	0
14	1	33.33	600	0	225	237.5	1	322.25	323.77	0
15	1	33.33	600	0	225	237.5	1	324.88	326.71	0.5
16	1	33.33	600	0	225	237.5	2	327.82	330.19	1
17	1	16.67	1200	0	200	1200	2	339.37	340.48	0
18	1	16.67	1200	0	200	700	1	341.59	342.66	0
19	1	16.67	1200	0	200	450	1	343.77	345.52	0
20	1	16.67	1200	0	200	325	1	346.63	347.73	0
21	1	16.67	1200	0	200	262.5	1	348.83	351.34	0
22	1	16.67	1200	0	200	231.25	1	352.45	354.39	0
23	1	16.67	1200	0	200	231.25	1	355.5	356.28	0.5
24	1	16.67	1200	0	200	231.25	2	357.38	358.49	1
25	1	33.33	600	300	400	600	2	368.02	372.37	0
26	1	33.33	600	300	400	500	1	373.48	377.09	0
27	1	33.33	600	300	400	450	1	378.2	382.6	0
28	1	33.33	600	300	425	450	2	383.71	387	0
29	1	33.33	600	300	425	437.5	1	388.11	391.87	0
30	1	33.33	600	300	425	431.25	1	392.98	394.49	0
31	1	33.33	600	300	425	431.25	1	395.6	397.09	0.5
32	1	33.33	600	300	425	431.25	2	398.2	405.41	1
33	1	33.33	1000	400	600	1000	2	413.24	417.46	0
34	1	33.33	1000	400	600	800	1	418.57	419.71	0
35	1	33.33	1000	400	600	700	1	420.82	423.48	0
36	1	33.33	1000	400	650	700	2	424.59	427.87	0
37	1	33.33	1000	400	675	700	2	428.98	436.94	0
38	1	33.33	1000	400	675	687.5	1	438.05	439	0
39	1	33.33	1000	400	675	687.5	1	440.11	441.2	0.5
40	1	33.33	1000	400	675	687.5	2	442.3	443.44	1
41	1	83.33	1200	0	0	1000	1	455.86	459.28	0
42	1	83.33	1200	0	500	1000	2	460.38	462.6	0
43	1	83.33	1200	0	500	750	1	463.7	464.76	0
44	1	83.33	1200	0	625	750	2	465.86	467.2	0
45	1	83.33	1200	0	625	687.5	1	468.3	469.64	0
46	1	83.33	1200	0	625	656.25	1	470.74	473.43	0
47	1	83.33	1200	0	625	656.25	1	474.53	475.63	0.5
48	1	83.33	1200	0	625	656.25	1	476.73	482.31	0
49	1	83.33	1200	0	0	1000	1	483.42	487.11	0
50	1	83.33	1200	0	500	1000	2	488.23	494.35	0
51	1	83.33	1200	0	500	750	1	495.46	496.55	0
52	1	83.33	1200	0	500	625	1	497.66	498.64	0
53	1	83.33	1200	0	500	562.5	1	499.75	500.99	0
54	1	83.33	1200	0	500	531.25	1	502.1	503.44	0
55	1	83.33	1200	0	500	531.25	1	504.55	505.42	0.5
56	1	83.33	1200	0	500	531.25	2	506.53	507.49	1
57	1	50	1200	0	0	600	1	519.56	520.39	0
58	1	50	1200	0	0	300	1	521.49	530.75	0
59	1	50	1200	0	150	300	2	531.86	532.66	0
60	1	50	1200	0	225	300	2	533.76	535.33	0
61	1	50	1200	0	262.5	300	2	536.44	539.98	0
62	1	50	1200	0	262.5	281.25	1	541.09	544.63	0
63	1	50	1200	0	262.5	281.25	1	545.74	547.38	0.5
64	1	50	1200	0	262.5	281.25	2	548.49	550.95	1
65	1	33.33	1200	600	800	1200	2	562.76	563.7	0
66	1	33.33	1200	600	800	1000	1	564.81	565.76	0
67	1	33.33	1200	600	800	900	1	566.87	568.42	0
68	1	33.33	1200	600	850	900	2	569.53	572.36	0
69	1	33.33	1200	600	850	875	1	573.47	576.7	0
70	1	33.33	1200	600	850	862.5	1	577.81	581.42	0
71	1	33.33	1200	600	850	862.5	1	582.53	583.51	0.5
72	1	33.33	1200	600	850	862.5	2	584.62	589.84	1
73	1	33.33	1200	0	0	400	1	598.73	602.38	0
74	1	33.33	1200	0	200	400	2	603.48	605.71	0
75	1	33.33	1200	0	200	300	1	606.82	618.02	0
76	1	33.33	1200	0	250	300	2	619.13	622.03	0
77	1	33.33	1200	0	250	275	1	623.14	624.26	0
78	1	33.33	1200	0	262.5	275	2	625.37	629.74	0
79	1	33.33	1200	0	262.5	275	1	630.85	631.77	0.5
80	1	33.33	1200	0	262.5	275	2	632.88	634.45	1
81	1	33.33	1200	900	1000	1200	2	642.49	646.17	0
82	1	33.33	1200	900	1000	1100	1	647.28	648.94	0
83	1	33.33	1200	900	1050	1100	2	650.05	654.3	0
84	1	33.33	1200	900	1050	1075	1	655.41	656.48	0
85	1	33.33	1200	900	1050	1062.5	1	657.59	658.94	0
86	1	33.33	1200	900	1050	1056.25	1	660.04	664.13	0
87	1	33.33	1200	900	1050	1056.25	1	665.24	666.43	0.5
88	1	33.33	1200	900	1050	1056.25	2	667.54	669.15	1
89	2	33.33	-1200	-900	-900	-1000	2	682.78	687.03	0
90	2	33.33	-1200	-900	-950	-1000	1	688.14	690.65	0
91	2	33.33	-1200	-900	-975	-1000	1	691.76	693.36	0
92	2	33.33	-1200	-900	-987.5	-1000	1	694.47	695.39	0
93	2	33.33	-1200	-900	-993.75	-1000	1	696.5	700.41	0
94	2	33.33	-1200	-900	-996.88	-1000	1	701.51	707.33	0
95	2	33.33	-1200	-900	-996.88	-1000	1	708.44	716.05	0.5
96	2	33.33	-1200	-900	-996.88	-1000	2	717.16	719.64	1
97	2	16.67	-1200	0	-200	-1200	1	728.16	729.61	0
98	2	16.67	-1200	0	-700	-1200	1	730.71	733.17	0
99	2	16.67	-1200	0	-700	-950	2	734.28	736.03	0
100	2	16.67	-1200	0	-700	-825	2	737.14	740.58	0
101	2	16.67	-1200	0	-700	-762.5	2	741.69	744.4	0
102	2	16.67	-1200	0	-700	-731.25	2	745.51	747.18	0
103	2	16.67	-1200	0	-700	-731.25	1	748.29	753.44	0.5
104	2	16.67	-1200	0	-700	-731.25	2	754.55	761.68	1
105	2	33.33	-1000	-400	-600	-1000	1	770.61	775.44	0
106	2	33.33	-1000	-400	-600	-800	2	776.55	777.69	0
107	2	33.33	-1000	-400	-600	-700	2	778.8	787.53	0
108	2	33.33	-1000	-400	-650	-700	1	788.64	789.8	0
109	2	33.33	-1000	-400	-650	-675	2	790.9	795.8	0
110	2	33.33	-1000	-400	-650	-662.5	2	796.9	799.67	0
111	2	33.33	-1000	-400	-650	-662.5	1	800.78	802.73	0.5
112	2	33.33	-1000	-400	-650	-662.5	2	803.84	805.16	1
113	2	50	-1200	0	-600	-1200	1	812.61	815.19	0
114	2	50	-1200	0	-600	-900	2	816.3	817.57	0
115	2	50	-1200	0	-750	-900	1	818.68	822.28	0
116	2	50	-1200	0	-825	-900	1	823.39	824.28	0
117	2	50	-1200	0	-825	-862.5	2	825.39	826.38	0
118	2	50	-1200	0	-825	-843.75	2	827.49	828.43	0
119	2	50	-1200	0	-825	-843.75	1	829.53	834.56	0.5
120	2	50	-1200	0	-825	-843.75	2	835.67	837.09	1
121	2	33.33	-1200	0	-400	-1200	1	845.32	850.71	0
122	2	33.33	-1200	0	-400	-800	2	851.82	853	0
123	2	33.33	-1200	0	-600	-800	1	854.11	857.74	0
124	2	33.33	-1200	0	-600	-700	2	858.85	860.51	0
125	2	33.33	-1200	0	-650	-700	1	861.62	864.18	0
126	2	33.33	-1200	0	-650	-675	2	865.29	871.82	0
127	2	33.33	-1200	0	-650	-675	1	872.93	875.27	0.5
128	2	33.33	-1200	0	-650	-675	2	876.38	877.36	1
129	2	66.67	-1200	0	-800	-1200	1	885.36	890.19	0
130	2	66.67	-1200	0	-800	-1000	2	891.3	892.89	0
131	2	66.67	-1200	0	-800	-900	2	894	898.28	0
132	2	66.67	-1200	0	-850	-900	1	899.39	905.66	0
133	2	66.67	-1200	0	-850	-875	2	906.77	908.44	0
134	2	66.67	-1200	0	-850	-862.5	2	909.55	911.03	0
135	2	66.67	-1200	0	-850	-862.5	1	912.14	922.39	0.5
136	2	66.67	-1200	0	-850	-862.5	2	923.49	924.66	1
137	2	33.33	-600	0	-200	-600	1	932.22	945.42	0
138	2	33.33	-600	0	-200	-400	2	946.53	948.09	0
139	2	33.33	-600	0	-200	-300	2	949.2	953.89	0
140	2	33.33	-600	0	-200	-250	2	955	960.54	0
141	2	33.33	-600	0	-225	-250	1	961.64	965.06	0
142	2	33.33	-600	0	-237.5	-250	1	966.16	968.31	0
143	2	33.33	-600	0	-237.5	-250	1	969.42	970.58	0.5
144	2	33.33	-600	0	-237.5	-250	2	971.68	972.64	1
145	2	33.33	-1200	-600	-800	-1200	1	984.61	985.75	0
146	2	33.33	-1200	-600	-800	-1000	2	986.86	989.46	0
147	2	33.33	-1200	-600	-800	-900	2	990.57	993.46	0
148	2	33.33	-1200	-600	-850	-900	1	994.56	1002.3	0
149	2	33.33	-1200	-600	-875	-900	1	1003.4	1006.98	0
150	2	33.33	-1200	-600	-875	-887.5	2	1008.09	1012.59	0
151	2	33.33	-1200	-600	-875	-887.5	1	1013.7	1015.29	0.5
152	2	33.33	-1200	-600	-875	-887.5	2	1016.4	1021.13	1
153	2	83.33	-1200	0	-1000	-1200	1	1029.22	1033.05	0
154	2	83.33	-1200	0	-1000	-1100	2	1034.16	1035.61	0
155	2	83.33	-1200	0	-1000	-1050	2	1036.71	1039.93	0
156	2	83.33	-1200	0	-1025	-1050	1	1041.03	1045.83	0
157	2	83.33	-1200	0	-1025	-1037.5	2	1046.94	1048.19	0
158	2	83.33	-1200	0	-1025	-1031.25	2	1049.3	1054.67	0
159	2	83.33	-1200	0	-1025	-1031.25	1	1055.78	1057.51	0.5
160	2	83.33	-1200	0	-1025	-1031.25	2	1058.62	1060.03	1
161	2	33.33	-600	-300	-400	-600	1	1077.08	1077.98	0
162	2	33.33	-600	-300	-400	-500	2	1079.09	1082.33	0
163	2	33.33	-600	-300	-400	-450	2	1083.43	1088.25	0
164	2	33.33	-600	-300	-425	-450	1	1089.35	1093.73	0
165	2	33.33	-600	-300	-437.5	-450	1	1094.83	1101.29	0
166	2	33.33	-600	-300	-443.75	-450	1	1102.4	1106.51	0
167	2	33.33	-600	-300	-443.75	-450	2	1107.62	1109.81	0
168	2	33.33	-600	-300	-443.75	-450	2	1110.92	1111.97	0
169	2	33.33	-600	-300	-400	-600	1	1113.08	1114.8	0
170	2	33.33	-600	-300	-400	-500	2	1115.91	1118.8	0
171	2	33.33	-600	-300	-400	-450	2	1119.91	1124.32	0
172	2	33.33	-600	-300	-425	-450	1	1125.43	1129.34	0
173	2	33.33	-600	-300	-425	-437.5	2	1130.45	1135	0
174	2	33.33	-600	-300	-431.25	-437.5	1	1136.11	1138.8	0
175	2	33.33	-600	-300	-431.25	-437.5	1	1139.9	1142.68	0.5
176	2	33.33	-600	-300	-431.25	-437.5	2	1143.78	1145.4	1
