# Supplementary material for: Dopaminergic Drug Effects on Probability Weighting during Risky Decision Making
Source: eNeuro. 2018 Apr 6;5(2):ENEURO.0330-18.2018. doi: 10.1523/ENEURO.0330-18.2018 (PMC5889481; doi:10.1523/ENEURO.0330-18.2018)
Supplement: Extended Data 1 — Raw data and MATLAB code for the prospect theory parameter estimation procedure implemented in the study. The code includes scripts for the main parameter estimation steps, parameter recovery, and checking the quality of the estimation. Download Extended Data 1, ZIP file. [file sup_enu-eN-NWR-0330-17-s02.zip › ExtendedData/Data/taskCE_Exp_23_Ses_1.xlsx]

## Sheet: taskCE_Exp_23_Ses_1
=======================================================================================================================================================
***** CASH EQUIVALENT TASK ***** subject ID: Exp_23_Ses_1
***** 2013-02-27 13:21:44 ***** filename: taskCE_Exp_23_Ses_1.txt
=======================================================================================================================================================
Block: 0 = practice, 1 = first session, 2 = second session
Order of blocks: 1 (1 = WINS - LOSSES, 2 = LOSSES - WINS)
Output directory: C:\Users\liejan\Desktop\Documents\Experiments\CE\logfiles
==== BEGIN === start of experiment (in seconds) : 13684.6137 ==========================================================================================
#Trial	Block	Probability	Cash	AltCash	LowerBound	UpperBound	Response	PresentationTime	ResponseTime	Advance
1	1	33.33	1000	400	400	600	1	341.47	342.36	0
2	1	33.33	1000	400	400	500	1	343.44	346.48	0
3	1	33.33	1000	400	400	450	1	347.56	349.57	0
4	1	33.33	1000	400	400	425	1	350.65	352.52	0
5	1	33.33	1000	400	400	412.5	1	353.59	356.99	0
6	1	33.33	1000	400	400	406.25	1	358.06	359.95	0
7	1	33.33	1000	400	400	406.25	1	361.02	362.55	0.5
8	1	33.33	1000	400	400	406.25	1	363.62	364.93	0
9	1	33.33	1000	400	400	600	1	366.01	367.82	0
10	1	33.33	1000	400	400	500	1	368.89	371.23	0
11	1	33.33	1000	400	400	450	1	372.3	373.62	0
12	1	33.33	1000	400	400	425	1	374.69	375.77	0
13	1	33.33	1000	400	400	412.5	1	376.84	379.98	0
14	1	33.33	1000	400	400	406.25	1	381.05	382.17	0
15	1	33.33	1000	400	400	406.25	1	383.24	386.4	0.5
16	1	33.33	1000	400	400	406.25	2	387.47	388.68	1
17	1	33.33	1200	0	0	400	1	398.11	400.07	0
18	1	33.33	1200	0	0	200	1	401.15	404.95	0
19	1	33.33	1200	0	100	200	2	406.02	411.23	0
20	1	33.33	1200	0	150	200	2	412.3	414.99	0
21	1	33.33	1200	0	150	175	1	416.06	418.26	0
22	1	33.33	1200	0	162.5	175	2	419.33	421.25	0
23	1	33.33	1200	0	162.5	175	1	422.32	423.53	0.5
24	1	33.33	1200	0	162.5	175	2	424.6	426.74	1
25	1	66.67	1200	0	0	800	1	437.44	440.78	0
26	1	66.67	1200	0	400	800	2	441.85	443.32	0
27	1	66.67	1200	0	400	600	1	444.39	445.61	0
28	1	66.67	1200	0	400	500	1	446.68	448.31	0
29	1	66.67	1200	0	450	500	2	449.38	452.95	0
30	1	66.67	1200	0	450	475	1	454.02	457.18	0
31	1	66.67	1200	0	450	475	2	458.25	459.31	0
32	1	66.67	1200	0	450	475	1	460.38	462.47	0
33	1	66.67	1200	0	0	800	1	463.55	465.01	0
34	1	66.67	1200	0	0	400	1	466.08	469.64	0
35	1	66.67	1200	0	200	400	2	470.71	472.02	0
36	1	66.67	1200	0	300	400	2	473.1	475.66	0
37	1	66.67	1200	0	350	400	2	476.73	481.29	0
38	1	66.67	1200	0	375	400	2	482.36	484.66	0
39	1	66.67	1200	0	375	400	1	485.74	486.69	0.5
40	1	66.67	1200	0	375	400	2	487.76	489.3	1
41	1	33.33	600	300	300	400	1	501.08	503.86	0
42	1	33.33	600	300	350	400	2	504.94	507.59	0
43	1	33.33	600	300	375	400	2	508.67	510.25	0
44	1	33.33	600	300	387.5	400	2	511.32	513.47	0
45	1	33.33	600	300	393.75	400	2	514.55	516.78	0
46	1	33.33	600	300	393.75	396.88	1	517.85	520.71	0
47	1	33.33	600	300	393.75	396.88	1	521.79	522.96	0.5
48	1	33.33	600	300	393.75	396.88	2	524.03	525.3	1
49	1	16.67	1200	0	0	200	1	536.79	539.14	0
50	1	16.67	1200	0	0	100	1	540.21	542.93	0
51	1	16.67	1200	0	50	100	2	544	545.07	0
52	1	16.67	1200	0	75	100	2	546.14	549.18	0
53	1	16.67	1200	0	87.5	100	2	550.26	553.45	0
54	1	16.67	1200	0	87.5	93.75	1	554.52	558.05	0
55	1	16.67	1200	0	87.5	93.75	1	559.13	561.03	0.5
56	1	16.67	1200	0	87.5	93.75	2	562.1	563.41	1
57	1	33.33	1200	600	600	800	1	574.5	577.03	0
58	1	33.33	1200	600	600	700	1	578.11	584.18	0
59	1	33.33	1200	600	650	700	2	585.26	586.36	0
60	1	33.33	1200	600	675	700	2	587.43	589.12	0
61	1	33.33	1200	600	687.5	700	2	590.19	592.21	0
62	1	33.33	1200	600	693.75	700	2	593.29	594.64	0
63	1	33.33	1200	600	693.75	700	1	595.71	596.77	0.5
64	1	33.33	1200	600	693.75	700	2	597.84	600.61	1
65	1	83.33	1200	0	0	1000	1	609.88	611.38	0
66	1	83.33	1200	0	0	500	1	612.46	614.48	0
67	1	83.33	1200	0	250	500	2	615.55	617.33	0
68	1	83.33	1200	0	375	500	2	618.4	621.36	0
69	1	83.33	1200	0	375	437.5	1	622.43	625.31	0
70	1	83.33	1200	0	375	406.25	1	626.38	627.66	0
71	1	83.33	1200	0	375	406.25	1	628.73	630.15	0.5
72	1	83.33	1200	0	375	406.25	2	631.22	632.32	1
73	1	50	1200	0	0	600	1	643.26	644.39	0
74	1	50	1200	0	300	600	2	645.46	647.05	0
75	1	50	1200	0	450	600	2	648.13	651.19	0
76	1	50	1200	0	525	600	2	652.26	654.08	0
77	1	50	1200	0	525	562.5	1	655.15	656.32	0
78	1	50	1200	0	543.75	562.5	2	657.4	658.83	0
79	1	50	1200	0	543.75	562.5	1	659.9	661.36	0.5
80	1	50	1200	0	543.75	562.5	2	662.43	663.79	1
81	1	33.33	1200	900	900	1000	1	678.76	680.15	0
82	1	33.33	1200	900	900	950	1	681.22	682.46	0
83	1	33.33	1200	900	900	925	1	683.53	684.32	0
84	1	33.33	1200	900	912.5	925	2	685.39	689.1	0
85	1	33.33	1200	900	918.75	925	2	690.17	692.68	0
86	1	33.33	1200	900	921.88	925	2	693.75	695.47	0
87	1	33.33	1200	900	921.88	925	1	696.55	697.82	0.5
88	1	33.33	1200	900	921.88	925	2	698.89	704.98	1
89	1	33.33	600	0	0	200	1	717.2	722.48	0
90	1	33.33	600	0	100	200	2	723.56	724.54	0
91	1	33.33	600	0	150	200	2	725.61	729.4	0
92	1	33.33	600	0	150	175	1	730.48	733.09	0
93	1	33.33	600	0	150	162.5	1	734.16	736.8	0
94	1	33.33	600	0	150	156.25	1	737.88	740.96	0
95	1	33.33	600	0	150	156.25	1	742.03	743.54	0.5
96	1	33.33	600	0	150	156.25	2	744.61	745.51	1
97	2	33.33	-1000	-400	-400	-600	2	762.47	765.91	0
98	2	33.33	-1000	-400	-400	-500	2	766.98	770.83	0
99	2	33.33	-1000	-400	-400	-450	2	771.91	775.07	0
100	2	33.33	-1000	-400	-425	-450	1	776.14	778.71	0
101	2	33.33	-1000	-400	-437.5	-450	1	779.79	782.32	0
102	2	33.33	-1000	-400	-443.75	-450	1	783.4	784.87	0
103	2	33.33	-1000	-400	-443.75	-450	1	785.95	789.29	0.5
104	2	33.33	-1000	-400	-443.75	-450	1	790.36	792.84	0
105	2	33.33	-1000	-400	-400	-600	2	793.91	798.66	0
106	2	33.33	-1000	-400	-500	-600	1	799.73	804.08	0
107	2	33.33	-1000	-400	-550	-600	1	805.15	807.42	0
108	2	33.33	-1000	-400	-550	-575	2	808.49	810.45	0
109	2	33.33	-1000	-400	-562.5	-575	1	811.52	814.08	0
110	2	33.33	-1000	-400	-568.75	-575	1	815.15	817.5	0
111	2	33.33	-1000	-400	-568.75	-575	1	818.57	822	0.5
112	2	33.33	-1000	-400	-568.75	-575	2	823.07	826.82	1
113	2	33.33	-600	0	0	-200	2	836.37	840.27	0
114	2	33.33	-600	0	-100	-200	1	841.34	846.01	0
115	2	33.33	-600	0	-150	-200	1	847.08	855.1	0
116	2	33.33	-600	0	-150	-175	2	856.18	858.25	0
117	2	33.33	-600	0	-162.5	-175	1	859.32	863.54	0
118	2	33.33	-600	0	-162.5	-168.75	2	864.62	867.55	0
119	2	33.33	-600	0	-162.5	-168.75	1	868.62	870.46	0.5
120	2	33.33	-600	0	-162.5	-168.75	2	871.54	874.26	1
121	2	83.33	-1200	0	-1000	-1200	1	883.27	887.29	0
122	2	83.33	-1200	0	-1100	-1200	1	888.36	892.05	0
123	2	83.33	-1200	0	-1100	-1150	2	893.13	894.63	0
124	2	83.33	-1200	0	-1100	-1125	2	895.7	896.99	0
125	2	83.33	-1200	0	-1100	-1112.5	2	898.06	903.74	0
126	2	83.33	-1200	0	-1100	-1106.25	2	904.81	907.17	0
127	2	83.33	-1200	0	-1100	-1106.25	1	908.25	916.83	0.5
128	2	83.33	-1200	0	-1100	-1106.25	2	917.9	924.18	1
129	2	33.33	-600	-300	-300	-400	2	940.64	948.92	0
130	2	33.33	-600	-300	-350	-400	1	950	954.24	0
131	2	33.33	-600	-300	-375	-400	1	955.32	960.04	0
132	2	33.33	-600	-300	-387.5	-400	1	961.11	961.8	0
133	2	33.33	-600	-300	-393.75	-400	1	962.87	964.08	0
134	2	33.33	-600	-300	-393.75	-396.88	2	965.16	975.86	0
135	2	33.33	-600	-300	-393.75	-396.88	2	976.93	978.76	0
136	2	33.33	-600	-300	-393.75	-396.88	2	979.83	987.56	0
137	2	33.33	-600	-300	-300	-400	2	988.64	994.04	0
138	2	33.33	-600	-300	-300	-350	2	995.11	998.94	0
139	2	33.33	-600	-300	-300	-325	2	1000.01	1002.5	0
140	2	33.33	-600	-300	-312.5	-325	1	1003.57	1007.81	0
141	2	33.33	-600	-300	-318.75	-325	1	1008.88	1010.6	0
142	2	33.33	-600	-300	-321.88	-325	1	1011.68	1014.19	0
143	2	33.33	-600	-300	-321.88	-325	1	1015.26	1018.13	0.5
144	2	33.33	-600	-300	-321.88	-325	2	1019.21	1024.34	1
145	2	33.33	-1200	-900	-1000	-1200	1	1040.52	1044.7	0
146	2	33.33	-1200	-900	-1000	-1100	2	1045.77	1048.86	0
147	2	33.33	-1200	-900	-1000	-1050	2	1049.93	1054.69	0
148	2	33.33	-1200	-900	-1025	-1050	1	1055.76	1059.12	0
149	2	33.33	-1200	-900	-1037.5	-1050	1	1060.2	1064.38	0
150	2	33.33	-1200	-900	-1043.75	-1050	1	1065.45	1066.15	0
151	2	33.33	-1200	-900	-1043.75	-1050	1	1067.23	1071.32	0.5
152	2	33.33	-1200	-900	-1043.75	-1050	2	1072.4	1081.32	1
153	2	33.33	-1200	-600	-800	-1200	1	1093.47	1103.41	0
154	2	33.33	-1200	-600	-800	-1000	2	1104.48	1107.69	0
155	2	33.33	-1200	-600	-800	-900	2	1108.76	1113	0
156	2	33.33	-1200	-600	-800	-850	2	1114.08	1115.34	0
157	2	33.33	-1200	-600	-800	-825	2	1116.42	1120.77	0
158	2	33.33	-1200	-600	-800	-812.5	2	1121.84	1124.86	0
159	2	33.33	-1200	-600	-800	-812.5	1	1125.93	1129.34	0.5
160	2	33.33	-1200	-600	-800	-812.5	2	1130.42	1131.78	1
161	2	33.33	-1200	0	-400	-1200	1	1142.55	1157.7	0
162	2	33.33	-1200	0	-400	-800	2	1158.78	1159.92	0
163	2	33.33	-1200	0	-400	-600	2	1160.99	1162.77	0
164	2	33.33	-1200	0	-400	-500	2	1163.85	1166.53	0
165	2	33.33	-1200	0	-400	-450	2	1167.6	1168.56	0
166	2	33.33	-1200	0	-400	-425	2	1169.63	1170.53	0
167	2	33.33	-1200	0	-400	-425	1	1171.61	1173.12	0.5
168	2	33.33	-1200	0	-400	-425	2	1174.19	1175.14	1
169	2	66.67	-1200	0	0	-800	2	1189.44	1208.31	0
170	2	66.67	-1200	0	-400	-800	1	1209.38	1211.96	0
171	2	66.67	-1200	0	-600	-800	1	1213.03	1214.21	0
172	2	66.67	-1200	0	-700	-800	1	1215.28	1218.84	0
173	2	66.67	-1200	0	-700	-750	2	1219.91	1221.68	0
174	2	66.67	-1200	0	-700	-725	2	1222.75	1223.93	0
175	2	66.67	-1200	0	-700	-725	1	1225	1226.09	0.5
176	2	66.67	-1200	0	-700	-725	2	1227.16	1228.13	1
177	2	50	-1200	0	-600	-1200	1	1246.11	1248.24	0
178	2	50	-1200	0	-600	-900	2	1249.31	1251.28	0
179	2	50	-1200	0	-600	-750	2	1252.36	1253.76	0
180	2	50	-1200	0	-600	-675	2	1254.83	1256.99	0
181	2	50	-1200	0	-600	-637.5	2	1258.06	1258.87	0
182	2	50	-1200	0	-600	-618.75	2	1259.94	1260.59	0
183	2	50	-1200	0	-600	-618.75	1	1261.66	1262.58	0.5
184	2	50	-1200	0	-600	-618.75	2	1263.65	1265.05	1
185	2	16.67	-1200	0	-200	-1200	1	1279.49	1279.94	0
186	2	16.67	-1200	0	-200	-700	2	1281.01	1284.14	0
187	2	16.67	-1200	0	-200	-450	2	1285.21	1286.52	0
188	2	16.67	-1200	0	-200	-325	2	1287.59	1289.83	0
189	2	16.67	-1200	0	-200	-262.5	2	1290.9	1291.43	0
190	2	16.67	-1200	0	-200	-231.25	2	1292.5	1293	0
191	2	16.67	-1200	0	-200	-231.25	1	1294.07	1295.2	0.5
192	2	16.67	-1200	0	-200	-231.25	2	1296.27	1297.07	1
