# Supplementary material for: Dopaminergic Drug Effects on Probability Weighting during Risky Decision Making
Source: eNeuro. 2018 Apr 6;5(2):ENEURO.0330-18.2018. doi: 10.1523/ENEURO.0330-18.2018 (PMC5889481; doi:10.1523/ENEURO.0330-18.2018)
Supplement: Extended Data 1 — Raw data and MATLAB code for the prospect theory parameter estimation procedure implemented in the study. The code includes scripts for the main parameter estimation steps, parameter recovery, and checking the quality of the estimation. Download Extended Data 1, ZIP file. [file sup_enu-eN-NWR-0330-17-s02.zip › ExtendedData/Data/taskCE_Exp_23_Ses_2.xlsx]

## Sheet: taskCE_Exp_23_Ses_2
=======================================================================================================================================================
***** CASH EQUIVALENT TASK ***** subject ID: Exp_23_Ses_2
***** 2013-03-07 13:20:28 ***** filename: taskCE_Exp_23_Ses_2.txt
=======================================================================================================================================================
Block: 0 = practice, 1 = first session, 2 = second session
Order of blocks: 2 (1 = WINS - LOSSES, 2 = LOSSES - WINS)
Output directory: C:\Users\liejan\Desktop\Documents\Experiments\CE\logfiles
==== BEGIN === start of experiment (in seconds) : 26386.0534 ==========================================================================================
#Trial	Block	Probability	Cash	AltCash	LowerBound	UpperBound	Response	PresentationTime	ResponseTime	Advance
1	2	66.67	-1200	0	0	-800	2	242.37	243.85	0
2	2	66.67	-1200	0	-400	-800	1	244.92	247.54	0
3	2	66.67	-1200	0	-600	-800	1	248.62	252.77	0
4	2	66.67	-1200	0	-600	-700	2	253.84	256.69	0
5	2	66.67	-1200	0	-650	-700	1	257.76	260.57	0
6	2	66.67	-1200	0	-675	-700	1	261.64	265.99	0
7	2	66.67	-1200	0	-675	-700	2	267.07	269.04	0
8	2	66.67	-1200	0	-675	-700	2	270.11	276.95	0
9	2	66.67	-1200	0	0	-800	2	278.03	280.97	0
10	2	66.67	-1200	0	-400	-800	1	282.04	284.38	0
11	2	66.67	-1200	0	-600	-800	1	285.46	287.22	0
12	2	66.67	-1200	0	-600	-700	2	288.3	291.07	0
13	2	66.67	-1200	0	-650	-700	1	292.15	295.42	0
14	2	66.67	-1200	0	-650	-675	2	296.5	297.31	0
15	2	66.67	-1200	0	-650	-675	1	298.38	299.97	0.5
16	2	66.67	-1200	0	-650	-675	1	301.04	302.34	0
17	2	66.67	-1200	0	0	-800	2	303.42	305.19	0
18	2	66.67	-1200	0	-400	-800	1	306.26	308.5	0
19	2	66.67	-1200	0	-600	-800	1	309.57	310.82	0
20	2	66.67	-1200	0	-600	-700	2	311.9	313.88	0
21	2	66.67	-1200	0	-600	-650	2	314.95	317.17	0
22	2	66.67	-1200	0	-600	-625	2	318.24	318.99	0
23	2	66.67	-1200	0	-600	-625	1	320.06	321.01	0.5
24	2	66.67	-1200	0	-600	-625	2	322.08	323.02	1
25	2	33.33	-1000	-400	-400	-600	2	333.66	336.35	0
26	2	33.33	-1000	-400	-500	-600	1	337.43	340.25	0
27	2	33.33	-1000	-400	-550	-600	1	341.33	342.94	0
28	2	33.33	-1000	-400	-575	-600	1	344.02	346.03	0
29	2	33.33	-1000	-400	-587.5	-600	1	347.1	348.01	0
30	2	33.33	-1000	-400	-593.75	-600	1	349.09	349.84	0
31	2	33.33	-1000	-400	-593.75	-600	1	350.91	352.01	0.5
32	2	33.33	-1000	-400	-593.75	-600	2	353.09	355.36	1
33	2	33.33	-600	0	-200	-600	1	366.31	368.68	0
34	2	33.33	-600	0	-200	-400	2	369.75	371.56	0
35	2	33.33	-600	0	-200	-300	2	372.63	374.13	0
36	2	33.33	-600	0	-200	-250	2	375.2	376.64	0
37	2	33.33	-600	0	-200	-225	2	377.71	378.94	0
38	2	33.33	-600	0	-200	-212.5	2	380.01	380.65	0
39	2	33.33	-600	0	-200	-212.5	1	381.72	382.53	0.5
40	2	33.33	-600	0	-200	-212.5	2	383.6	384.52	1
41	2	33.33	-600	-300	-400	-600	1	400.85	406.13	0
42	2	33.33	-600	-300	-400	-500	2	407.21	408.63	0
43	2	33.33	-600	-300	-400	-450	2	409.7	411.51	0
44	2	33.33	-600	-300	-400	-425	2	412.58	413.27	0
45	2	33.33	-600	-300	-400	-412.5	2	414.34	414.79	0
46	2	33.33	-600	-300	-400	-406.25	2	415.86	416.39	0
47	2	33.33	-600	-300	-400	-406.25	2	417.46	418.11	0
48	2	33.33	-600	-300	-400	-406.25	2	419.18	420.32	0
49	2	33.33	-600	-300	-400	-600	1	421.39	423.27	0
50	2	33.33	-600	-300	-400	-500	2	424.34	424.96	0
51	2	33.33	-600	-300	-400	-450	2	426.03	427.01	0
52	2	33.33	-600	-300	-400	-425	2	428.08	428.67	0
53	2	33.33	-600	-300	-400	-412.5	2	429.74	430.33	0
54	2	33.33	-600	-300	-400	-406.25	2	431.4	432.12	0
55	2	33.33	-600	-300	-400	-406.25	1	433.19	434	0.5
56	2	33.33	-600	-300	-400	-406.25	2	435.07	435.91	1
57	2	83.33	-1200	0	0	-1000	2	456.9	461.11	0
58	2	83.33	-1200	0	-500	-1000	1	462.18	464.91	0
59	2	83.33	-1200	0	-750	-1000	1	465.98	469.36	0
60	2	83.33	-1200	0	-750	-875	2	470.44	471.56	0
61	2	83.33	-1200	0	-750	-812.5	2	472.64	473.72	0
62	2	83.33	-1200	0	-750	-781.25	2	474.79	476.44	0
63	2	83.33	-1200	0	-750	-781.25	1	477.51	478.39	0.5
64	2	83.33	-1200	0	-750	-781.25	2	479.46	480.21	1
65	2	50	-1200	0	-600	-1200	1	492.09	493.44	0
66	2	50	-1200	0	-600	-900	2	494.51	495.82	0
67	2	50	-1200	0	-600	-750	2	496.89	497.97	0
68	2	50	-1200	0	-600	-675	2	499.05	499.79	0
69	2	50	-1200	0	-600	-637.5	2	500.86	502.2	0
70	2	50	-1200	0	-600	-618.75	2	503.28	504.34	0
71	2	50	-1200	0	-600	-618.75	1	505.41	506.28	0.5
72	2	50	-1200	0	-600	-618.75	2	507.35	508.09	1
73	2	16.67	-1200	0	-200	-1200	1	518.29	519.65	0
74	2	16.67	-1200	0	-200	-700	2	520.72	523.64	0
75	2	16.67	-1200	0	-200	-450	2	524.72	530.37	0
76	2	16.67	-1200	0	-200	-325	2	531.44	533.07	0
77	2	16.67	-1200	0	-262.5	-325	1	534.14	535.24	0
78	2	16.67	-1200	0	-293.75	-325	1	536.31	537.1	0
79	2	16.67	-1200	0	-293.75	-325	1	538.17	539.17	0.5
80	2	16.67	-1200	0	-293.75	-325	2	540.24	541.23	1
81	2	33.33	-1200	-900	-1000	-1200	1	549.83	555.73	0
82	2	33.33	-1200	-900	-1000	-1100	2	556.81	558.86	0
83	2	33.33	-1200	-900	-1000	-1050	2	559.93	560.7	0
84	2	33.33	-1200	-900	-1000	-1025	2	561.77	562.55	0
85	2	33.33	-1200	-900	-1000	-1012.5	2	563.62	564.2	0
86	2	33.33	-1200	-900	-1000	-1006.25	2	565.27	565.93	0
87	2	33.33	-1200	-900	-1000	-1006.25	1	567	567.76	0.5
88	2	33.33	-1200	-900	-1000	-1006.25	2	568.84	569.94	1
89	2	33.33	-1200	0	-400	-1200	1	581.01	583.88	0
90	2	33.33	-1200	0	-400	-800	2	584.96	586.78	0
91	2	33.33	-1200	0	-400	-600	2	587.85	589.06	0
92	2	33.33	-1200	0	-400	-500	2	590.13	590.91	0
93	2	33.33	-1200	0	-400	-450	2	591.98	592.56	0
94	2	33.33	-1200	0	-400	-425	2	593.63	594.55	0
95	2	33.33	-1200	0	-400	-425	1	595.62	596.52	0.5
96	2	33.33	-1200	0	-400	-425	2	597.59	598.35	1
97	2	33.33	-1200	-600	-800	-1200	1	605.6	607.47	0
98	2	33.33	-1200	-600	-800	-1000	2	608.55	609.76	0
99	2	33.33	-1200	-600	-800	-900	2	610.84	613.36	0
100	2	33.33	-1200	-600	-800	-850	2	614.44	615.75	0
101	2	33.33	-1200	-600	-800	-825	2	616.82	617.39	0
102	2	33.33	-1200	-600	-800	-812.5	2	618.47	618.91	0
103	2	33.33	-1200	-600	-800	-812.5	1	619.98	620.95	0.5
104	2	33.33	-1200	-600	-800	-812.5	2	622.02	622.86	1
105	1	50	1200	0	0	600	1	630.25	632.1	0
106	1	50	1200	0	0	300	1	633.17	637.04	0
107	1	50	1200	0	0	150	1	638.12	639.05	0
108	1	50	1200	0	0	75	1	640.12	643.31	0
109	1	50	1200	0	0	37.5	1	644.38	645.13	0
110	1	50	1200	0	0	18.75	1	646.2	647.34	0
111	1	50	1200	0	0	18.75	1	648.42	651.32	0.5
112	1	50	1200	0	0	18.75	1	652.4	653.63	0
113	1	50	1200	0	0	600	1	654.71	659.2	0
114	1	50	1200	0	300	600	2	660.28	667.87	0
115	1	50	1200	0	450	600	2	668.95	676.78	0
116	1	50	1200	0	525	600	2	677.85	679.6	0
117	1	50	1200	0	562.5	600	2	680.67	682.38	0
118	1	50	1200	0	581.25	600	2	683.45	684.16	0
119	1	50	1200	0	581.25	600	1	685.23	686.47	0.5
120	1	50	1200	0	581.25	600	2	687.54	688.5	1
121	1	33.33	1200	900	900	1000	1	704.44	707.03	0
122	1	33.33	1200	900	900	950	1	708.11	711.91	0
123	1	33.33	1200	900	900	925	1	712.99	714.3	0
124	1	33.33	1200	900	900	912.5	1	715.37	716.36	0
125	1	33.33	1200	900	900	906.25	1	717.43	719.88	0
126	1	33.33	1200	900	900	903.13	1	720.96	721.59	0
127	1	33.33	1200	900	900	903.13	2	722.66	724.45	0
128	1	33.33	1200	900	900	903.13	2	725.52	728.92	0
129	1	33.33	1200	900	900	1000	1	729.99	731.92	0
130	1	33.33	1200	900	900	950	1	732.99	734.84	0
131	1	33.33	1200	900	900	925	1	735.91	736.73	0
132	1	33.33	1200	900	900	912.5	1	737.8	738.48	0
133	1	33.33	1200	900	900	906.25	1	739.55	740.47	0
134	1	33.33	1200	900	900	903.13	1	741.54	742.17	0
135	1	33.33	1200	900	900	903.13	1	743.24	746.37	0.5
136	1	33.33	1200	900	900	903.13	2	747.44	748.37	1
137	1	33.33	600	0	0	200	1	760.41	762.81	0
138	1	33.33	600	0	100	200	2	763.88	766.51	0
139	1	33.33	600	0	150	200	2	767.58	768.47	0
140	1	33.33	600	0	175	200	2	769.54	770.04	0
141	1	33.33	600	0	187.5	200	2	771.11	771.65	0
142	1	33.33	600	0	193.75	200	2	772.73	773.25	0
143	1	33.33	600	0	193.75	200	1	774.32	775.21	0.5
144	1	33.33	600	0	193.75	200	2	776.29	777.78	1
145	1	16.67	1200	0	0	200	1	793.18	798.52	0
146	1	16.67	1200	0	100	200	2	799.59	802.77	0
147	1	16.67	1200	0	150	200	2	803.84	805.62	0
148	1	16.67	1200	0	175	200	2	806.69	807.49	0
149	1	16.67	1200	0	187.5	200	2	808.56	809.2	0
150	1	16.67	1200	0	193.75	200	2	810.27	815.17	0
151	1	16.67	1200	0	193.75	200	1	816.24	819.48	0.5
152	1	16.67	1200	0	193.75	200	2	820.55	821.6	1
153	1	33.33	600	300	300	400	1	830.39	831.29	0
154	1	33.33	600	300	350	400	2	832.36	833.59	0
155	1	33.33	600	300	375	400	2	834.66	836.44	0
156	1	33.33	600	300	387.5	400	2	837.51	838.45	0
157	1	33.33	600	300	393.75	400	2	839.53	840.13	0
158	1	33.33	600	300	396.88	400	2	841.2	841.81	0
159	1	33.33	600	300	396.88	400	1	842.88	844.61	0.5
160	1	33.33	600	300	396.88	400	2	845.68	846.54	1
161	1	66.67	1200	0	0	800	1	854.48	855.85	0
162	1	66.67	1200	0	400	800	2	856.92	859.28	0
163	1	66.67	1200	0	600	800	2	860.36	861.34	0
164	1	66.67	1200	0	700	800	2	862.41	863.03	0
165	1	66.67	1200	0	750	800	2	864.1	864.93	0
166	1	66.67	1200	0	775	800	2	866.01	867.36	0
167	1	66.67	1200	0	775	800	1	868.43	869.6	0.5
168	1	66.67	1200	0	775	800	2	870.67	871.5	1
169	1	33.33	1200	0	0	400	1	880.92	881.74	0
170	1	33.33	1200	0	200	400	2	882.81	887.48	0
171	1	33.33	1200	0	300	400	2	888.56	890.25	0
172	1	33.33	1200	0	300	350	1	891.33	895.01	0
173	1	33.33	1200	0	300	325	1	896.09	896.78	0
174	1	33.33	1200	0	300	312.5	1	897.85	899.08	0
175	1	33.33	1200	0	300	312.5	1	900.16	901.39	0.5
176	1	33.33	1200	0	300	312.5	2	902.46	903.77	1
177	1	83.33	1200	0	0	1000	1	914.79	916.2	0
178	1	83.33	1200	0	500	1000	2	917.28	918.51	0
179	1	83.33	1200	0	750	1000	2	919.58	920.53	0
180	1	83.33	1200	0	875	1000	2	921.61	922.2	0
181	1	83.33	1200	0	937.5	1000	2	923.27	924.34	0
182	1	83.33	1200	0	968.75	1000	2	925.41	926.06	0
183	1	83.33	1200	0	968.75	1000	1	927.13	928.12	0.5
184	1	83.33	1200	0	968.75	1000	2	929.2	930.16	1
185	1	33.33	1200	600	600	800	1	942.42	943.89	0
186	1	33.33	1200	600	700	800	2	944.96	949.04	0
187	1	33.33	1200	600	750	800	2	950.11	951.21	0
188	1	33.33	1200	600	775	800	2	952.28	954.07	0
189	1	33.33	1200	600	787.5	800	2	955.14	955.84	0
190	1	33.33	1200	600	793.75	800	2	956.91	957.77	0
191	1	33.33	1200	600	793.75	800	1	958.84	960.08	0.5
192	1	33.33	1200	600	793.75	800	2	961.16	961.94	1
193	1	33.33	1000	400	400	600	1	970.55	972.51	0
194	1	33.33	1000	400	500	600	2	973.58	975	0
195	1	33.33	1000	400	550	600	2	976.08	977.01	0
196	1	33.33	1000	400	575	600	2	978.08	979.13	0
197	1	33.33	1000	400	587.5	600	2	980.21	981.15	0
198	1	33.33	1000	400	593.75	600	2	982.23	982.99	0
199	1	33.33	1000	400	593.75	600	1	984.06	985.09	0.5
200	1	33.33	1000	400	593.75	600	2	986.16	987.11	1
