# Supplementary material for: Dopaminergic Drug Effects on Probability Weighting during Risky Decision Making
Source: eNeuro. 2018 Apr 6;5(2):ENEURO.0330-18.2018. doi: 10.1523/ENEURO.0330-18.2018 (PMC5889481; doi:10.1523/ENEURO.0330-18.2018)
Supplement: Extended Data 1 — Raw data and MATLAB code for the prospect theory parameter estimation procedure implemented in the study. The code includes scripts for the main parameter estimation steps, parameter recovery, and checking the quality of the estimation. Download Extended Data 1, ZIP file. [file sup_enu-eN-NWR-0330-17-s02.zip › ExtendedData/Data/taskCE_Exp_29_Ses_1.xlsx]

## Sheet: taskCE_Exp_29_Ses_1
=======================================================================================================================================================
***** CASH EQUIVALENT TASK ***** subject ID: Exp_29_Ses_1
***** 2012-05-02 13:16:21 ***** filename: taskCE_Exp_29_Ses_1.txt
=======================================================================================================================================================
Block: 0 = practice, 1 = first session, 2 = second session
Order of blocks: 1 (1 = WINS - LOSSES, 2 = LOSSES - WINS)
Output directory: C:\Documents and Settings\liejan\My Documents\Experiments\CE\logfiles
==== BEGIN === start of experiment (in seconds) : 15669.4303 ==========================================================================================
#Trial	Block	Probability	Cash	AltCash	LowerBound	UpperBound	Response	PresentationTime	ResponseTime	Advance
1	1	33.33	1000	400	600	1000	2	187.1	188.75	0
2	1	33.33	1000	400	600	800	1	189.75	192.82	0
3	1	33.33	1000	400	600	700	1	193.82	196.08	0
4	1	33.33	1000	400	650	700	2	197.09	198.5	0
5	1	33.33	1000	400	675	700	2	199.5	203.11	0
6	1	33.33	1000	400	675	687.5	1	204.12	206.75	0
7	1	33.33	1000	400	675	687.5	1	207.76	209.05	0.5
8	1	33.33	1000	400	675	687.5	2	210.06	211.3	1
9	1	33.33	600	300	300	400	1	228.79	233.03	0
10	1	33.33	600	300	300	350	1	234.04	236.12	0
11	1	33.33	600	300	300	325	1	237.13	238.43	0
12	1	33.33	600	300	300	312.5	1	239.43	240.59	0
13	1	33.33	600	300	300	306.25	1	241.59	243.53	0
14	1	33.33	600	300	303.13	306.25	2	244.54	246.33	0
15	1	33.33	600	300	303.13	306.25	1	247.34	248.15	0.5
16	1	33.33	600	300	303.13	306.25	1	249.15	252.32	0
17	1	33.33	600	300	300	400	1	253.34	255.01	0
18	1	33.33	600	300	300	350	1	256.02	257.48	0
19	1	33.33	600	300	300	325	1	258.49	260.31	0
20	1	33.33	600	300	300	312.5	1	261.32	262.12	0
21	1	33.33	600	300	306.25	312.5	2	263.13	265.15	0
22	1	33.33	600	300	306.25	309.38	1	266.16	267.86	0
23	1	33.33	600	300	306.25	309.38	1	268.86	269.54	0.5
24	1	33.33	600	300	306.25	309.38	1	270.54	273.43	0
25	1	33.33	600	300	300	400	1	274.44	275.19	0
26	1	33.33	600	300	300	350	1	276.19	276.89	0
27	1	33.33	600	300	300	325	1	277.89	281.36	0
28	1	33.33	600	300	300	312.5	1	282.37	284.99	0
29	1	33.33	600	300	300	306.25	1	285.99	286.94	0
30	1	33.33	600	300	300	303.13	1	287.94	288.38	0
31	1	33.33	600	300	300	303.13	1	289.38	289.91	0.5
32	1	33.33	600	300	300	303.13	1	290.91	293.31	0
33	1	33.33	600	300	300	400	1	294.32	295.41	0
34	1	33.33	600	300	300	350	1	296.41	298.44	0
35	1	33.33	600	300	300	325	1	299.45	300.22	0
36	1	33.33	600	300	312.5	325	2	301.22	301.48	0
37	1	33.33	600	300	312.5	318.75	1	302.49	304.31	0
38	1	33.33	600	300	315.63	318.75	2	305.32	305.62	0
39	1	33.33	600	300	315.63	318.75	1	306.62	307.91	0.5
40	1	33.33	600	300	315.63	318.75	1	308.92	310.47	0
41	1	33.33	600	300	300	400	1	311.48	313.16	0
42	1	33.33	600	300	350	400	2	314.17	314.74	0
43	1	33.33	600	300	375	400	2	315.75	317.46	0
44	1	33.33	600	300	375	387.5	1	318.47	319.03	0
45	1	33.33	600	300	381.25	387.5	2	320.04	320.59	0
46	1	33.33	600	300	381.25	384.38	1	321.6	322.62	0
47	1	33.33	600	300	381.25	384.38	1	323.62	324.12	0.5
48	1	33.33	600	300	381.25	384.38	1	325.13	326.23	0
49	1	33.33	600	300	300	400	1	327.24	328.12	0
50	1	33.33	600	300	350	400	2	329.13	329.54	0
51	1	33.33	600	300	350	375	1	330.55	331.26	0
52	1	33.33	600	300	350	362.5	1	332.27	332.84	0
53	1	33.33	600	300	350	356.25	1	333.85	335.23	0
54	1	33.33	600	300	353.13	356.25	2	336.24	336.48	0
55	1	33.33	600	300	353.13	356.25	1	337.49	338.3	0.5
56	1	33.33	600	300	353.13	356.25	2	339.3	340.14	1
57	1	16.67	1200	0	0	200	1	346.31	352.55	0
58	1	16.67	1200	0	0	100	1	353.56	355.37	0
59	1	16.67	1200	0	0	50	1	356.37	358.06	0
60	1	16.67	1200	0	25	50	2	359.06	359.63	0
61	1	16.67	1200	0	37.5	50	2	360.64	361.94	0
62	1	16.67	1200	0	37.5	43.75	1	362.95	363.66	0
63	1	16.67	1200	0	37.5	43.75	1	364.66	365.4	0.5
64	1	16.67	1200	0	37.5	43.75	2	366.4	367.07	1
65	1	83.33	1200	0	1000	1200	2	372.16	376.09	0
66	1	83.33	1200	0	1000	1100	1	377.09	380.16	0
67	1	83.33	1200	0	1000	1050	1	381.16	384.46	0
68	1	83.33	1200	0	1000	1025	1	385.47	387.46	0
69	1	83.33	1200	0	1000	1012.5	1	388.46	389.42	0
70	1	83.33	1200	0	1006.25	1012.5	2	390.42	391.06	0
71	1	83.33	1200	0	1006.25	1012.5	1	392.06	393.58	0.5
72	1	83.33	1200	0	1006.25	1012.5	1	394.59	395.96	0
73	1	83.33	1200	0	0	1000	1	396.96	397.9	0
74	1	83.33	1200	0	0	500	1	398.91	401.17	0
75	1	83.33	1200	0	250	500	2	402.18	403.09	0
76	1	83.33	1200	0	250	375	1	404.09	407.08	0
77	1	83.33	1200	0	312.5	375	2	408.08	409.32	0
78	1	83.33	1200	0	343.75	375	2	410.32	411.95	0
79	1	83.33	1200	0	343.75	375	1	412.96	413.74	0.5
80	1	83.33	1200	0	343.75	375	1	414.75	416.33	0
81	1	83.33	1200	0	0	1000	1	417.34	418.1	0
82	1	83.33	1200	0	0	500	1	419.11	420.52	0
83	1	83.33	1200	0	0	250	1	421.52	422.2	0
84	1	83.33	1200	0	0	125	1	423.2	423.85	0
85	1	83.33	1200	0	62.5	125	2	424.86	425.28	0
86	1	83.33	1200	0	62.5	93.75	1	426.28	427.95	0
87	1	83.33	1200	0	62.5	93.75	1	428.96	429.55	0.5
88	1	83.33	1200	0	62.5	93.75	1	430.56	432.18	0
89	1	83.33	1200	0	0	1000	1	433.19	434.67	0
90	1	83.33	1200	0	0	500	1	435.68	436.99	0
91	1	83.33	1200	0	0	250	1	438	438.94	0
92	1	83.33	1200	0	0	125	1	439.95	440.41	0
93	1	83.33	1200	0	0	62.5	1	441.41	442.05	0
94	1	83.33	1200	0	31.25	62.5	2	443.06	443.52	0
95	1	83.33	1200	0	31.25	62.5	1	444.52	446	0.5
96	1	83.33	1200	0	31.25	62.5	1	447	447.95	0
97	1	83.33	1200	0	0	1000	1	448.96	450	0
98	1	83.33	1200	0	0	500	1	451	451.6	0
99	1	83.33	1200	0	0	250	1	452.6	453.21	0
100	1	83.33	1200	0	0	125	1	454.22	454.85	0
101	1	83.33	1200	0	62.5	125	2	455.85	456.61	0
102	1	83.33	1200	0	93.75	125	2	457.61	459.54	0
103	1	83.33	1200	0	93.75	125	1	460.55	461.29	0.5
104	1	83.33	1200	0	93.75	125	1	462.29	463.17	0
105	1	83.33	1200	0	0	1000	1	464.18	465.78	0
106	1	83.33	1200	0	0	500	1	466.79	467.3	0
107	1	83.33	1200	0	0	250	1	468.31	468.92	0
108	1	83.33	1200	0	125	250	2	469.92	470.18	0
109	1	83.33	1200	0	125	187.5	1	471.19	471.4	0
110	1	83.33	1200	0	125	156.25	1	472.4	472.68	0
111	1	83.33	1200	0	125	156.25	1	473.68	474.1	0.5
112	1	83.33	1200	0	125	156.25	2	475.11	477.09	1
113	1	33.33	1200	600	600	800	1	482.77	485.53	0
114	1	33.33	1200	600	600	700	1	486.53	487.23	0
115	1	33.33	1200	600	600	650	1	488.23	489.09	0
116	1	33.33	1200	600	625	650	2	490.09	491.21	0
117	1	33.33	1200	600	625	637.5	1	492.21	492.63	0
118	1	33.33	1200	600	625	631.25	1	493.63	494.06	0
119	1	33.33	1200	600	625	631.25	1	495.07	495.94	0.5
120	1	33.33	1200	600	625	631.25	2	496.95	498.21	1
121	1	50	1200	0	0	600	1	502.83	505.09	0
122	1	50	1200	0	0	300	1	506.1	507.22	0
123	1	50	1200	0	0	150	1	508.23	509.44	0
124	1	50	1200	0	0	75	1	510.44	511.72	0
125	1	50	1200	0	37.5	75	2	512.73	512.95	0
126	1	50	1200	0	37.5	56.25	1	513.95	515.88	0
127	1	50	1200	0	37.5	56.25	1	516.89	517.64	0.5
128	1	50	1200	0	37.5	56.25	1	518.64	520.41	0
129	1	50	1200	0	0	600	1	521.42	522.51	0
130	1	50	1200	0	300	600	2	523.51	525.76	0
131	1	50	1200	0	300	450	1	526.76	527.37	0
132	1	50	1200	0	300	375	1	528.38	530.69	0
133	1	50	1200	0	300	337.5	1	531.7	532.25	0
134	1	50	1200	0	300	318.75	1	533.26	534.28	0
135	1	50	1200	0	300	318.75	1	535.29	536.21	0.5
136	1	50	1200	0	300	318.75	1	537.22	538.81	0
137	1	50	1200	0	600	1200	2	539.82	541.32	0
138	1	50	1200	0	600	900	1	542.33	542.99	0
139	1	50	1200	0	600	750	1	543.99	544.64	0
140	1	50	1200	0	600	675	1	545.65	546.2	0
141	1	50	1200	0	600	637.5	1	547.21	547.86	0
142	1	50	1200	0	618.75	637.5	2	548.87	549.77	0
143	1	50	1200	0	618.75	637.5	1	550.78	551.28	0.5
144	1	50	1200	0	618.75	637.5	2	552.29	553.12	1
145	1	66.67	1200	0	800	1200	2	557.79	561.07	0
146	1	66.67	1200	0	800	1000	1	562.07	562.78	0
147	1	66.67	1200	0	800	900	1	563.79	564.4	0
148	1	66.67	1200	0	800	850	1	565.41	565.93	0
149	1	66.67	1200	0	800	825	1	566.94	567.54	0
150	1	66.67	1200	0	812.5	825	2	568.55	568.76	0
151	1	66.67	1200	0	812.5	825	1	569.77	570.11	0.5
152	1	66.67	1200	0	812.5	825	1	571.11	571.58	0
153	1	66.67	1200	0	800	1200	2	572.58	573.15	0
154	1	66.67	1200	0	800	1000	1	574.15	574.46	0
155	1	66.67	1200	0	800	900	1	575.46	575.85	0
156	1	66.67	1200	0	800	850	1	576.86	577.52	0
157	1	66.67	1200	0	800	825	1	578.52	578.78	0
158	1	66.67	1200	0	812.5	825	2	579.78	580.12	0
159	1	66.67	1200	0	812.5	825	1	581.12	581.88	0.5
160	1	66.67	1200	0	812.5	825	1	582.89	583.28	0
161	1	66.67	1200	0	0	800	1	584.29	584.72	0
162	1	66.67	1200	0	0	400	1	585.72	586.4	0
163	1	66.67	1200	0	200	400	2	587.4	587.55	0
164	1	66.67	1200	0	200	300	1	588.55	589.06	0
165	1	66.67	1200	0	250	300	2	590.06	590.48	0
166	1	66.67	1200	0	250	275	1	591.48	591.58	0
167	1	66.67	1200	0	250	275	1	592.58	594.37	0.5
168	1	66.67	1200	0	250	275	1	595.38	596.33	0
169	1	66.67	1200	0	0	800	1	597.34	598.27	0
170	1	66.67	1200	0	0	400	1	599.28	599.68	0
171	1	66.67	1200	0	200	400	2	600.69	600.82	0
172	1	66.67	1200	0	300	400	2	601.82	602.13	0
173	1	66.67	1200	0	300	350	1	603.14	603.35	0
174	1	66.67	1200	0	300	325	1	604.35	604.71	0
175	1	66.67	1200	0	300	325	1	605.72	606.23	0.5
176	1	66.67	1200	0	300	325	1	607.24	608.59	0
177	1	66.67	1200	0	0	800	1	609.6	610.7	0
178	1	66.67	1200	0	0	400	1	611.7	612.16	0
179	1	66.67	1200	0	200	400	2	613.17	613.69	0
180	1	66.67	1200	0	200	300	1	614.7	615.94	0
181	1	66.67	1200	0	200	250	1	616.94	617.45	0
182	1	66.67	1200	0	200	225	1	618.46	618.87	0
183	1	66.67	1200	0	200	225	1	619.88	620.4	0.5
184	1	66.67	1200	0	200	225	2	621.41	622.41	1
185	1	33.33	1200	0	0	400	1	628.32	630.78	0
186	1	33.33	1200	0	0	200	1	631.78	632.78	0
187	1	33.33	1200	0	0	100	1	633.8	634.59	0
188	1	33.33	1200	0	0	50	1	635.6	636.66	0
189	1	33.33	1200	0	0	25	1	637.66	638.59	0
190	1	33.33	1200	0	0	12.5	1	639.6	640.46	0
191	1	33.33	1200	0	0	12.5	1	641.46	642.65	0.5
192	1	33.33	1200	0	0	12.5	2	643.66	644.72	1
193	1	33.33	600	0	0	200	1	649.37	651.37	0
194	1	33.33	600	0	0	100	1	652.38	653.57	0
195	1	33.33	600	0	0	50	1	654.58	655.42	0
196	1	33.33	600	0	0	25	1	656.42	657.3	0
197	1	33.33	600	0	0	12.5	1	658.3	659.31	0
198	1	33.33	600	0	0	6.25	1	660.32	661.28	0
199	1	33.33	600	0	0	6.25	2	662.29	662.8	0
200	1	33.33	600	0	0	6.25	2	663.81	665.11	0
201	1	33.33	600	0	0	200	1	666.11	666.61	0
202	1	33.33	600	0	0	100	1	667.61	668.09	0
203	1	33.33	600	0	0	50	1	669.09	669.67	0
204	1	33.33	600	0	0	25	1	670.68	671.58	0
205	1	33.33	600	0	12.5	25	2	672.58	672.79	0
206	1	33.33	600	0	12.5	18.75	1	673.79	674.77	0
207	1	33.33	600	0	12.5	18.75	1	675.77	676.95	0.5
208	1	33.33	600	0	12.5	18.75	2	677.96	678.9	1
209	1	33.33	1200	900	900	1000	1	684.21	686.71	0
210	1	33.33	1200	900	950	1000	2	687.72	688.22	0
211	1	33.33	1200	900	950	975	1	689.22	690.54	0
212	1	33.33	1200	900	950	962.5	1	691.54	692.23	0
213	1	33.33	1200	900	950	956.25	1	693.24	694.39	0
214	1	33.33	1200	900	950	953.13	1	695.39	695.9	0
215	1	33.33	1200	900	950	953.13	1	696.9	698	0.5
216	1	33.33	1200	900	950	953.13	1	699.01	699.88	0
217	1	33.33	1200	900	900	1000	1	700.89	701.68	0
218	1	33.33	1200	900	900	950	1	702.69	704.22	0
219	1	33.33	1200	900	925	950	2	705.23	707.42	0
220	1	33.33	1200	900	937.5	950	2	708.43	710.08	0
221	1	33.33	1200	900	937.5	943.75	1	711.09	712.14	0
222	1	33.33	1200	900	937.5	940.63	1	713.14	714.11	0
223	1	33.33	1200	900	937.5	940.63	1	715.12	716.74	0.5
224	1	33.33	1200	900	937.5	940.63	2	717.74	719.58	1
225	2	83.33	-1200	0	-1000	-1200	1	733.86	738.38	0
226	2	83.33	-1200	0	-1100	-1200	1	739.39	741.7	0
227	2	83.33	-1200	0	-1150	-1200	1	742.7	744.99	0
228	2	83.33	-1200	0	-1150	-1175	2	746	746.5	0
229	2	83.33	-1200	0	-1162.5	-1175	1	747.51	749.19	0
230	2	83.33	-1200	0	-1168.75	-1175	1	750.2	752.92	0
231	2	83.33	-1200	0	-1168.75	-1175	1	753.93	756.24	0.5
232	2	83.33	-1200	0	-1168.75	-1175	2	757.25	758.13	1
233	2	33.33	-1200	0	0	-400	2	762.73	767.02	0
234	2	33.33	-1200	0	-200	-400	1	768.03	770.56	0
235	2	33.33	-1200	0	-200	-300	2	771.57	773.22	0
236	2	33.33	-1200	0	-250	-300	1	774.22	779.02	0
237	2	33.33	-1200	0	-275	-300	1	780.02	782.58	0
238	2	33.33	-1200	0	-287.5	-300	1	783.59	784.89	0
239	2	33.33	-1200	0	-287.5	-300	2	785.89	786.49	0
240	2	33.33	-1200	0	-287.5	-300	1	787.49	788.87	0
241	2	33.33	-1200	0	0	-400	2	789.88	790.06	0
242	2	33.33	-1200	0	-200	-400	1	791.06	791.91	0
243	2	33.33	-1200	0	-200	-300	2	792.92	793.53	0
244	2	33.33	-1200	0	-200	-250	2	794.53	796.31	0
245	2	33.33	-1200	0	-225	-250	1	797.32	798.76	0
246	2	33.33	-1200	0	-225	-237.5	2	799.76	801.24	0
247	2	33.33	-1200	0	-225	-237.5	1	802.24	804.42	0.5
248	2	33.33	-1200	0	-225	-237.5	2	805.43	806.42	1
249	2	33.33	-600	0	-200	-600	1	811.19	816.41	0
250	2	33.33	-600	0	-200	-400	2	817.42	818.17	0
251	2	33.33	-600	0	-200	-300	2	819.18	821.95	0
252	2	33.33	-600	0	-250	-300	1	822.96	824.29	0
253	2	33.33	-600	0	-250	-275	2	825.29	826.66	0
254	2	33.33	-600	0	-262.5	-275	1	827.67	827.85	0
255	2	33.33	-600	0	-262.5	-275	1	828.85	829.33	0.5
256	2	33.33	-600	0	-262.5	-275	1	830.33	832.86	0
257	2	33.33	-600	0	-200	-600	1	833.87	837.17	0
258	2	33.33	-600	0	-200	-400	2	838.17	839.29	0
259	2	33.33	-600	0	-300	-400	1	840.3	842.4	0
260	2	33.33	-600	0	-350	-400	1	843.4	844.7	0
261	2	33.33	-600	0	-375	-400	1	845.71	846.98	0
262	2	33.33	-600	0	-375	-387.5	2	847.99	848.21	0
263	2	33.33	-600	0	-375	-387.5	2	849.22	850.75	0
264	2	33.33	-600	0	-375	-387.5	1	851.76	852.46	0
265	2	33.33	-600	0	-200	-600	1	853.47	854.09	0
266	2	33.33	-600	0	-200	-400	2	855.1	855.95	0
267	2	33.33	-600	0	-200	-300	2	856.96	859.03	0
268	2	33.33	-600	0	-200	-250	2	860.04	862.9	0
269	2	33.33	-600	0	-225	-250	1	863.91	865.85	0
270	2	33.33	-600	0	-225	-237.5	2	866.86	867.85	0
271	2	33.33	-600	0	-225	-237.5	1	868.86	870.85	0.5
272	2	33.33	-600	0	-225	-237.5	2	871.85	873.39	1
273	2	66.67	-1200	0	-800	-1200	1	878.47	884.77	0
274	2	66.67	-1200	0	-800	-1000	2	885.78	887.58	0
275	2	66.67	-1200	0	-800	-900	2	888.59	890.01	0
276	2	66.67	-1200	0	-850	-900	1	891.01	892.03	0
277	2	66.67	-1200	0	-875	-900	1	893.03	895.31	0
278	2	66.67	-1200	0	-887.5	-900	1	896.31	897.29	0
279	2	66.67	-1200	0	-887.5	-900	1	898.29	900.54	0.5
280	2	66.67	-1200	0	-887.5	-900	2	901.55	902.64	1
281	2	33.33	-1000	-400	-400	-600	2	907.18	911.93	0
282	2	33.33	-1000	-400	-400	-500	2	912.94	915.33	0
283	2	33.33	-1000	-400	-450	-500	1	916.34	917.61	0
284	2	33.33	-1000	-400	-475	-500	1	918.62	920.68	0
285	2	33.33	-1000	-400	-487.5	-500	1	921.68	923.03	0
286	2	33.33	-1000	-400	-487.5	-493.75	2	924.03	925.52	0
287	2	33.33	-1000	-400	-487.5	-493.75	1	926.53	928.24	0.5
288	2	33.33	-1000	-400	-487.5	-493.75	1	929.24	931.98	0
289	2	33.33	-1000	-400	-400	-600	2	932.99	934.08	0
290	2	33.33	-1000	-400	-400	-500	2	935.09	936.95	0
291	2	33.33	-1000	-400	-450	-500	1	937.95	938.73	0
292	2	33.33	-1000	-400	-475	-500	1	939.74	941.09	0
293	2	33.33	-1000	-400	-487.5	-500	1	942.1	942.64	0
294	2	33.33	-1000	-400	-493.75	-500	1	943.64	945.39	0
295	2	33.33	-1000	-400	-493.75	-500	1	946.39	948.73	0.5
296	2	33.33	-1000	-400	-493.75	-500	2	949.74	951.82	1
297	2	33.33	-1200	-900	-1000	-1200	1	956.53	959.73	0
298	2	33.33	-1200	-900	-1000	-1100	2	960.74	963.04	0
299	2	33.33	-1200	-900	-1000	-1050	2	964.05	966.26	0
300	2	33.33	-1200	-900	-1000	-1025	2	967.27	969.24	0
301	2	33.33	-1200	-900	-1000	-1012.5	2	970.24	971.65	0
302	2	33.33	-1200	-900	-1000	-1006.25	2	972.66	974.12	0
303	2	33.33	-1200	-900	-1000	-1006.25	1	975.13	978.16	0.5
304	2	33.33	-1200	-900	-1000	-1006.25	2	979.16	980.44	1
305	2	33.33	-600	-300	-300	-400	2	985.16	991.03	0
306	2	33.33	-600	-300	-300	-350	2	992.03	995.96	0
307	2	33.33	-600	-300	-325	-350	1	996.97	998.18	0
308	2	33.33	-600	-300	-325	-337.5	2	999.18	1002.45	0
309	2	33.33	-600	-300	-331.25	-337.5	1	1003.46	1006.6	0
310	2	33.33	-600	-300	-331.25	-334.38	2	1007.61	1009	0
311	2	33.33	-600	-300	-331.25	-334.38	1	1010.01	1012.35	0.5
312	2	33.33	-600	-300	-331.25	-334.38	2	1013.35	1015.16	1
313	2	16.67	-1200	0	0	-200	2	1020.78	1024.07	0
314	2	16.67	-1200	0	-100	-200	1	1025.07	1028.5	0
315	2	16.67	-1200	0	-100	-150	2	1029.5	1031.12	0
316	2	16.67	-1200	0	-125	-150	1	1032.13	1034.47	0
317	2	16.67	-1200	0	-137.5	-150	1	1035.48	1037.38	0
318	2	16.67	-1200	0	-137.5	-143.75	2	1038.38	1039.33	0
319	2	16.67	-1200	0	-137.5	-143.75	2	1040.34	1042.15	0
320	2	16.67	-1200	0	-137.5	-143.75	1	1043.15	1044.21	0
321	2	16.67	-1200	0	0	-200	2	1045.22	1048.2	0
322	2	16.67	-1200	0	-100	-200	1	1049.21	1051.11	0
323	2	16.67	-1200	0	-150	-200	1	1052.12	1053.3	0
324	2	16.67	-1200	0	-175	-200	1	1054.3	1055.43	0
325	2	16.67	-1200	0	-187.5	-200	1	1056.43	1057.68	0
326	2	16.67	-1200	0	-193.75	-200	1	1058.69	1059.74	0
327	2	16.67	-1200	0	-193.75	-200	2	1060.74	1061.84	0
328	2	16.67	-1200	0	-193.75	-200	1	1062.85	1064.01	0
329	2	16.67	-1200	0	0	-200	2	1065.02	1066.54	0
330	2	16.67	-1200	0	-100	-200	1	1067.54	1068.74	0
331	2	16.67	-1200	0	-100	-150	2	1069.74	1073.13	0
332	2	16.67	-1200	0	-125	-150	1	1074.13	1076.14	0
333	2	16.67	-1200	0	-125	-137.5	2	1077.14	1078.46	0
334	2	16.67	-1200	0	-131.25	-137.5	1	1079.46	1082.4	0
335	2	16.67	-1200	0	-131.25	-137.5	1	1083.41	1087.2	0.5
336	2	16.67	-1200	0	-131.25	-137.5	2	1088.21	1089.23	1
337	2	50	-1200	0	-600	-1200	1	1094.65	1099.2	0
338	2	50	-1200	0	-600	-900	2	1100.21	1104.88	0
339	2	50	-1200	0	-600	-750	2	1105.89	1109.91	0
340	2	50	-1200	0	-675	-750	1	1110.92	1112.22	0
341	2	50	-1200	0	-675	-712.5	2	1113.22	1114.96	0
342	2	50	-1200	0	-693.75	-712.5	1	1115.97	1117.74	0
343	2	50	-1200	0	-693.75	-712.5	1	1118.75	1123.46	0.5
344	2	50	-1200	0	-693.75	-712.5	2	1124.46	1126.86	1
345	2	33.33	-1200	-600	-600	-800	2	1131.72	1136.59	0
346	2	33.33	-1200	-600	-700	-800	1	1137.6	1138.86	0
347	2	33.33	-1200	-600	-750	-800	1	1139.87	1141.42	0
348	2	33.33	-1200	-600	-750	-775	2	1142.42	1144.73	0
349	2	33.33	-1200	-600	-750	-762.5	2	1145.73	1146.94	0
350	2	33.33	-1200	-600	-750	-756.25	2	1147.94	1149.22	0
351	2	33.33	-1200	-600	-750	-756.25	1	1150.22	1150.82	0.5
352	2	33.33	-1200	-600	-750	-756.25	2	1151.83	1153.27	1
