# Supplementary material for: Dopaminergic Drug Effects on Probability Weighting during Risky Decision Making
Source: eNeuro. 2018 Apr 6;5(2):ENEURO.0330-18.2018. doi: 10.1523/ENEURO.0330-18.2018 (PMC5889481; doi:10.1523/ENEURO.0330-18.2018)
Supplement: Extended Data 1 — Raw data and MATLAB code for the prospect theory parameter estimation procedure implemented in the study. The code includes scripts for the main parameter estimation steps, parameter recovery, and checking the quality of the estimation. Download Extended Data 1, ZIP file. [file sup_enu-eN-NWR-0330-17-s02.zip › ExtendedData/Data/taskCE_Exp_29_Ses_2.xlsx]

## Sheet: taskCE_Exp_29_Ses_2
=======================================================================================================================================================
***** CASH EQUIVALENT TASK ***** subject ID: Exp_29_Ses_2
***** 2012-05-08 13:22:19 ***** filename: taskCE_Exp_29_Ses_2.txt
=======================================================================================================================================================
Block: 0 = practice, 1 = first session, 2 = second session
Order of blocks: 2 (1 = WINS - LOSSES, 2 = LOSSES - WINS)
Output directory: C:\Documents and Settings\liejan\My Documents\Experiments\CE\logfiles
==== BEGIN === start of experiment (in seconds) : 979.2772 ==========================================================================================
#Trial	Block	Probability	Cash	AltCash	LowerBound	UpperBound	Response	PresentationTime	ResponseTime	Advance
1	2	33.33	-1200	-600	-600	-800	2	129.32	131.82	0
2	2	33.33	-1200	-600	-600	-700	2	132.83	136.98	0
3	2	33.33	-1200	-600	-650	-700	1	137.99	139.51	0
4	2	33.33	-1200	-600	-675	-700	1	140.51	142.8	0
5	2	33.33	-1200	-600	-687.5	-700	1	143.8	145.94	0
6	2	33.33	-1200	-600	-687.5	-693.75	2	146.95	149.01	0
7	2	33.33	-1200	-600	-687.5	-693.75	2	150.01	152.97	0
8	2	33.33	-1200	-600	-687.5	-693.75	1	153.97	155.66	0
9	2	33.33	-1200	-600	-800	-1200	1	156.67	161.05	0
10	2	33.33	-1200	-600	-800	-1000	2	162.06	166.44	0
11	2	33.33	-1200	-600	-800	-900	2	167.45	170.57	0
12	2	33.33	-1200	-600	-800	-850	2	171.58	173.07	0
13	2	33.33	-1200	-600	-800	-825	2	174.07	176.93	0
14	2	33.33	-1200	-600	-800	-812.5	2	177.94	180.21	0
15	2	33.33	-1200	-600	-800	-812.5	1	181.22	183.02	0.5
16	2	33.33	-1200	-600	-800	-812.5	2	184.03	185.2	1
17	2	16.67	-1200	0	0	-200	2	189.99	193.68	0
18	2	16.67	-1200	0	0	-100	2	194.69	196.57	0
19	2	16.67	-1200	0	0	-50	2	197.58	202.43	0
20	2	16.67	-1200	0	-25	-50	1	203.43	204.28	0
21	2	16.67	-1200	0	-37.5	-50	1	205.29	206.68	0
22	2	16.67	-1200	0	-37.5	-43.75	2	207.69	209.16	0
23	2	16.67	-1200	0	-37.5	-43.75	1	210.16	211.91	0.5
24	2	16.67	-1200	0	-37.5	-43.75	2	212.91	214.95	1
25	2	50	-1200	0	-600	-1200	1	219.62	224.27	0
26	2	50	-1200	0	-600	-900	2	225.27	229.15	0
27	2	50	-1200	0	-750	-900	1	230.15	234.71	0
28	2	50	-1200	0	-750	-825	2	235.71	237.1	0
29	2	50	-1200	0	-750	-787.5	2	238.11	239.36	0
30	2	50	-1200	0	-750	-768.75	2	240.36	241.8	0
31	2	50	-1200	0	-750	-768.75	1	242.8	245.44	0.5
32	2	50	-1200	0	-750	-768.75	2	246.44	249.02	1
33	2	33.33	-600	0	-200	-600	1	253.41	259.58	0
34	2	33.33	-600	0	-200	-400	2	260.58	261.95	0
35	2	33.33	-600	0	-200	-300	2	262.95	264.26	0
36	2	33.33	-600	0	-200	-250	2	265.26	266.87	0
37	2	33.33	-600	0	-225	-250	1	267.87	269.52	0
38	2	33.33	-600	0	-237.5	-250	1	270.52	272.24	0
39	2	33.33	-600	0	-237.5	-250	1	273.24	275.07	0.5
40	2	33.33	-600	0	-237.5	-250	2	276.07	278.69	1
41	2	33.33	-1200	0	-400	-1200	1	283.03	285.66	0
42	2	33.33	-1200	0	-400	-800	2	286.66	287.63	0
43	2	33.33	-1200	0	-400	-600	2	288.64	290.42	0
44	2	33.33	-1200	0	-500	-600	1	291.42	292.6	0
45	2	33.33	-1200	0	-500	-550	2	293.61	295.65	0
46	2	33.33	-1200	0	-500	-525	2	296.66	297.72	0
47	2	33.33	-1200	0	-500	-525	1	298.73	299.61	0.5
48	2	33.33	-1200	0	-500	-525	2	300.62	301.35	1
49	2	66.67	-1200	0	-800	-1200	1	305.86	308.31	0
50	2	66.67	-1200	0	-1000	-1200	1	309.31	311.74	0
51	2	66.67	-1200	0	-1100	-1200	1	312.74	315.48	0
52	2	66.67	-1200	0	-1100	-1150	2	316.49	318.65	0
53	2	66.67	-1200	0	-1100	-1125	2	319.66	323.81	0
54	2	66.67	-1200	0	-1112.5	-1125	1	324.82	328.31	0
55	2	66.67	-1200	0	-1112.5	-1125	2	329.31	332.15	0
56	2	66.67	-1200	0	-1112.5	-1125	2	333.15	338.37	0
57	2	66.67	-1200	0	0	-800	2	339.38	341.27	0
58	2	66.67	-1200	0	-400	-800	1	342.27	344.55	0
59	2	66.67	-1200	0	-600	-800	1	345.56	349.79	0
60	2	66.67	-1200	0	-700	-800	1	350.8	352.71	0
61	2	66.67	-1200	0	-750	-800	1	353.72	356.52	0
62	2	66.67	-1200	0	-775	-800	1	357.53	358.81	0
63	2	66.67	-1200	0	-775	-800	2	359.82	360.6	0
64	2	66.67	-1200	0	-775	-800	1	361.61	362.89	0
65	2	66.67	-1200	0	-800	-1200	1	363.9	366.86	0
66	2	66.67	-1200	0	-800	-1000	2	367.86	369.83	0
67	2	66.67	-1200	0	-800	-900	2	370.84	372.19	0
68	2	66.67	-1200	0	-800	-850	2	373.19	374.34	0
69	2	66.67	-1200	0	-825	-850	1	375.34	376.56	0
70	2	66.67	-1200	0	-837.5	-850	1	377.57	379.69	0
71	2	66.67	-1200	0	-837.5	-850	1	380.69	382.61	0.5
72	2	66.67	-1200	0	-837.5	-850	2	383.61	384.79	1
73	2	33.33	-1000	-400	-400	-600	2	395.05	401.18	0
74	2	33.33	-1000	-400	-400	-500	2	402.18	412.66	0
75	2	33.33	-1000	-400	-400	-450	2	413.66	416.3	0
76	2	33.33	-1000	-400	-425	-450	1	417.3	420.91	0
77	2	33.33	-1000	-400	-437.5	-450	1	421.92	424.51	0
78	2	33.33	-1000	-400	-443.75	-450	1	425.52	426.83	0
79	2	33.33	-1000	-400	-443.75	-450	1	427.84	428.87	0.5
80	2	33.33	-1000	-400	-443.75	-450	2	429.88	430.83	1
81	2	33.33	-1200	-900	-1000	-1200	1	435.45	438.74	0
82	2	33.33	-1200	-900	-1100	-1200	1	439.74	442.66	0
83	2	33.33	-1200	-900	-1150	-1200	1	443.67	445.33	0
84	2	33.33	-1200	-900	-1150	-1175	2	446.33	448.1	0
85	2	33.33	-1200	-900	-1150	-1162.5	2	449.1	452.73	0
86	2	33.33	-1200	-900	-1156.25	-1162.5	1	453.73	456.05	0
87	2	33.33	-1200	-900	-1156.25	-1162.5	2	457.05	458.3	0
88	2	33.33	-1200	-900	-1156.25	-1162.5	2	459.3	460.29	0
89	2	33.33	-1200	-900	-900	-1000	2	461.29	466.09	0
90	2	33.33	-1200	-900	-950	-1000	1	467.09	474.3	0
91	2	33.33	-1200	-900	-975	-1000	1	475.3	476.64	0
92	2	33.33	-1200	-900	-987.5	-1000	1	477.65	479.29	0
93	2	33.33	-1200	-900	-993.75	-1000	1	480.29	482.38	0
94	2	33.33	-1200	-900	-993.75	-996.88	2	483.39	484.18	0
95	2	33.33	-1200	-900	-993.75	-996.88	2	485.18	486.43	0
96	2	33.33	-1200	-900	-993.75	-996.88	2	487.44	489.48	0
97	2	33.33	-1200	-900	-900	-1000	2	490.49	492.9	0
98	2	33.33	-1200	-900	-900	-950	2	493.91	495.3	0
99	2	33.33	-1200	-900	-900	-925	2	496.31	497.5	0
100	2	33.33	-1200	-900	-900	-912.5	2	498.51	500.76	0
101	2	33.33	-1200	-900	-906.25	-912.5	1	501.77	502.24	0
102	2	33.33	-1200	-900	-909.38	-912.5	1	503.24	504.54	0
103	2	33.33	-1200	-900	-909.38	-912.5	1	505.54	507.16	0.5
104	2	33.33	-1200	-900	-909.38	-912.5	2	508.16	509.98	1
105	2	33.33	-600	-300	-300	-400	2	514.52	529.28	0
106	2	33.33	-600	-300	-350	-400	1	530.28	533.97	0
107	2	33.33	-600	-300	-350	-375	2	534.97	536.38	0
108	2	33.33	-600	-300	-350	-362.5	2	537.39	539.09	0
109	2	33.33	-600	-300	-356.25	-362.5	1	540.1	540.52	0
110	2	33.33	-600	-300	-356.25	-359.38	2	541.52	542.34	0
111	2	33.33	-600	-300	-356.25	-359.38	1	543.35	544.94	0.5
112	2	33.33	-600	-300	-356.25	-359.38	2	545.95	548.18	1
113	2	83.33	-1200	0	-1000	-1200	1	554.28	561.54	0
114	2	83.33	-1200	0	-1000	-1100	2	562.55	567.85	0
115	2	83.33	-1200	0	-1050	-1100	1	568.85	571.57	0
116	2	83.33	-1200	0	-1075	-1100	1	572.58	573.51	0
117	2	83.33	-1200	0	-1087.5	-1100	1	574.52	576.34	0
118	2	83.33	-1200	0	-1087.5	-1093.75	2	577.35	580.02	0
119	2	83.33	-1200	0	-1087.5	-1093.75	1	581.03	583.21	0.5
120	2	83.33	-1200	0	-1087.5	-1093.75	2	584.21	588.73	1
121	1	33.33	1200	600	600	800	1	594.39	597.9	0
122	1	33.33	1200	600	600	700	1	598.91	600.62	0
123	1	33.33	1200	600	650	700	2	601.63	604.97	0
124	1	33.33	1200	600	650	675	1	605.97	609.02	0
125	1	33.33	1200	600	662.5	675	2	610.03	611.9	0
126	1	33.33	1200	600	668.75	675	2	612.91	615.45	0
127	1	33.33	1200	600	668.75	675	1	616.46	616.97	0.5
128	1	33.33	1200	600	668.75	675	2	617.97	619.4	1
129	1	50	1200	0	600	1200	2	624.8	630.32	0
130	1	50	1200	0	600	900	1	631.32	635.66	0
131	1	50	1200	0	600	750	1	636.67	637.8	0
132	1	50	1200	0	600	675	1	638.8	639.85	0
133	1	50	1200	0	600	637.5	1	640.85	641.81	0
134	1	50	1200	0	600	618.75	1	642.81	643.45	0
135	1	50	1200	0	600	618.75	1	644.45	645.85	0.5
136	1	50	1200	0	600	618.75	1	646.85	650.1	0
137	1	50	1200	0	0	600	1	651.11	654.26	0
138	1	50	1200	0	300	600	2	655.27	656.96	0
139	1	50	1200	0	300	450	1	657.96	661.95	0
140	1	50	1200	0	375	450	2	662.95	664.29	0
141	1	50	1200	0	375	412.5	1	665.29	666.12	0
142	1	50	1200	0	375	393.75	1	667.13	668.9	0
143	1	50	1200	0	375	393.75	1	669.91	670.88	0.5
144	1	50	1200	0	375	393.75	1	671.89	673.2	0
145	1	50	1200	0	0	600	1	674.2	675.36	0
146	1	50	1200	0	300	600	2	676.36	678	0
147	1	50	1200	0	450	600	2	679	680.2	0
148	1	50	1200	0	450	525	1	681.21	681.91	0
149	1	50	1200	0	487.5	525	2	682.91	684.95	0
150	1	50	1200	0	487.5	506.25	1	685.95	687.41	0
151	1	50	1200	0	487.5	506.25	1	688.42	689.34	0.5
152	1	50	1200	0	487.5	506.25	2	690.35	691.34	1
153	1	33.33	1200	0	0	400	1	695.86	702.2	0
154	1	33.33	1200	0	0	200	1	703.2	705.39	0
155	1	33.33	1200	0	100	200	2	706.39	707.85	0
156	1	33.33	1200	0	150	200	2	708.86	711.04	0
157	1	33.33	1200	0	175	200	2	712.04	712.74	0
158	1	33.33	1200	0	187.5	200	2	713.75	714.84	0
159	1	33.33	1200	0	187.5	200	1	715.84	716.9	0.5
160	1	33.33	1200	0	187.5	200	1	717.91	721.13	0
161	1	33.33	1200	0	0	400	1	722.14	723.91	0
162	1	33.33	1200	0	0	200	1	724.91	727.24	0
163	1	33.33	1200	0	100	200	2	728.25	729.19	0
164	1	33.33	1200	0	150	200	2	730.19	732.3	0
165	1	33.33	1200	0	150	175	1	733.31	734.77	0
166	1	33.33	1200	0	162.5	175	2	735.78	738.49	0
167	1	33.33	1200	0	162.5	175	1	739.5	740.28	0.5
168	1	33.33	1200	0	162.5	175	1	741.28	742.89	0
169	1	33.33	1200	0	400	1200	2	743.9	744.54	0
170	1	33.33	1200	0	400	800	1	745.55	747.08	0
171	1	33.33	1200	0	400	600	1	748.09	749.08	0
172	1	33.33	1200	0	400	500	1	750.08	751.36	0
173	1	33.33	1200	0	400	450	1	752.36	753.61	0
174	1	33.33	1200	0	400	425	1	754.62	755.46	0
175	1	33.33	1200	0	400	425	1	756.47	757.09	0.5
176	1	33.33	1200	0	400	425	2	758.1	759.25	1
177	1	33.33	600	300	300	400	1	765.54	771.64	0
178	1	33.33	600	300	300	350	1	772.64	774.74	0
179	1	33.33	600	300	300	325	1	775.74	778.71	0
180	1	33.33	600	300	300	312.5	1	779.71	781.74	0
181	1	33.33	600	300	300	306.25	1	782.74	785.11	0
182	1	33.33	600	300	300	303.13	1	786.11	787.25	0
183	1	33.33	600	300	300	303.13	1	788.26	791.97	0.5
184	1	33.33	600	300	300	303.13	2	792.98	795.02	1
185	1	83.33	1200	0	0	1000	1	799.02	801.99	0
186	1	83.33	1200	0	0	500	1	803	805.71	0
187	1	83.33	1200	0	0	250	1	806.71	810.56	0
188	1	83.33	1200	0	125	250	2	811.57	812.69	0
189	1	83.33	1200	0	187.5	250	2	813.7	814.88	0
190	1	83.33	1200	0	187.5	218.75	1	815.89	821.1	0
191	1	83.33	1200	0	187.5	218.75	1	822.1	822.95	0.5
192	1	83.33	1200	0	187.5	218.75	2	823.96	824.8	1
193	1	66.67	1200	0	0	800	1	828.6	838.64	0
194	1	66.67	1200	0	0	400	1	839.65	841.15	0
195	1	66.67	1200	0	200	400	2	842.16	842.73	0
196	1	66.67	1200	0	300	400	2	843.74	844.33	0
197	1	66.67	1200	0	350	400	2	845.34	845.99	0
198	1	66.67	1200	0	375	400	2	846.99	847.47	0
199	1	66.67	1200	0	375	400	1	848.48	849.43	0.5
200	1	66.67	1200	0	375	400	1	850.44	852.42	0
201	1	66.67	1200	0	0	800	1	853.42	855.12	0
202	1	66.67	1200	0	0	400	1	856.13	857.84	0
203	1	66.67	1200	0	200	400	2	858.85	861.82	0
204	1	66.67	1200	0	300	400	2	862.82	863.58	0
205	1	66.67	1200	0	350	400	2	864.58	865.7	0
206	1	66.67	1200	0	350	375	1	866.7	868.26	0
207	1	66.67	1200	0	350	375	1	869.26	871.16	0.5
208	1	66.67	1200	0	350	375	2	872.17	873.31	1
209	1	33.33	1200	900	900	1000	1	877.13	888.36	0
210	1	33.33	1200	900	950	1000	2	889.37	894.27	0
211	1	33.33	1200	900	975	1000	2	895.28	897.43	0
212	1	33.33	1200	900	987.5	1000	2	898.43	899.59	0
213	1	33.33	1200	900	993.75	1000	2	900.59	903.94	0
214	1	33.33	1200	900	996.88	1000	2	904.94	906.34	0
215	1	33.33	1200	900	996.88	1000	1	907.34	912.95	0.5
216	1	33.33	1200	900	996.88	1000	2	913.96	915.59	1
217	1	33.33	1000	400	400	600	1	919.34	925.57	0
218	1	33.33	1000	400	400	500	1	926.57	941.58	0
219	1	33.33	1000	400	450	500	2	942.58	946.53	0
220	1	33.33	1000	400	450	475	1	947.53	948.99	0
221	1	33.33	1000	400	450	462.5	1	950	950.91	0
222	1	33.33	1000	400	450	456.25	1	951.92	952.67	0
223	1	33.33	1000	400	450	456.25	1	953.68	957.49	0.5
224	1	33.33	1000	400	450	456.25	2	958.49	959.87	1
225	1	16.67	1200	0	0	200	1	963.87	966.37	0
226	1	16.67	1200	0	0	100	1	967.37	969.53	0
227	1	16.67	1200	0	0	50	1	970.53	971.45	0
228	1	16.67	1200	0	0	25	1	972.45	973.28	0
229	1	16.67	1200	0	0	12.5	1	974.29	975.42	0
230	1	16.67	1200	0	0	6.25	1	976.43	977.27	0
231	1	16.67	1200	0	0	6.25	1	978.28	979.56	0.5
232	1	16.67	1200	0	0	6.25	1	980.57	981.39	0
233	1	16.67	1200	0	0	200	1	982.4	984.85	0
234	1	16.67	1200	0	0	100	1	985.85	986.75	0
235	1	16.67	1200	0	0	50	1	987.76	988.66	0
236	1	16.67	1200	0	0	25	1	989.66	990.46	0
237	1	16.67	1200	0	0	12.5	1	991.47	993.79	0
238	1	16.67	1200	0	0	6.25	1	994.8	995.73	0
239	1	16.67	1200	0	0	6.25	1	996.73	997.92	0.5
240	1	16.67	1200	0	0	6.25	1	998.93	999.97	0
241	1	16.67	1200	0	0	200	1	1000.97	1002.6	0
242	1	16.67	1200	0	0	100	1	1003.61	1004.3	0
243	1	16.67	1200	0	0	50	1	1005.3	1005.74	0
244	1	16.67	1200	0	0	25	1	1006.74	1007.2	0
245	1	16.67	1200	0	0	12.5	1	1008.2	1008.61	0
246	1	16.67	1200	0	0	6.25	1	1009.61	1010.02	0
247	1	16.67	1200	0	0	6.25	1	1011.03	1012.15	0.5
248	1	16.67	1200	0	0	6.25	1	1013.16	1013.79	0
249	1	16.67	1200	0	200	1200	2	1014.8	1016.43	0
250	1	16.67	1200	0	200	700	1	1017.44	1019.14	0
251	1	16.67	1200	0	200	450	1	1020.14	1020.61	0
252	1	16.67	1200	0	200	325	1	1021.61	1022.22	0
253	1	16.67	1200	0	200	262.5	1	1023.22	1023.69	0
254	1	16.67	1200	0	200	231.25	1	1024.69	1026.37	0
255	1	16.67	1200	0	200	231.25	1	1027.37	1028.4	0.5
256	1	16.67	1200	0	200	231.25	2	1029.4	1030.5	1
257	1	33.33	600	0	0	200	1	1034.47	1039.27	0
258	1	33.33	600	0	0	100	1	1040.28	1042.02	0
259	1	33.33	600	0	50	100	2	1043.02	1044.78	0
260	1	33.33	600	0	50	75	1	1045.78	1046.85	0
261	1	33.33	600	0	50	62.5	1	1047.85	1048.74	0
262	1	33.33	600	0	50	56.25	1	1049.75	1050.74	0
263	1	33.33	600	0	50	56.25	1	1051.75	1052.71	0.5
264	1	33.33	600	0	50	56.25	2	1053.72	1054.75	1
