# Supplementary material for: Dopaminergic Drug Effects on Probability Weighting during Risky Decision Making
Source: eNeuro. 2018 Apr 6;5(2):ENEURO.0330-18.2018. doi: 10.1523/ENEURO.0330-18.2018 (PMC5889481; doi:10.1523/ENEURO.0330-18.2018)
Supplement: Extended Data 1 — Raw data and MATLAB code for the prospect theory parameter estimation procedure implemented in the study. The code includes scripts for the main parameter estimation steps, parameter recovery, and checking the quality of the estimation. Download Extended Data 1, ZIP file. [file sup_enu-eN-NWR-0330-17-s02.zip › ExtendedData/Data/taskCE_Exp_2_Ses_2.xlsx]

## Sheet: taskCE_Exp_2_Ses_2
=======================================================================================================================================================
***** CASH EQUIVALENT TASK ***** subject ID: Exp_2_Ses_2
***** 2012-02-20 12:49:23 ***** filename: taskCE_Exp_2_Ses_2.txt
=======================================================================================================================================================
Block: 0 = practice, 1 = first session, 2 = second session
Order of blocks: 1 (1 = WINS - LOSSES, 2 = LOSSES - WINS)
Output directory: C:\Documents and Settings\liejan\My Documents\Experiments\CE\logfiles
==== BEGIN === start of experiment (in seconds) : 194.9347 ==========================================================================================
#Trial	Block	Probability	Cash	AltCash	LowerBound	UpperBound	Response	PresentationTime	ResponseTime	Advance
1	1	33.33	1200	0	0	400	1	75.87	90.06	0
2	1	33.33	1200	0	200	400	2	91.07	92.27	0
3	1	33.33	1200	0	300	400	2	93.27	96.32	0
4	1	33.33	1200	0	350	400	2	97.32	98.03	0
5	1	33.33	1200	0	375	400	2	99.03	99.63	0
6	1	33.33	1200	0	387.5	400	2	100.63	101.55	0
7	1	33.33	1200	0	387.5	400	1	102.55	103.99	0.5
8	1	33.33	1200	0	387.5	400	2	104.99	106.53	1
9	1	33.33	1200	600	600	800	1	128.28	133.8	0
10	1	33.33	1200	600	700	800	2	134.81	135.79	0
11	1	33.33	1200	600	750	800	2	136.79	138.21	0
12	1	33.33	1200	600	775	800	2	139.22	140.19	0
13	1	33.33	1200	600	787.5	800	2	141.2	141.68	0
14	1	33.33	1200	600	793.75	800	2	142.69	143.4	0
15	1	33.33	1200	600	793.75	800	1	144.41	145.18	0.5
16	1	33.33	1200	600	793.75	800	2	146.18	146.66	1
17	1	33.33	600	300	400	600	2	158.14	164.39	0
18	1	33.33	600	300	400	500	1	165.39	167.7	0
19	1	33.33	600	300	450	500	2	168.7	172.17	0
20	1	33.33	600	300	475	500	2	173.18	174.4	0
21	1	33.33	600	300	487.5	500	2	175.41	176.14	0
22	1	33.33	600	300	493.75	500	2	177.14	177.69	0
23	1	33.33	600	300	493.75	500	1	178.7	179.43	0.5
24	1	33.33	600	300	493.75	500	2	180.43	181.56	1
25	1	33.33	1200	900	900	1000	1	194.85	198.83	0
26	1	33.33	1200	900	950	1000	2	199.83	201.08	0
27	1	33.33	1200	900	975	1000	2	202.09	203.03	0
28	1	33.33	1200	900	987.5	1000	2	204.04	204.3	0
29	1	33.33	1200	900	993.75	1000	2	205.3	205.89	0
30	1	33.33	1200	900	996.88	1000	2	206.89	208.53	0
31	1	33.33	1200	900	996.88	1000	1	209.53	210.43	0.5
32	1	33.33	1200	900	996.88	1000	2	211.44	212.71	1
33	1	16.67	1200	0	200	1200	2	219.35	229.67	0
34	1	16.67	1200	0	200	700	1	230.68	232.92	0
35	1	16.67	1200	0	200	450	1	233.93	242.99	0
36	1	16.67	1200	0	325	450	2	244	249.82	0
37	1	16.67	1200	0	387.5	450	2	250.83	251.34	0
38	1	16.67	1200	0	387.5	418.75	1	252.35	253.99	0
39	1	16.67	1200	0	387.5	418.75	1	255	256.7	0.5
40	1	16.67	1200	0	387.5	418.75	2	257.7	258.29	1
41	1	66.67	1200	0	0	800	1	269.24	271.59	0
42	1	66.67	1200	0	400	800	2	272.6	274.4	0
43	1	66.67	1200	0	600	800	2	275.41	281.9	0
44	1	66.67	1200	0	600	700	1	282.9	284.34	0
45	1	66.67	1200	0	650	700	2	285.35	286.79	0
46	1	66.67	1200	0	675	700	2	287.8	288.7	0
47	1	66.67	1200	0	675	700	1	289.71	290.29	0.5
48	1	66.67	1200	0	675	700	2	291.29	291.89	1
49	1	33.33	1000	400	400	600	1	297	305.23	0
50	1	33.33	1000	400	500	600	2	306.24	309.08	0
51	1	33.33	1000	400	550	600	2	310.09	310.63	0
52	1	33.33	1000	400	575	600	2	311.64	312	0
53	1	33.33	1000	400	587.5	600	2	313.01	313.43	0
54	1	33.33	1000	400	593.75	600	2	314.44	314.96	0
55	1	33.33	1000	400	593.75	600	1	315.97	316.42	0.5
56	1	33.33	1000	400	593.75	600	2	317.42	318.58	1
57	1	83.33	1200	0	0	1000	1	326.34	331.95	0
58	1	83.33	1200	0	500	1000	2	332.96	334.78	0
59	1	83.33	1200	0	750	1000	2	335.78	336.2	0
60	1	83.33	1200	0	875	1000	2	337.2	337.57	0
61	1	83.33	1200	0	875	937.5	1	338.57	340.54	0
62	1	83.33	1200	0	875	906.25	1	341.55	342.53	0
63	1	83.33	1200	0	875	906.25	1	343.53	344.2	0.5
64	1	83.33	1200	0	875	906.25	2	345.2	346.66	1
65	1	33.33	600	0	200	600	2	355.19	359.04	0
66	1	33.33	600	0	200	400	1	360.04	361.16	0
67	1	33.33	600	0	200	300	1	362.16	362.92	0
68	1	33.33	600	0	250	300	2	363.92	364.82	0
69	1	33.33	600	0	275	300	2	365.83	366.98	0
70	1	33.33	600	0	287.5	300	2	367.98	369	0
71	1	33.33	600	0	287.5	300	1	370	370.68	0.5
72	1	33.33	600	0	287.5	300	2	371.68	372.7	1
73	1	50	1200	0	0	600	1	377.42	383.03	0
74	1	50	1200	0	300	600	2	384.04	385.53	0
75	1	50	1200	0	450	600	2	386.53	391.47	0
76	1	50	1200	0	450	525	1	392.48	392.91	0
77	1	50	1200	0	487.5	525	2	393.92	394.81	0
78	1	50	1200	0	487.5	506.25	1	395.81	396.29	0
79	1	50	1200	0	487.5	506.25	1	397.3	399.96	0.5
80	1	50	1200	0	487.5	506.25	2	400.96	402.43	1
81	2	66.67	-1200	0	0	-800	2	418.36	430.01	0
82	2	66.67	-1200	0	-400	-800	1	431.01	432.98	0
83	2	66.67	-1200	0	-400	-600	2	433.99	436.22	0
84	2	66.67	-1200	0	-500	-600	1	437.23	438.04	0
85	2	66.67	-1200	0	-550	-600	1	439.04	443.57	0
86	2	66.67	-1200	0	-575	-600	1	444.58	446.61	0
87	2	66.67	-1200	0	-575	-600	2	447.61	448.44	0
88	2	66.67	-1200	0	-575	-600	2	449.44	451.53	0
89	2	66.67	-1200	0	0	-800	2	452.54	453.53	0
90	2	66.67	-1200	0	-400	-800	1	454.53	455.99	0
91	2	66.67	-1200	0	-400	-600	2	457	457.92	0
92	2	66.67	-1200	0	-500	-600	1	458.92	459.45	0
93	2	66.67	-1200	0	-500	-550	2	460.46	462.09	0
94	2	66.67	-1200	0	-500	-525	2	463.1	464.17	0
95	2	66.67	-1200	0	-500	-525	1	465.18	465.73	0.5
96	2	66.67	-1200	0	-500	-525	2	466.74	467.53	1
97	2	50	-1200	0	0	-600	2	490.4	497.57	0
98	2	50	-1200	0	-300	-600	1	498.57	500.97	0
99	2	50	-1200	0	-300	-450	2	501.98	507.26	0
100	2	50	-1200	0	-375	-450	1	508.27	509.37	0
101	2	50	-1200	0	-375	-412.5	2	510.38	511.34	0
102	2	50	-1200	0	-393.75	-412.5	1	512.35	512.76	0
103	2	50	-1200	0	-393.75	-412.5	1	513.76	514.73	0.5
104	2	50	-1200	0	-393.75	-412.5	2	515.74	516.58	1
105	2	33.33	-1200	-600	-600	-800	2	544.05	548.35	0
106	2	33.33	-1200	-600	-700	-800	1	549.35	552.02	0
107	2	33.33	-1200	-600	-700	-750	2	553.03	553.87	0
108	2	33.33	-1200	-600	-700	-725	2	554.87	558.01	0
109	2	33.33	-1200	-600	-700	-712.5	2	559.02	559.9	0
110	2	33.33	-1200	-600	-700	-706.25	2	560.91	561.52	0
111	2	33.33	-1200	-600	-700	-706.25	1	562.52	562.99	0.5
112	2	33.33	-1200	-600	-700	-706.25	2	563.99	564.76	1
113	2	33.33	-1000	-400	-400	-600	2	592.46	600.59	0
114	2	33.33	-1000	-400	-500	-600	1	601.59	622.49	0
115	2	33.33	-1000	-400	-550	-600	1	623.5	625.38	0
116	2	33.33	-1000	-400	-575	-600	1	626.38	628.33	0
117	2	33.33	-1000	-400	-587.5	-600	1	629.34	629.86	0
118	2	33.33	-1000	-400	-593.75	-600	1	630.86	631.59	0
119	2	33.33	-1000	-400	-593.75	-600	1	632.6	632.92	0.5
120	2	33.33	-1000	-400	-593.75	-600	1	633.93	635.15	0
121	2	33.33	-1000	-400	-600	-1000	1	636.16	637.05	0
122	2	33.33	-1000	-400	-600	-800	2	638.06	640.44	0
123	2	33.33	-1000	-400	-600	-700	2	641.45	642.35	0
124	2	33.33	-1000	-400	-600	-650	2	643.36	643.96	0
125	2	33.33	-1000	-400	-600	-625	2	644.97	645.76	0
126	2	33.33	-1000	-400	-600	-612.5	2	646.77	647.25	0
127	2	33.33	-1000	-400	-600	-612.5	1	648.26	648.77	0.5
128	2	33.33	-1000	-400	-600	-612.5	2	649.78	650.21	1
129	2	33.33	-600	-300	-400	-600	1	664.55	668.85	0
130	2	33.33	-600	-300	-400	-500	2	669.86	672.44	0
131	2	33.33	-600	-300	-400	-450	2	673.45	674.15	0
132	2	33.33	-600	-300	-400	-425	2	675.16	675.79	0
133	2	33.33	-600	-300	-400	-412.5	2	676.79	677.38	0
134	2	33.33	-600	-300	-400	-406.25	2	678.38	679.04	0
135	2	33.33	-600	-300	-400	-406.25	1	680.05	680.55	0.5
136	2	33.33	-600	-300	-400	-406.25	2	681.55	682.68	1
137	2	33.33	-600	0	0	-200	2	697.25	704.5	0
138	2	33.33	-600	0	-100	-200	1	705.5	708.89	0
139	2	33.33	-600	0	-150	-200	1	709.9	713.47	0
140	2	33.33	-600	0	-175	-200	1	714.48	715.07	0
141	2	33.33	-600	0	-187.5	-200	1	716.07	716.73	0
142	2	33.33	-600	0	-193.75	-200	1	717.73	718.23	0
143	2	33.33	-600	0	-193.75	-200	1	719.24	719.82	0.5
144	2	33.33	-600	0	-193.75	-200	2	720.82	721.67	1
145	2	33.33	-1200	-900	-1000	-1200	1	747.69	756.49	0
146	2	33.33	-1200	-900	-1000	-1100	2	757.49	758.9	0
147	2	33.33	-1200	-900	-1000	-1050	2	759.9	760.97	0
148	2	33.33	-1200	-900	-1000	-1025	2	761.97	762.63	0
149	2	33.33	-1200	-900	-1000	-1012.5	2	763.64	764.06	0
150	2	33.33	-1200	-900	-1000	-1006.25	2	765.06	765.5	0
151	2	33.33	-1200	-900	-1000	-1006.25	1	766.51	769.88	0.5
152	2	33.33	-1200	-900	-1000	-1006.25	2	770.89	772.18	1
153	2	16.67	-1200	0	0	-200	2	778.29	784.45	0
154	2	16.67	-1200	0	-100	-200	1	785.45	786.24	0
155	2	16.67	-1200	0	-100	-150	2	787.25	788.07	0
156	2	16.67	-1200	0	-125	-150	1	789.08	789.69	0
157	2	16.67	-1200	0	-125	-137.5	2	790.69	791.2	0
158	2	16.67	-1200	0	-131.25	-137.5	1	792.21	792.62	0
159	2	16.67	-1200	0	-131.25	-137.5	1	793.62	795.74	0.5
160	2	16.67	-1200	0	-131.25	-137.5	2	796.74	798.37	1
161	2	83.33	-1200	0	-1000	-1200	1	804.77	812.06	0
162	2	83.33	-1200	0	-1000	-1100	2	813.06	816.18	0
163	2	83.33	-1200	0	-1000	-1050	2	817.19	825.78	0
164	2	83.33	-1200	0	-1000	-1025	2	826.78	829.06	0
165	2	83.33	-1200	0	-1000	-1012.5	2	830.07	831.98	0
166	2	83.33	-1200	0	-1000	-1006.25	2	832.99	833.78	0
167	2	83.33	-1200	0	-1000	-1006.25	1	834.78	836.01	0.5
168	2	83.33	-1200	0	-1000	-1006.25	2	837.01	838.83	1
169	2	33.33	-1200	0	-400	-1200	1	845.13	857.06	0
170	2	33.33	-1200	0	-400	-800	2	858.06	859.03	0
171	2	33.33	-1200	0	-400	-600	2	860.04	861.02	0
172	2	33.33	-1200	0	-500	-600	1	862.03	864.02	0
173	2	33.33	-1200	0	-500	-550	2	865.02	865.9	0
174	2	33.33	-1200	0	-500	-525	2	866.91	867.58	0
175	2	33.33	-1200	0	-500	-525	1	868.59	869.06	0.5
176	2	33.33	-1200	0	-500	-525	2	870.07	871.11	1
