# Supplementary material for: Dopaminergic Drug Effects on Probability Weighting during Risky Decision Making
Source: eNeuro. 2018 Apr 6;5(2):ENEURO.0330-18.2018. doi: 10.1523/ENEURO.0330-18.2018 (PMC5889481; doi:10.1523/ENEURO.0330-18.2018)
Supplement: Extended Data 1 — Raw data and MATLAB code for the prospect theory parameter estimation procedure implemented in the study. The code includes scripts for the main parameter estimation steps, parameter recovery, and checking the quality of the estimation. Download Extended Data 1, ZIP file. [file sup_enu-eN-NWR-0330-17-s02.zip › ExtendedData/Data/taskCE_Exp_30_Ses_1.xlsx]

## Sheet: taskCE_Exp_30_Ses_1
=======================================================================================================================================================
***** CASH EQUIVALENT TASK ***** subject ID: Exp_30_Ses_1
***** 2012-06-18 13:26:22 ***** filename: taskCE_Exp_30_Ses_1.txt
=======================================================================================================================================================
Block: 0 = practice, 1 = first session, 2 = second session
Order of blocks: 2 (1 = WINS - LOSSES, 2 = LOSSES - WINS)
Output directory: C:\Users\liejan\Desktop\Documents\Experiments\CE\logfiles
==== BEGIN === start of experiment (in seconds) : 899.8178 ==========================================================================================
#Trial	Block	Probability	Cash	AltCash	LowerBound	UpperBound	Response	PresentationTime	ResponseTime	Advance
=======================================================================================================================================================
***** CASH EQUIVALENT TASK ***** subject ID: Exp_30_Ses_1
***** 2012-06-18 13:27:23 ***** filename: taskCE_Exp_30_Ses_1.txt
=======================================================================================================================================================
Block: 0 = practice, 1 = first session, 2 = second session
Order of blocks: 2 (1 = WINS - LOSSES, 2 = LOSSES - WINS)
Output directory: C:\Users\liejan\Desktop\Documents\Experiments\CE\logfiles
==== BEGIN === start of experiment (in seconds) : 960.3498 ==========================================================================================
#Trial	Block	Probability	Cash	AltCash	LowerBound	UpperBound	Response	PresentationTime	ResponseTime	Advance
1	2	33.33	-1200	0	0	-400	2	368.26	372.48	0
2	2	33.33	-1200	0	0	-200	2	373.55	374.48	0
3	2	33.33	-1200	0	-100	-200	1	375.55	378.12	0
4	2	33.33	-1200	0	-150	-200	1	379.2	387.72	0
5	2	33.33	-1200	0	-175	-200	1	388.79	391.56	0
6	2	33.33	-1200	0	-187.5	-200	1	392.64	394.04	0
7	2	33.33	-1200	0	-187.5	-200	1	395.12	401.58	0.5
8	2	33.33	-1200	0	-187.5	-200	2	402.65	404.18	1
9	2	16.67	-1200	0	-200	-1200	1	415.87	419.77	0
10	2	16.67	-1200	0	-200	-700	2	420.85	423.6	0
11	2	16.67	-1200	0	-200	-450	2	424.67	425.44	0
12	2	16.67	-1200	0	-200	-325	2	426.52	427.13	0
13	2	16.67	-1200	0	-200	-262.5	2	428.2	429.04	0
14	2	16.67	-1200	0	-200	-231.25	2	430.12	430.84	0
15	2	16.67	-1200	0	-200	-231.25	1	431.91	433.6	0.5
16	2	16.67	-1200	0	-200	-231.25	2	434.68	435.57	1
17	2	33.33	-1200	-600	-600	-800	2	446.56	458.84	0
18	2	33.33	-1200	-600	-600	-700	2	459.92	460.79	0
19	2	33.33	-1200	-600	-600	-650	2	461.87	463.31	0
20	2	33.33	-1200	-600	-625	-650	1	464.39	465.38	0
21	2	33.33	-1200	-600	-637.5	-650	1	466.45	467.03	0
22	2	33.33	-1200	-600	-643.75	-650	1	468.1	470.09	0
23	2	33.33	-1200	-600	-643.75	-650	2	471.17	472.26	0
24	2	33.33	-1200	-600	-643.75	-650	1	473.33	474.52	0
25	2	33.33	-1200	-600	-800	-1200	1	475.6	475.6	0
26	2	33.33	-1200	-600	-800	-1000	2	476.67	478.47	0
27	2	33.33	-1200	-600	-800	-900	2	479.54	480.49	0
28	2	33.33	-1200	-600	-800	-850	2	481.56	482.11	0
29	2	33.33	-1200	-600	-800	-825	2	483.19	483.51	0
30	2	33.33	-1200	-600	-800	-812.5	2	484.58	484.97	0
31	2	33.33	-1200	-600	-800	-812.5	2	486.04	486.64	0
32	2	33.33	-1200	-600	-800	-812.5	2	487.71	488.21	0
33	2	33.33	-1200	-600	-600	-800	2	489.28	495.87	0
34	2	33.33	-1200	-600	-600	-700	2	496.95	497.71	0
35	2	33.33	-1200	-600	-650	-700	1	498.79	505.36	0
36	2	33.33	-1200	-600	-675	-700	1	506.44	507.39	0
37	2	33.33	-1200	-600	-687.5	-700	1	508.46	509.82	0
38	2	33.33	-1200	-600	-687.5	-693.75	2	510.89	512.15	0
39	2	33.33	-1200	-600	-687.5	-693.75	1	513.22	515.07	0.5
40	2	33.33	-1200	-600	-687.5	-693.75	2	516.15	517.23	1
41	2	33.33	-600	0	0	-200	2	535.04	536.89	0
42	2	33.33	-600	0	0	-100	2	537.96	542.87	0
43	2	33.33	-600	0	-50	-100	1	543.95	544.74	0
44	2	33.33	-600	0	-75	-100	1	545.81	546.86	0
45	2	33.33	-600	0	-87.5	-100	1	547.94	548.81	0
46	2	33.33	-600	0	-93.75	-100	1	549.88	550.5	0
47	2	33.33	-600	0	-93.75	-100	1	551.57	552.98	0.5
48	2	33.33	-600	0	-93.75	-100	2	554.06	555.6	1
49	2	83.33	-1200	0	0	-1000	2	564.12	568.9	0
50	2	83.33	-1200	0	-500	-1000	1	569.97	571.95	0
51	2	83.33	-1200	0	-750	-1000	1	573.03	574.76	0
52	2	83.33	-1200	0	-875	-1000	1	575.83	577.18	0
53	2	83.33	-1200	0	-875	-937.5	2	578.26	579.34	0
54	2	83.33	-1200	0	-875	-906.25	2	580.41	582.02	0
55	2	83.33	-1200	0	-875	-906.25	1	583.09	584.68	0.5
56	2	83.33	-1200	0	-875	-906.25	2	585.75	587.07	1
57	2	50	-1200	0	0	-600	2	597.3	599.29	0
58	2	50	-1200	0	-300	-600	1	600.36	602.03	0
59	2	50	-1200	0	-450	-600	1	603.11	605.74	0
60	2	50	-1200	0	-525	-600	1	606.82	608.29	0
61	2	50	-1200	0	-562.5	-600	1	609.36	610.49	0
62	2	50	-1200	0	-581.25	-600	1	611.56	612.42	0
63	2	50	-1200	0	-581.25	-600	1	613.49	614.58	0.5
64	2	50	-1200	0	-581.25	-600	2	615.66	617.47	1
65	2	66.67	-1200	0	0	-800	2	623.81	626.11	0
66	2	66.67	-1200	0	-400	-800	1	627.18	629.17	0
67	2	66.67	-1200	0	-600	-800	1	630.25	632.44	0
68	2	66.67	-1200	0	-600	-700	2	633.51	636.37	0
69	2	66.67	-1200	0	-600	-650	2	637.44	638.65	0
70	2	66.67	-1200	0	-600	-625	2	639.72	640.71	0
71	2	66.67	-1200	0	-600	-625	1	641.78	643.29	0.5
72	2	66.67	-1200	0	-600	-625	2	644.37	645.85	1
73	2	33.33	-1200	-900	-900	-1000	2	655.4	656.13	0
74	2	33.33	-1200	-900	-900	-950	2	657.2	658.47	0
75	2	33.33	-1200	-900	-925	-950	1	659.54	661	0
76	2	33.33	-1200	-900	-937.5	-950	1	662.07	662.98	0
77	2	33.33	-1200	-900	-943.75	-950	1	664.05	664.61	0
78	2	33.33	-1200	-900	-946.88	-950	1	665.68	666.1	0
79	2	33.33	-1200	-900	-946.88	-950	1	667.17	670.57	0.5
80	2	33.33	-1200	-900	-946.88	-950	2	671.65	672.5	1
81	2	33.33	-600	-300	-300	-400	2	679.97	680.32	0
82	2	33.33	-600	-300	-300	-350	2	681.39	682.01	0
83	2	33.33	-600	-300	-325	-350	1	683.08	683.44	0
84	2	33.33	-600	-300	-337.5	-350	1	684.51	686.29	0
85	2	33.33	-600	-300	-343.75	-350	1	687.37	688.37	0
86	2	33.33	-600	-300	-346.88	-350	1	689.45	690.15	0
87	2	33.33	-600	-300	-346.88	-350	1	691.22	691.85	0.5
88	2	33.33	-600	-300	-346.88	-350	2	692.92	694.13	1
89	2	33.33	-1000	-400	-400	-600	2	700.83	701.41	0
90	2	33.33	-1000	-400	-400	-500	2	702.49	703.29	0
91	2	33.33	-1000	-400	-400	-450	2	704.36	705.1	0
92	2	33.33	-1000	-400	-400	-425	2	706.17	707.16	0
93	2	33.33	-1000	-400	-400	-412.5	2	708.23	709.23	0
94	2	33.33	-1000	-400	-400	-406.25	2	710.3	711.16	0
95	2	33.33	-1000	-400	-400	-406.25	2	712.23	713.01	0
96	2	33.33	-1000	-400	-400	-406.25	2	714.09	714.77	0
97	2	33.33	-1000	-400	-400	-600	2	715.85	718.48	0
98	2	33.33	-1000	-400	-400	-500	2	719.56	720.76	0
99	2	33.33	-1000	-400	-400	-450	2	721.83	722.56	0
100	2	33.33	-1000	-400	-400	-425	2	723.63	724.08	0
101	2	33.33	-1000	-400	-400	-412.5	2	725.16	725.84	0
102	2	33.33	-1000	-400	-400	-406.25	2	726.92	727.4	0
103	2	33.33	-1000	-400	-400	-406.25	1	728.48	729.45	0.5
104	2	33.33	-1000	-400	-400	-406.25	2	730.53	731.84	1
105	1	16.67	1200	0	200	1200	2	740.3	746.81	0
106	1	16.67	1200	0	700	1200	2	747.89	748.31	0
107	1	16.67	1200	0	950	1200	2	749.38	749.68	0
108	1	16.67	1200	0	950	1075	1	750.76	752.23	0
109	1	16.67	1200	0	950	1012.5	1	753.3	755.46	0
110	1	16.67	1200	0	981.25	1012.5	2	756.54	758.77	0
111	1	16.67	1200	0	981.25	1012.5	1	759.85	760.67	0.5
112	1	16.67	1200	0	981.25	1012.5	2	761.74	763.03	1
113	1	33.33	600	0	0	200	1	767.72	769.48	0
114	1	33.33	600	0	100	200	2	770.55	772.8	0
115	1	33.33	600	0	150	200	2	773.87	775.44	0
116	1	33.33	600	0	175	200	2	776.52	777.36	0
117	1	33.33	600	0	187.5	200	2	778.43	779.1	0
118	1	33.33	600	0	193.75	200	2	780.17	780.74	0
119	1	33.33	600	0	193.75	200	2	781.81	791.87	0
120	1	33.33	600	0	193.75	200	2	792.94	794.77	0
121	1	33.33	600	0	200	600	2	795.84	800.7	0
122	1	33.33	600	0	200	400	1	801.77	802.87	0
123	1	33.33	600	0	200	300	1	803.94	804.66	0
124	1	33.33	600	0	250	300	2	805.73	807.15	0
125	1	33.33	600	0	250	275	1	808.22	809.07	0
126	1	33.33	600	0	250	262.5	1	810.14	813.44	0
127	1	33.33	600	0	250	262.5	1	814.52	815.47	0.5
128	1	33.33	600	0	250	262.5	2	816.55	818.15	1
129	1	33.33	600	300	300	400	1	823.85	826.18	0
130	1	33.33	600	300	350	400	2	827.25	830.16	0
131	1	33.33	600	300	375	400	2	831.24	831.82	0
132	1	33.33	600	300	387.5	400	2	832.89	833.33	0
133	1	33.33	600	300	387.5	393.75	1	834.4	836.17	0
134	1	33.33	600	300	387.5	390.63	1	837.25	837.94	0
135	1	33.33	600	300	387.5	390.63	1	839.01	840.79	0.5
136	1	33.33	600	300	387.5	390.63	2	841.86	844.01	1
137	1	33.33	1000	400	400	600	1	849.81	854.11	0
138	1	33.33	1000	400	400	500	1	855.18	855.49	0
139	1	33.33	1000	400	400	450	1	856.56	857.87	0
140	1	33.33	1000	400	400	425	1	858.95	859.6	0
141	1	33.33	1000	400	400	412.5	1	860.67	861.15	0
142	1	33.33	1000	400	400	406.25	1	862.22	862.53	0
143	1	33.33	1000	400	400	406.25	1	863.6	863.85	0.5
144	1	33.33	1000	400	400	406.25	1	864.92	865.26	0
145	1	33.33	1000	400	400	600	1	866.33	871.03	0
146	1	33.33	1000	400	400	500	1	872.11	872.51	0
147	1	33.33	1000	400	400	450	1	873.58	874.07	0
148	1	33.33	1000	400	400	425	1	875.14	875.77	0
149	1	33.33	1000	400	412.5	425	2	876.84	878.85	0
150	1	33.33	1000	400	418.75	425	2	879.92	880.85	0
151	1	33.33	1000	400	418.75	425	2	881.92	883.01	0
152	1	33.33	1000	400	418.75	425	2	884.08	884.08	0
153	1	33.33	1000	400	400	600	1	885.16	886.39	0
154	1	33.33	1000	400	400	500	1	887.46	888.77	0
155	1	33.33	1000	400	450	500	2	889.84	890.62	0
156	1	33.33	1000	400	450	475	1	891.69	892.98	0
157	1	33.33	1000	400	462.5	475	2	894.06	895.21	0
158	1	33.33	1000	400	462.5	468.75	1	896.28	896.71	0
159	1	33.33	1000	400	462.5	468.75	1	897.78	899.35	0.5
160	1	33.33	1000	400	462.5	468.75	2	900.43	901.24	1
161	1	33.33	1200	900	900	1000	1	907.92	909.98	0
162	1	33.33	1200	900	900	950	1	911.06	911.63	0
163	1	33.33	1200	900	925	950	2	912.71	913.1	0
164	1	33.33	1200	900	937.5	950	2	914.17	916.06	0
165	1	33.33	1200	900	943.75	950	2	917.13	917.46	0
166	1	33.33	1200	900	946.88	950	2	918.53	918.8	0
167	1	33.33	1200	900	946.88	950	1	919.87	920.73	0.5
168	1	33.33	1200	900	946.88	950	2	921.8	922.84	1
169	1	66.67	1200	0	0	800	1	929.08	930.4	0
170	1	66.67	1200	0	400	800	2	931.47	932.26	0
171	1	66.67	1200	0	400	600	1	933.33	937.76	0
172	1	66.67	1200	0	500	600	2	938.83	939.94	0
173	1	66.67	1200	0	550	600	2	941.01	941.71	0
174	1	66.67	1200	0	575	600	2	942.78	943.42	0
175	1	66.67	1200	0	575	600	1	944.5	945.55	0.5
176	1	66.67	1200	0	575	600	2	946.63	947.61	1
177	1	33.33	1200	600	600	800	1	954.07	956.18	0
178	1	33.33	1200	600	600	700	1	957.25	957.52	0
179	1	33.33	1200	600	650	700	2	958.59	959.01	0
180	1	33.33	1200	600	675	700	2	960.08	960.3	0
181	1	33.33	1200	600	687.5	700	2	961.37	961.63	0
182	1	33.33	1200	600	693.75	700	2	962.7	963.01	0
183	1	33.33	1200	600	693.75	700	1	964.08	965.26	0.5
184	1	33.33	1200	600	693.75	700	2	966.34	968.04	1
185	1	33.33	1200	0	0	400	1	973.24	976.06	0
186	1	33.33	1200	0	200	400	2	977.13	978.5	0
187	1	33.33	1200	0	300	400	2	979.58	980.17	0
188	1	33.33	1200	0	350	400	2	981.25	981.91	0
189	1	33.33	1200	0	375	400	2	982.98	983.73	0
190	1	33.33	1200	0	387.5	400	2	984.8	985.44	0
191	1	33.33	1200	0	387.5	400	1	986.51	987.58	0.5
192	1	33.33	1200	0	387.5	400	2	988.66	989.53	1
193	1	83.33	1200	0	0	1000	1	994.59	995.61	0
194	1	83.33	1200	0	500	1000	2	996.68	997.25	0
195	1	83.33	1200	0	750	1000	2	998.33	998.83	0
196	1	83.33	1200	0	875	1000	2	999.9	1000.35	0
197	1	83.33	1200	0	937.5	1000	2	1001.42	1001.86	0
198	1	83.33	1200	0	968.75	1000	2	1002.93	1004.16	0
199	1	83.33	1200	0	968.75	1000	1	1005.23	1006.1	0.5
200	1	83.33	1200	0	968.75	1000	2	1007.17	1010.79	1
201	1	50	1200	0	0	600	1	1016.67	1019.54	0
202	1	50	1200	0	300	600	2	1020.62	1023.86	0
203	1	50	1200	0	450	600	2	1024.94	1025.57	0
204	1	50	1200	0	525	600	2	1026.64	1027	0
205	1	50	1200	0	562.5	600	2	1028.07	1028.43	0
206	1	50	1200	0	581.25	600	2	1029.5	1030.37	0
207	1	50	1200	0	581.25	600	1	1031.45	1032.18	0.5
208	1	50	1200	0	581.25	600	2	1033.25	1033.98	1
