# Supplementary material for: Dopaminergic Drug Effects on Probability Weighting during Risky Decision Making
Source: eNeuro. 2018 Apr 6;5(2):ENEURO.0330-18.2018. doi: 10.1523/ENEURO.0330-18.2018 (PMC5889481; doi:10.1523/ENEURO.0330-18.2018)
Supplement: Extended Data 1 — Raw data and MATLAB code for the prospect theory parameter estimation procedure implemented in the study. The code includes scripts for the main parameter estimation steps, parameter recovery, and checking the quality of the estimation. Download Extended Data 1, ZIP file. [file sup_enu-eN-NWR-0330-17-s02.zip › ExtendedData/Data/taskCE_Exp_30_Ses_2.xlsx]

## Sheet: taskCE_Exp_30_Ses_2
=======================================================================================================================================================
***** CASH EQUIVALENT TASK ***** subject ID: Exp_30_Ses_2
***** 2012-06-28 13:20:24 ***** filename: taskCE_Exp_30_Ses_2.txt
=======================================================================================================================================================
Block: 0 = practice, 1 = first session, 2 = second session
Order of blocks: 1 (1 = WINS - LOSSES, 2 = LOSSES - WINS)
Output directory: C:\Users\liejan\Desktop\Documents\Experiments\CE\logfiles
==== BEGIN === start of experiment (in seconds) : 1144.381 ==========================================================================================
#Trial	Block	Probability	Cash	AltCash	LowerBound	UpperBound	Response	PresentationTime	ResponseTime	Advance
1	1	16.67	1200	0	0	200	1	166.54	170.14	0
2	1	16.67	1200	0	0	100	1	171.22	172.09	0
3	1	16.67	1200	0	50	100	2	173.16	176.33	0
4	1	16.67	1200	0	75	100	2	177.41	178.02	0
5	1	16.67	1200	0	87.5	100	2	179.09	179.59	0
6	1	16.67	1200	0	93.75	100	2	180.66	181.05	0
7	1	16.67	1200	0	93.75	100	1	182.12	183.26	0.5
8	1	16.67	1200	0	93.75	100	2	184.34	186.39	1
9	1	33.33	1200	900	900	1000	1	192.99	196.67	0
10	1	33.33	1200	900	950	1000	2	197.74	201.53	0
11	1	33.33	1200	900	975	1000	2	202.61	203.64	0
12	1	33.33	1200	900	987.5	1000	2	204.72	205.68	0
13	1	33.33	1200	900	993.75	1000	2	206.75	207.45	0
14	1	33.33	1200	900	996.88	1000	2	208.53	209.23	0
15	1	33.33	1200	900	996.88	1000	1	210.3	210.89	0.5
16	1	33.33	1200	900	996.88	1000	2	211.96	213.01	1
17	1	50	1200	0	0	600	1	221.49	224.04	0
18	1	50	1200	0	300	600	2	225.11	226.29	0
19	1	50	1200	0	450	600	2	227.37	228.07	0
20	1	50	1200	0	525	600	2	229.14	229.56	0
21	1	50	1200	0	562.5	600	2	230.63	231.06	0
22	1	50	1200	0	581.25	600	2	232.13	232.66	0
23	1	50	1200	0	581.25	600	1	233.73	234.53	0.5
24	1	50	1200	0	581.25	600	2	235.6	236.31	1
25	1	33.33	1200	0	0	400	1	241.83	244.27	0
26	1	33.33	1200	0	0	200	1	245.34	246.18	0
27	1	33.33	1200	0	100	200	2	247.25	248.32	0
28	1	33.33	1200	0	150	200	2	249.39	249.78	0
29	1	33.33	1200	0	175	200	2	250.85	251.21	0
30	1	33.33	1200	0	187.5	200	2	252.28	252.57	0
31	1	33.33	1200	0	187.5	200	2	253.64	253.88	0
32	1	33.33	1200	0	187.5	200	2	254.94	256.56	0
33	1	33.33	1200	0	0	400	1	257.64	259.08	0
34	1	33.33	1200	0	0	200	1	260.16	261.37	0
35	1	33.33	1200	0	100	200	2	262.45	262.8	0
36	1	33.33	1200	0	150	200	2	263.87	264.89	0
37	1	33.33	1200	0	175	200	2	265.96	266.81	0
38	1	33.33	1200	0	187.5	200	2	267.88	269.21	0
39	1	33.33	1200	0	187.5	200	1	270.29	271	0.5
40	1	33.33	1200	0	187.5	200	2	272.07	272.96	1
41	1	66.67	1200	0	0	800	1	279.49	283.09	0
42	1	66.67	1200	0	400	800	2	284.16	284.81	0
43	1	66.67	1200	0	600	800	2	285.88	286.17	0
44	1	66.67	1200	0	700	800	2	287.24	287.87	0
45	1	66.67	1200	0	750	800	2	288.95	289.56	0
46	1	66.67	1200	0	775	800	2	290.63	291.06	0
47	1	66.67	1200	0	775	800	2	292.13	292.53	0
48	1	66.67	1200	0	775	800	2	293.6	294.55	0
49	1	66.67	1200	0	800	1200	2	295.62	297.01	0
50	1	66.67	1200	0	800	1000	1	298.09	299.01	0
51	1	66.67	1200	0	800	900	1	300.08	300.72	0
52	1	66.67	1200	0	800	850	1	301.79	302.43	0
53	1	66.67	1200	0	800	825	1	303.51	304.13	0
54	1	66.67	1200	0	800	812.5	1	305.2	305.6	0
55	1	66.67	1200	0	800	812.5	2	306.67	307.04	0
56	1	66.67	1200	0	800	812.5	1	308.11	308.59	0
57	1	66.67	1200	0	0	800	1	309.66	311.35	0
58	1	66.67	1200	0	400	800	2	312.42	313.23	0
59	1	66.67	1200	0	400	600	1	314.3	316.19	0
60	1	66.67	1200	0	500	600	2	317.27	318.39	0
61	1	66.67	1200	0	550	600	2	319.46	320.11	0
62	1	66.67	1200	0	575	600	2	321.19	321.84	0
63	1	66.67	1200	0	575	600	1	322.91	324.08	0.5
64	1	66.67	1200	0	575	600	2	325.16	326.02	1
65	1	33.33	600	0	0	200	1	332.92	336.19	0
66	1	33.33	600	0	100	200	2	337.26	337.74	0
67	1	33.33	600	0	150	200	2	338.81	339.06	0
68	1	33.33	600	0	175	200	2	340.13	340.46	0
69	1	33.33	600	0	187.5	200	2	341.53	342.02	0
70	1	33.33	600	0	193.75	200	2	343.09	343.55	0
71	1	33.33	600	0	193.75	200	1	344.62	345.43	0.5
72	1	33.33	600	0	193.75	200	2	346.5	347.07	1
73	1	33.33	1000	400	600	1000	2	351.53	356.72	0
74	1	33.33	1000	400	600	800	1	357.8	358.79	0
75	1	33.33	1000	400	700	800	2	359.87	360.32	0
76	1	33.33	1000	400	750	800	2	361.39	361.82	0
77	1	33.33	1000	400	775	800	2	362.89	363.25	0
78	1	33.33	1000	400	787.5	800	2	364.32	365.42	0
79	1	33.33	1000	400	787.5	800	1	366.49	367.12	0.5
80	1	33.33	1000	400	787.5	800	2	368.19	369.08	1
81	1	33.33	1200	600	600	800	1	374	378.78	0
82	1	33.33	1200	600	600	700	1	379.86	380.15	0
83	1	33.33	1200	600	600	650	1	381.22	381.46	0
84	1	33.33	1200	600	600	625	1	382.54	382.73	0
85	1	33.33	1200	600	600	612.5	1	383.8	383.96	0
86	1	33.33	1200	600	600	606.25	1	385.03	385.7	0
87	1	33.33	1200	600	600	606.25	1	386.78	387.86	0.5
88	1	33.33	1200	600	600	606.25	1	388.93	389.24	0
89	1	33.33	1200	600	600	800	1	390.31	391.24	0
90	1	33.33	1200	600	600	700	1	392.31	393.3	0
91	1	33.33	1200	600	600	650	1	394.38	394.96	0
92	1	33.33	1200	600	600	625	1	396.03	396.58	0
93	1	33.33	1200	600	612.5	625	2	397.65	399.62	0
94	1	33.33	1200	600	618.75	625	2	400.69	401.88	0
95	1	33.33	1200	600	618.75	625	1	402.96	404.54	0.5
96	1	33.33	1200	600	618.75	625	2	405.61	409.69	1
97	1	83.33	1200	0	1000	1200	2	416.1	418.46	0
98	1	83.33	1200	0	1100	1200	2	419.54	419.76	0
99	1	83.33	1200	0	1150	1200	2	420.83	421.03	0
100	1	83.33	1200	0	1175	1200	2	422.1	422.3	0
101	1	83.33	1200	0	1187.5	1200	2	423.37	423.9	0
102	1	83.33	1200	0	1193.75	1200	2	424.98	425.56	0
103	1	83.33	1200	0	1193.75	1200	1	426.63	428.44	0.5
104	1	83.33	1200	0	1193.75	1200	2	429.51	430.85	1
105	1	33.33	600	300	300	400	1	438.33	442.45	0
106	1	33.33	600	300	300	350	1	443.52	444.24	0
107	1	33.33	600	300	300	325	1	445.31	445.71	0
108	1	33.33	600	300	300	312.5	1	446.78	447.04	0
109	1	33.33	600	300	300	306.25	1	448.11	448.7	0
110	1	33.33	600	300	303.13	306.25	2	449.77	451.17	0
111	1	33.33	600	300	303.13	306.25	2	452.24	453.96	0
112	1	33.33	600	300	303.13	306.25	2	455.03	455.82	0
113	1	33.33	600	300	300	400	1	456.89	458.22	0
114	1	33.33	600	300	300	350	1	459.29	460.95	0
115	1	33.33	600	300	325	350	2	462.03	464.27	0
116	1	33.33	600	300	337.5	350	2	465.34	465.85	0
117	1	33.33	600	300	343.75	350	2	466.93	467.86	0
118	1	33.33	600	300	346.88	350	2	468.94	469.57	0
119	1	33.33	600	300	346.88	350	1	470.65	473.04	0.5
120	1	33.33	600	300	346.88	350	2	474.11	475.15	1
121	2	66.67	-1200	0	0	-800	2	481.39	486.36	0
122	2	66.67	-1200	0	-400	-800	1	487.43	488.85	0
123	2	66.67	-1200	0	-400	-600	2	489.93	490.67	0
124	2	66.67	-1200	0	-400	-500	2	491.74	492.4	0
125	2	66.67	-1200	0	-400	-450	2	493.47	494.28	0
126	2	66.67	-1200	0	-400	-425	2	495.35	495.86	0
127	2	66.67	-1200	0	-400	-425	1	496.93	497.71	0.5
128	2	66.67	-1200	0	-400	-425	1	498.78	499.25	0
129	2	66.67	-1200	0	0	-800	2	500.33	501.3	0
130	2	66.67	-1200	0	0	-400	2	502.37	503.88	0
131	2	66.67	-1200	0	-200	-400	1	504.95	506.81	0
132	2	66.67	-1200	0	-300	-400	1	507.89	508.87	0
133	2	66.67	-1200	0	-350	-400	1	509.94	510.51	0
134	2	66.67	-1200	0	-375	-400	1	511.58	512.16	0
135	2	66.67	-1200	0	-375	-400	1	513.23	514.41	0.5
136	2	66.67	-1200	0	-375	-400	2	515.49	517.69	1
137	2	50	-1200	0	-600	-1200	1	522.39	524.8	0
138	2	50	-1200	0	-600	-900	2	525.87	527.01	0
139	2	50	-1200	0	-600	-750	2	528.09	528.69	0
140	2	50	-1200	0	-600	-675	2	529.76	530.25	0
141	2	50	-1200	0	-600	-637.5	2	531.32	531.66	0
142	2	50	-1200	0	-600	-618.75	2	532.73	533.14	0
143	2	50	-1200	0	-600	-618.75	1	534.21	536	0.5
144	2	50	-1200	0	-600	-618.75	2	537.07	538.1	1
145	2	16.67	-1200	0	0	-200	2	542.75	550.74	0
146	2	16.67	-1200	0	0	-100	2	551.81	552.12	0
147	2	16.67	-1200	0	0	-50	2	553.19	553.4	0
148	2	16.67	-1200	0	-25	-50	1	554.47	555.47	0
149	2	16.67	-1200	0	-37.5	-50	1	556.54	557.07	0
150	2	16.67	-1200	0	-43.75	-50	1	558.14	558.48	0
151	2	16.67	-1200	0	-43.75	-50	1	559.55	559.98	0.5
152	2	16.67	-1200	0	-43.75	-50	1	561.05	561.64	0
153	2	16.67	-1200	0	0	-200	2	562.71	563.92	0
154	2	16.67	-1200	0	0	-100	2	565	565.66	0
155	2	16.67	-1200	0	-50	-100	1	566.73	567.33	0
156	2	16.67	-1200	0	-75	-100	1	568.4	568.78	0
157	2	16.67	-1200	0	-87.5	-100	1	569.85	570.38	0
158	2	16.67	-1200	0	-93.75	-100	1	571.45	571.74	0
159	2	16.67	-1200	0	-93.75	-100	1	572.81	573.72	0.5
160	2	16.67	-1200	0	-93.75	-100	2	574.79	575.96	1
161	2	33.33	-600	0	-200	-600	1	581.3	583.48	0
162	2	33.33	-600	0	-200	-400	2	584.55	585.88	0
163	2	33.33	-600	0	-300	-400	1	586.95	589.04	0
164	2	33.33	-600	0	-300	-350	2	590.11	590.76	0
165	2	33.33	-600	0	-325	-350	1	591.84	593.16	0
166	2	33.33	-600	0	-325	-337.5	2	594.23	594.89	0
167	2	33.33	-600	0	-325	-337.5	1	595.96	597.84	0.5
168	2	33.33	-600	0	-325	-337.5	2	598.91	600.44	1
169	2	83.33	-1200	0	-1000	-1200	1	605.37	608.53	0
170	2	83.33	-1200	0	-1100	-1200	1	609.61	610.13	0
171	2	83.33	-1200	0	-1150	-1200	1	611.2	611.85	0
172	2	83.33	-1200	0	-1175	-1200	1	612.92	613.43	0
173	2	83.33	-1200	0	-1187.5	-1200	1	614.5	615	0
174	2	83.33	-1200	0	-1193.75	-1200	1	616.08	616.46	0
175	2	83.33	-1200	0	-1193.75	-1200	2	617.53	618.97	0
176	2	83.33	-1200	0	-1193.75	-1200	1	620.04	620.63	0
177	2	83.33	-1200	0	-1000	-1200	1	621.7	628.36	0
178	2	83.33	-1200	0	-1100	-1200	1	629.44	630.18	0
179	2	83.33	-1200	0	-1150	-1200	1	631.25	631.94	0
180	2	83.33	-1200	0	-1175	-1200	1	633.01	633.52	0
181	2	83.33	-1200	0	-1187.5	-1200	1	634.59	635.16	0
182	2	83.33	-1200	0	-1193.75	-1200	1	636.23	637.59	0
183	2	83.33	-1200	0	-1193.75	-1200	1	638.66	639.89	0.5
184	2	83.33	-1200	0	-1193.75	-1200	2	640.96	642.14	1
185	2	33.33	-1200	0	-400	-1200	1	648.38	651.59	0
186	2	33.33	-1200	0	-800	-1200	1	652.66	653.27	0
187	2	33.33	-1200	0	-800	-1000	2	654.35	657.79	0
188	2	33.33	-1200	0	-800	-900	2	658.87	659.39	0
189	2	33.33	-1200	0	-800	-850	2	660.46	660.83	0
190	2	33.33	-1200	0	-800	-825	2	661.9	662.94	0
191	2	33.33	-1200	0	-800	-825	1	664.01	664.99	0.5
192	2	33.33	-1200	0	-800	-825	1	666.06	666.75	0
193	2	33.33	-1200	0	-400	-1200	1	667.83	668.44	0
194	2	33.33	-1200	0	-800	-1200	1	669.51	670.73	0
195	2	33.33	-1200	0	-800	-1000	2	671.8	672.64	0
196	2	33.33	-1200	0	-900	-1000	1	673.71	674.78	0
197	2	33.33	-1200	0	-950	-1000	1	675.85	676.78	0
198	2	33.33	-1200	0	-975	-1000	1	677.85	678.34	0
199	2	33.33	-1200	0	-975	-1000	1	679.41	680.03	0.5
200	2	33.33	-1200	0	-975	-1000	2	681.11	681.86	1
201	2	33.33	-1200	-900	-1000	-1200	1	686	691.43	0
202	2	33.33	-1200	-900	-1000	-1100	2	692.5	693.26	0
203	2	33.33	-1200	-900	-1000	-1050	2	694.33	694.96	0
204	2	33.33	-1200	-900	-1000	-1025	2	696.03	696.39	0
205	2	33.33	-1200	-900	-1000	-1012.5	2	697.46	697.8	0
206	2	33.33	-1200	-900	-1000	-1006.25	2	698.87	699.32	0
207	2	33.33	-1200	-900	-1000	-1006.25	2	700.39	700.79	0
208	2	33.33	-1200	-900	-1000	-1006.25	2	701.86	702.71	0
209	2	33.33	-1200	-900	-900	-1000	2	703.79	705.77	0
210	2	33.33	-1200	-900	-950	-1000	1	706.84	707.27	0
211	2	33.33	-1200	-900	-975	-1000	1	708.34	708.78	0
212	2	33.33	-1200	-900	-987.5	-1000	1	709.85	710.23	0
213	2	33.33	-1200	-900	-993.75	-1000	1	711.3	712.01	0
214	2	33.33	-1200	-900	-993.75	-996.88	2	713.08	715.37	0
215	2	33.33	-1200	-900	-993.75	-996.88	1	716.44	717.95	0.5
216	2	33.33	-1200	-900	-993.75	-996.88	2	719.02	719.87	1
217	2	33.33	-1200	-600	-800	-1200	1	724.81	727.86	0
218	2	33.33	-1200	-600	-800	-1000	2	728.93	729.59	0
219	2	33.33	-1200	-600	-800	-900	2	730.66	731.13	0
220	2	33.33	-1200	-600	-800	-850	2	732.2	732.77	0
221	2	33.33	-1200	-600	-800	-825	2	733.84	734.3	0
222	2	33.33	-1200	-600	-800	-812.5	2	735.37	736.01	0
223	2	33.33	-1200	-600	-800	-812.5	1	737.08	738.19	0.5
224	2	33.33	-1200	-600	-800	-812.5	2	739.27	741.96	1
225	2	33.33	-1000	-400	-600	-1000	1	746.48	750.14	0
226	2	33.33	-1000	-400	-800	-1000	1	751.22	751.78	0
227	2	33.33	-1000	-400	-800	-900	2	752.86	753.83	0
228	2	33.33	-1000	-400	-800	-850	2	754.91	755.18	0
229	2	33.33	-1000	-400	-800	-825	2	756.26	756.52	0
230	2	33.33	-1000	-400	-800	-812.5	2	757.59	757.83	0
231	2	33.33	-1000	-400	-800	-812.5	2	758.91	759.21	0
232	2	33.33	-1000	-400	-800	-812.5	2	760.28	763.54	0
233	2	33.33	-1000	-400	-400	-600	2	764.61	766.27	0
234	2	33.33	-1000	-400	-400	-500	2	767.35	768.22	0
235	2	33.33	-1000	-400	-400	-450	2	769.29	771.95	0
236	2	33.33	-1000	-400	-425	-450	1	773.03	774.46	0
237	2	33.33	-1000	-400	-437.5	-450	1	775.54	776.58	0
238	2	33.33	-1000	-400	-443.75	-450	1	777.65	778.31	0
239	2	33.33	-1000	-400	-443.75	-450	1	779.38	780.42	0.5
240	2	33.33	-1000	-400	-443.75	-450	2	781.49	782.73	1
241	2	33.33	-600	-300	-400	-600	1	788.34	790.07	0
242	2	33.33	-600	-300	-500	-600	1	791.15	791.61	0
243	2	33.33	-600	-300	-500	-550	2	792.68	792.97	0
244	2	33.33	-600	-300	-500	-525	2	794.04	794.24	0
245	2	33.33	-600	-300	-500	-512.5	2	795.31	795.48	0
246	2	33.33	-600	-300	-500	-506.25	2	796.55	796.79	0
247	2	33.33	-600	-300	-500	-506.25	2	797.86	798.07	0
248	2	33.33	-600	-300	-500	-506.25	2	799.14	802.13	0
249	2	33.33	-600	-300	-300	-400	2	803.2	804.02	0
250	2	33.33	-600	-300	-300	-350	2	805.09	805.85	0
251	2	33.33	-600	-300	-300	-325	2	806.92	807.48	0
252	2	33.33	-600	-300	-300	-312.5	2	808.55	809.04	0
253	2	33.33	-600	-300	-306.25	-312.5	1	810.11	812.28	0
254	2	33.33	-600	-300	-309.38	-312.5	1	813.35	813.63	0
255	2	33.33	-600	-300	-309.38	-312.5	1	814.7	814.85	0.5
256	2	33.33	-600	-300	-309.38	-312.5	1	815.92	820.09	0
257	2	33.33	-600	-300	-300	-400	2	821.17	822.61	0
258	2	33.33	-600	-300	-300	-350	2	823.69	824.38	0
259	2	33.33	-600	-300	-300	-325	2	825.46	826.33	0
260	2	33.33	-600	-300	-312.5	-325	1	827.4	827.98	0
261	2	33.33	-600	-300	-318.75	-325	1	829.06	829.29	0
262	2	33.33	-600	-300	-321.88	-325	1	830.36	830.56	0
263	2	33.33	-600	-300	-321.88	-325	1	831.63	832.56	0.5
264	2	33.33	-600	-300	-321.88	-325	1	833.63	833.89	0
265	2	33.33	-600	-300	-300	-400	2	834.96	841.64	0
266	2	33.33	-600	-300	-300	-350	2	842.71	843.53	0
267	2	33.33	-600	-300	-300	-325	2	844.61	845.12	0
268	2	33.33	-600	-300	-300	-312.5	2	846.19	846.81	0
269	2	33.33	-600	-300	-300	-306.25	2	847.88	849.5	0
270	2	33.33	-600	-300	-303.13	-306.25	1	850.58	851.04	0
271	2	33.33	-600	-300	-303.13	-306.25	1	852.11	852.47	0.5
272	2	33.33	-600	-300	-303.13	-306.25	2	853.54	854.88	1
