# Supplementary material for: Dopaminergic Drug Effects on Probability Weighting during Risky Decision Making
Source: eNeuro. 2018 Apr 6;5(2):ENEURO.0330-18.2018. doi: 10.1523/ENEURO.0330-18.2018 (PMC5889481; doi:10.1523/ENEURO.0330-18.2018)
Supplement: Extended Data 1 — Raw data and MATLAB code for the prospect theory parameter estimation procedure implemented in the study. The code includes scripts for the main parameter estimation steps, parameter recovery, and checking the quality of the estimation. Download Extended Data 1, ZIP file. [file sup_enu-eN-NWR-0330-17-s02.zip › ExtendedData/Data/taskCE_Exp_31_Ses_1.xlsx]

## Sheet: taskCE_Exp_31_Ses_1
=======================================================================================================================================================
***** CASH EQUIVALENT TASK ***** subject ID: Exp_31_Ses_1
***** 2012-05-13 13:02:27 ***** filename: taskCE_Exp_31_Ses_1.txt
=======================================================================================================================================================
Block: 0 = practice, 1 = first session, 2 = second session
Order of blocks: 2 (1 = WINS - LOSSES, 2 = LOSSES - WINS)
Output directory: C:\Documents and Settings\liejan\My Documents\Experiments\CE\logfiles
==== BEGIN === start of experiment (in seconds) : 972.3962 ==========================================================================================
#Trial	Block	Probability	Cash	AltCash	LowerBound	UpperBound	Response	PresentationTime	ResponseTime	Advance
1	2	33.33	-1000	-400	-400	-600	2	193.53	197.49	0
2	2	33.33	-1000	-400	-400	-500	2	198.5	202.66	0
3	2	33.33	-1000	-400	-450	-500	1	203.67	207.78	0
4	2	33.33	-1000	-400	-475	-500	1	208.79	210.96	0
5	2	33.33	-1000	-400	-475	-487.5	2	211.97	213.58	0
6	2	33.33	-1000	-400	-475	-481.25	2	214.59	218.49	0
7	2	33.33	-1000	-400	-475	-481.25	2	219.5	222.3	0
8	2	33.33	-1000	-400	-475	-481.25	2	223.31	226.12	0
9	2	33.33	-1000	-400	-600	-1000	1	227.14	228.31	0
10	2	33.33	-1000	-400	-800	-1000	1	229.31	230.18	0
11	2	33.33	-1000	-400	-900	-1000	1	231.18	231.93	0
12	2	33.33	-1000	-400	-950	-1000	1	232.94	233.96	0
13	2	33.33	-1000	-400	-975	-1000	1	234.96	235.86	0
14	2	33.33	-1000	-400	-987.5	-1000	1	236.86	238.33	0
15	2	33.33	-1000	-400	-987.5	-1000	1	239.34	240.57	0.5
16	2	33.33	-1000	-400	-987.5	-1000	1	241.58	244.28	0
17	2	33.33	-1000	-400	-400	-600	2	245.29	246.89	0
18	2	33.33	-1000	-400	-400	-500	2	247.9	248.88	0
19	2	33.33	-1000	-400	-400	-450	2	249.89	250.92	0
20	2	33.33	-1000	-400	-400	-425	2	251.92	254.69	0
21	2	33.33	-1000	-400	-400	-412.5	2	255.7	257.81	0
22	2	33.33	-1000	-400	-400	-406.25	2	258.82	261.38	0
23	2	33.33	-1000	-400	-400	-406.25	2	262.38	264.04	0
24	2	33.33	-1000	-400	-400	-406.25	1	265.05	265.93	0
25	2	33.33	-1000	-400	-600	-1000	1	266.94	267.83	0
26	2	33.33	-1000	-400	-800	-1000	1	268.83	269.99	0
27	2	33.33	-1000	-400	-900	-1000	1	270.99	271.63	0
28	2	33.33	-1000	-400	-950	-1000	1	272.63	274.54	0
29	2	33.33	-1000	-400	-975	-1000	1	275.54	276.63	0
30	2	33.33	-1000	-400	-987.5	-1000	1	277.63	279.07	0
31	2	33.33	-1000	-400	-987.5	-1000	1	280.08	280.99	0.5
32	2	33.33	-1000	-400	-987.5	-1000	1	281.99	283.12	0
33	2	33.33	-1000	-400	-600	-1000	1	284.13	285.17	0
34	2	33.33	-1000	-400	-800	-1000	1	286.18	286.95	0
35	2	33.33	-1000	-400	-900	-1000	1	287.95	288.81	0
36	2	33.33	-1000	-400	-950	-1000	1	289.82	290.69	0
37	2	33.33	-1000	-400	-975	-1000	1	291.7	292.86	0
38	2	33.33	-1000	-400	-987.5	-1000	1	293.86	295.44	0
39	2	33.33	-1000	-400	-987.5	-1000	1	296.45	297.02	0.5
40	2	33.33	-1000	-400	-987.5	-1000	1	298.02	298.91	0
41	2	33.33	-1000	-400	-600	-1000	1	299.91	301.61	0
42	2	33.33	-1000	-400	-800	-1000	1	302.62	303.31	0
43	2	33.33	-1000	-400	-900	-1000	1	304.31	305.62	0
44	2	33.33	-1000	-400	-950	-1000	1	306.62	307.47	0
45	2	33.33	-1000	-400	-975	-1000	1	308.47	309.8	0
46	2	33.33	-1000	-400	-987.5	-1000	1	310.81	312.06	0
47	2	33.33	-1000	-400	-987.5	-1000	1	313.06	313.67	0.5
48	2	33.33	-1000	-400	-987.5	-1000	1	314.67	316.28	0
49	2	33.33	-1000	-400	-600	-1000	1	317.29	318.75	0
50	2	33.33	-1000	-400	-800	-1000	1	319.75	320.41	0
51	2	33.33	-1000	-400	-900	-1000	1	321.42	322.41	0
52	2	33.33	-1000	-400	-950	-1000	1	323.42	324.71	0
53	2	33.33	-1000	-400	-975	-1000	1	325.72	326.87	0
54	2	33.33	-1000	-400	-987.5	-1000	1	327.87	329.07	0
55	2	33.33	-1000	-400	-987.5	-1000	1	330.08	331.15	0.5
56	2	33.33	-1000	-400	-987.5	-1000	1	332.16	333.07	0
57	2	33.33	-1000	-400	-400	-600	2	334.08	336.94	0
58	2	33.33	-1000	-400	-400	-500	2	337.94	339.51	0
59	2	33.33	-1000	-400	-400	-450	2	340.52	342.7	0
60	2	33.33	-1000	-400	-400	-425	2	343.7	345.84	0
61	2	33.33	-1000	-400	-400	-412.5	2	346.85	347.66	0
62	2	33.33	-1000	-400	-400	-406.25	2	348.66	349.5	0
63	2	33.33	-1000	-400	-400	-406.25	2	350.5	351.35	0
64	2	33.33	-1000	-400	-400	-406.25	1	352.36	353.78	0
65	2	33.33	-1000	-400	-600	-1000	1	354.78	355.27	0
66	2	33.33	-1000	-400	-800	-1000	1	356.28	356.96	0
67	2	33.33	-1000	-400	-900	-1000	1	357.97	358.91	0
68	2	33.33	-1000	-400	-950	-1000	1	359.91	361.35	0
69	2	33.33	-1000	-400	-975	-1000	1	362.36	363.87	0
70	2	33.33	-1000	-400	-987.5	-1000	1	364.88	365.84	0
71	2	33.33	-1000	-400	-987.5	-1000	1	366.85	367.94	0.5
72	2	33.33	-1000	-400	-987.5	-1000	1	368.94	369.81	0
73	2	33.33	-1000	-400	-600	-1000	1	370.81	371.5	0
74	2	33.33	-1000	-400	-800	-1000	1	372.5	373.3	0
75	2	33.33	-1000	-400	-900	-1000	1	374.31	375.19	0
76	2	33.33	-1000	-400	-950	-1000	1	376.2	377.95	0
77	2	33.33	-1000	-400	-975	-1000	1	378.96	380.22	0
78	2	33.33	-1000	-400	-987.5	-1000	1	381.23	382.26	0
79	2	33.33	-1000	-400	-987.5	-1000	1	383.26	384.17	0.5
80	2	33.33	-1000	-400	-987.5	-1000	1	385.17	386.86	0
81	2	33.33	-1000	-400	-600	-1000	1	387.86	389.93	0
82	2	33.33	-1000	-400	-800	-1000	1	390.93	392.14	0
83	2	33.33	-1000	-400	-900	-1000	1	393.14	393.81	0
84	2	33.33	-1000	-400	-950	-1000	1	394.81	396.31	0
85	2	33.33	-1000	-400	-975	-1000	1	397.32	398.47	0
86	2	33.33	-1000	-400	-987.5	-1000	1	399.48	400.16	0
87	2	33.33	-1000	-400	-987.5	-1000	1	401.17	402.32	0.5
88	2	33.33	-1000	-400	-987.5	-1000	1	403.33	404.23	0
89	2	33.33	-1000	-400	-600	-1000	1	405.24	406.27	0
90	2	33.33	-1000	-400	-800	-1000	1	407.28	409.05	0
91	2	33.33	-1000	-400	-900	-1000	1	410.05	412.7	0
92	2	33.33	-1000	-400	-950	-1000	1	413.7	414.3	0
93	2	33.33	-1000	-400	-975	-1000	1	415.3	417.4	0
94	2	33.33	-1000	-400	-987.5	-1000	1	418.41	419.2	0
95	2	33.33	-1000	-400	-987.5	-1000	1	420.21	422.21	0.5
96	2	33.33	-1000	-400	-987.5	-1000	1	423.21	424.84	0
97	2	33.33	-1000	-400	-600	-1000	1	425.85	427.02	0
98	2	33.33	-1000	-400	-800	-1000	1	428.03	430.17	0
99	2	33.33	-1000	-400	-900	-1000	1	431.17	432.27	0
100	2	33.33	-1000	-400	-950	-1000	1	433.28	434.34	0
101	2	33.33	-1000	-400	-975	-1000	1	435.35	436.02	0
102	2	33.33	-1000	-400	-987.5	-1000	1	437.03	437.74	0
103	2	33.33	-1000	-400	-987.5	-1000	1	438.74	439.68	0.5
104	2	33.33	-1000	-400	-987.5	-1000	1	440.68	441.98	0
105	2	33.33	-1000	-400	-600	-1000	1	442.98	444.63	0
106	2	33.33	-1000	-400	-800	-1000	1	445.64	447.22	0
107	2	33.33	-1000	-400	-900	-1000	1	448.23	449.14	0
108	2	33.33	-1000	-400	-950	-1000	1	450.15	451.48	0
109	2	33.33	-1000	-400	-975	-1000	1	452.48	453.82	0
110	2	33.33	-1000	-400	-987.5	-1000	1	454.82	456.68	0
111	2	33.33	-1000	-400	-987.5	-1000	1	457.68	461.17	0.5
112	2	33.33	-1000	-400	-987.5	-1000	1	462.17	463.56	0
113	2	33.33	-1000	-400	-400	-600	2	464.56	465.38	0
114	2	33.33	-1000	-400	-400	-500	2	466.39	467.59	0
115	2	33.33	-1000	-400	-400	-450	2	468.6	470.03	0
116	2	33.33	-1000	-400	-400	-425	2	471.04	472.02	0
117	2	33.33	-1000	-400	-400	-412.5	2	473.03	474.1	0
118	2	33.33	-1000	-400	-400	-406.25	2	475.11	476.85	0
119	2	33.33	-1000	-400	-400	-406.25	2	477.85	480.25	0
120	2	33.33	-1000	-400	-400	-406.25	2	481.25	482.29	0
121	2	33.33	-1000	-400	-600	-1000	1	483.29	485.55	0
122	2	33.33	-1000	-400	-800	-1000	1	486.56	488.26	0
123	2	33.33	-1000	-400	-900	-1000	1	489.27	490.17	0
124	2	33.33	-1000	-400	-950	-1000	1	491.17	492.17	0
125	2	33.33	-1000	-400	-975	-1000	1	493.17	494.03	0
126	2	33.33	-1000	-400	-987.5	-1000	1	495.04	495.97	0
127	2	33.33	-1000	-400	-987.5	-1000	1	496.97	498.04	0.5
128	2	33.33	-1000	-400	-987.5	-1000	1	499.04	499.89	0
129	2	33.33	-1000	-400	-600	-1000	1	500.9	502.21	0
130	2	33.33	-1000	-400	-800	-1000	1	503.22	504.02	0
131	2	33.33	-1000	-400	-900	-1000	1	505.03	505.58	0
132	2	33.33	-1000	-400	-950	-1000	1	506.59	507.12	0
133	2	33.33	-1000	-400	-975	-1000	1	508.12	508.93	0
134	2	33.33	-1000	-400	-987.5	-1000	1	509.94	510.45	0
135	2	33.33	-1000	-400	-987.5	-1000	1	511.45	512.17	0.5
136	2	33.33	-1000	-400	-987.5	-1000	1	513.18	514.13	0
137	2	33.33	-1000	-400	-600	-1000	1	515.13	516.16	0
138	2	33.33	-1000	-400	-800	-1000	1	517.16	518.11	0
139	2	33.33	-1000	-400	-900	-1000	1	519.12	519.57	0
140	2	33.33	-1000	-400	-950	-1000	1	520.57	520.93	0
141	2	33.33	-1000	-400	-975	-1000	1	521.94	522.41	0
142	2	33.33	-1000	-400	-987.5	-1000	1	523.41	524.01	0
143	2	33.33	-1000	-400	-987.5	-1000	1	525.01	525.65	0.5
144	2	33.33	-1000	-400	-987.5	-1000	1	526.66	527.25	0
145	2	33.33	-1000	-400	-600	-1000	1	528.25	529.09	0
146	2	33.33	-1000	-400	-800	-1000	1	530.1	530.55	0
147	2	33.33	-1000	-400	-900	-1000	1	531.56	532.17	0
148	2	33.33	-1000	-400	-950	-1000	1	533.18	533.97	0
149	2	33.33	-1000	-400	-975	-1000	1	534.98	535.44	0
150	2	33.33	-1000	-400	-987.5	-1000	1	536.44	536.84	0
151	2	33.33	-1000	-400	-987.5	-1000	2	537.84	538.84	0
152	2	33.33	-1000	-400	-987.5	-1000	1	539.84	540.85	0
153	2	33.33	-1000	-400	-400	-600	2	541.86	543.55	0
154	2	33.33	-1000	-400	-400	-500	2	544.55	546	0
155	2	33.33	-1000	-400	-400	-450	2	547	548.15	0
156	2	33.33	-1000	-400	-400	-425	2	549.15	550.64	0
157	2	33.33	-1000	-400	-400	-412.5	2	551.64	552.05	0
158	2	33.33	-1000	-400	-400	-406.25	2	553.05	553.75	0
159	2	33.33	-1000	-400	-400	-406.25	2	554.75	555.23	0
160	2	33.33	-1000	-400	-400	-406.25	2	556.23	556.62	0
161	2	33.33	-1000	-400	-600	-1000	1	557.63	558.69	0
162	2	33.33	-1000	-400	-800	-1000	1	559.69	560.87	0
163	2	33.33	-1000	-400	-900	-1000	1	561.87	562.33	0
164	2	33.33	-1000	-400	-950	-1000	1	563.33	564.44	0
165	2	33.33	-1000	-400	-975	-1000	1	565.45	566.56	0
166	2	33.33	-1000	-400	-987.5	-1000	1	567.56	568.06	0
167	2	33.33	-1000	-400	-987.5	-1000	1	569.07	569.84	0.5
168	2	33.33	-1000	-400	-987.5	-1000	1	570.85	571.48	0
169	2	33.33	-1000	-400	-600	-1000	1	572.49	573.56	0
170	2	33.33	-1000	-400	-800	-1000	1	574.56	574.95	0
171	2	33.33	-1000	-400	-900	-1000	1	575.95	576.59	0
172	2	33.33	-1000	-400	-950	-1000	1	577.59	578.1	0
173	2	33.33	-1000	-400	-975	-1000	1	579.11	579.49	0
174	2	33.33	-1000	-400	-987.5	-1000	1	580.5	581.02	0
175	2	33.33	-1000	-400	-987.5	-1000	1	582.03	582.52	0.5
176	2	33.33	-1000	-400	-987.5	-1000	1	583.53	583.87	0
177	2	33.33	-1000	-400	-600	-1000	1	584.87	585.67	0
178	2	33.33	-1000	-400	-800	-1000	1	586.67	588	0
179	2	33.33	-1000	-400	-900	-1000	1	589.01	589.49	0
180	2	33.33	-1000	-400	-950	-1000	1	590.5	591.19	0
181	2	33.33	-1000	-400	-975	-1000	1	592.19	592.96	0
182	2	33.33	-1000	-400	-987.5	-1000	1	593.96	594.92	0
183	2	33.33	-1000	-400	-987.5	-1000	1	595.92	596.83	0.5
184	2	33.33	-1000	-400	-987.5	-1000	1	597.83	598.75	0
185	2	33.33	-1000	-400	-600	-1000	1	599.75	601.46	0
186	2	33.33	-1000	-400	-800	-1000	1	602.47	603.59	0
187	2	33.33	-1000	-400	-900	-1000	1	604.59	605.27	0
188	2	33.33	-1000	-400	-950	-1000	1	606.27	606.72	0
189	2	33.33	-1000	-400	-975	-1000	1	607.72	608.37	0
190	2	33.33	-1000	-400	-987.5	-1000	1	609.38	610.32	0
191	2	33.33	-1000	-400	-987.5	-1000	1	611.32	612.66	0.5
192	2	33.33	-1000	-400	-987.5	-1000	1	613.67	614.86	0
193	2	33.33	-1000	-400	-400	-600	2	615.87	618.47	0
194	2	33.33	-1000	-400	-400	-500	2	619.47	621.35	0
195	2	33.33	-1000	-400	-400	-450	2	622.35	622.9	0
196	2	33.33	-1000	-400	-400	-425	2	623.91	624.12	0
197	2	33.33	-1000	-400	-400	-412.5	2	625.13	625.53	0
198	2	33.33	-1000	-400	-400	-406.25	2	626.54	627.42	0
199	2	33.33	-1000	-400	-400	-406.25	2	628.43	629.16	0
200	2	33.33	-1000	-400	-400	-406.25	2	630.16	630.96	0
201	2	33.33	-1000	-400	-600	-1000	1	631.97	633.59	0
202	2	33.33	-1000	-400	-600	-800	2	634.59	635.72	0
203	2	33.33	-1000	-400	-600	-700	2	636.72	638.42	0
204	2	33.33	-1000	-400	-600	-650	2	639.42	640.52	0
205	2	33.33	-1000	-400	-600	-625	2	641.52	642.85	0
206	2	33.33	-1000	-400	-600	-612.5	2	643.86	644.64	0
207	2	33.33	-1000	-400	-600	-612.5	2	645.64	646.49	0
208	2	33.33	-1000	-400	-600	-612.5	1	647.5	649.7	0
209	2	33.33	-1000	-400	-400	-600	2	650.7	651.81	0
210	2	33.33	-1000	-400	-400	-500	2	652.82	653.72	0
211	2	33.33	-1000	-400	-400	-450	2	654.73	655.52	0
212	2	33.33	-1000	-400	-400	-425	2	656.52	657.4	0
213	2	33.33	-1000	-400	-400	-412.5	2	658.4	659.37	0
214	2	33.33	-1000	-400	-400	-406.25	2	660.38	661.24	0
215	2	33.33	-1000	-400	-400	-406.25	2	662.24	662.95	0
216	2	33.33	-1000	-400	-400	-406.25	2	663.95	664.98	0
217	2	33.33	-1000	-400	-600	-1000	1	665.98	667.29	0
218	2	33.33	-1000	-400	-800	-1000	1	668.3	668.89	0
219	2	33.33	-1000	-400	-900	-1000	1	669.9	670.37	0
220	2	33.33	-1000	-400	-950	-1000	1	671.38	671.89	0
221	2	33.33	-1000	-400	-975	-1000	1	672.9	673.97	0
222	2	33.33	-1000	-400	-987.5	-1000	1	674.98	676.44	0
223	2	33.33	-1000	-400	-987.5	-1000	1	677.45	677.95	0.5
224	2	33.33	-1000	-400	-987.5	-1000	1	678.96	680.03	0
225	2	33.33	-1000	-400	-400	-600	2	681.03	682.58	0
226	2	33.33	-1000	-400	-400	-500	2	683.58	684.22	0
227	2	33.33	-1000	-400	-400	-450	2	685.22	685.99	0
228	2	33.33	-1000	-400	-400	-425	2	687	687.93	0
229	2	33.33	-1000	-400	-400	-412.5	2	688.94	690.29	0
230	2	33.33	-1000	-400	-400	-406.25	2	691.3	692.62	0
231	2	33.33	-1000	-400	-400	-406.25	2	693.62	694.25	0
232	2	33.33	-1000	-400	-400	-406.25	2	695.26	696.94	0
233	2	33.33	-1000	-400	-600	-1000	1	697.94	699.1	0
234	2	33.33	-1000	-400	-800	-1000	1	700.1	701.01	0
235	2	33.33	-1000	-400	-900	-1000	1	702.02	702.77	0
236	2	33.33	-1000	-400	-950	-1000	1	703.78	704.39	0
237	2	33.33	-1000	-400	-975	-1000	1	705.39	705.99	0
238	2	33.33	-1000	-400	-987.5	-1000	1	706.99	707.45	0
239	2	33.33	-1000	-400	-987.5	-1000	1	708.46	708.78	0.5
240	2	33.33	-1000	-400	-987.5	-1000	1	709.78	710.5	0
241	2	33.33	-1000	-400	-600	-1000	1	711.5	711.99	0
242	2	33.33	-1000	-400	-800	-1000	1	712.99	713.47	0
243	2	33.33	-1000	-400	-900	-1000	1	714.48	715.26	0
244	2	33.33	-1000	-400	-950	-1000	1	716.26	717.39	0
245	2	33.33	-1000	-400	-975	-1000	1	718.4	719.14	0
246	2	33.33	-1000	-400	-987.5	-1000	1	720.14	720.59	0
247	2	33.33	-1000	-400	-987.5	-1000	1	721.6	722.63	0.5
248	2	33.33	-1000	-400	-987.5	-1000	1	723.63	724.61	0
249	2	33.33	-1000	-400	-400	-600	2	725.62	727.68	0
250	2	33.33	-1000	-400	-400	-500	2	728.69	729.46	0
251	2	33.33	-1000	-400	-400	-450	2	730.46	730.95	0
252	2	33.33	-1000	-400	-400	-425	2	731.95	732.82	0
253	2	33.33	-1000	-400	-400	-412.5	2	733.82	734.41	0
254	2	33.33	-1000	-400	-400	-406.25	2	735.42	735.83	0
255	2	33.33	-1000	-400	-400	-406.25	2	736.84	737.27	0
256	2	33.33	-1000	-400	-400	-406.25	2	738.28	738.81	0
257	2	33.33	-1000	-400	-600	-1000	1	739.82	741.1	0
258	2	33.33	-1000	-400	-800	-1000	1	742.1	742.9	0
259	2	33.33	-1000	-400	-900	-1000	1	743.9	746.39	0
260	2	33.33	-1000	-400	-950	-1000	1	747.4	748.08	0
261	2	33.33	-1000	-400	-950	-975	2	749.09	749.93	0
262	2	33.33	-1000	-400	-950	-962.5	2	750.93	751.67	0
263	2	33.33	-1000	-400	-950	-962.5	2	752.68	753.86	0
264	2	33.33	-1000	-400	-950	-962.5	1	754.86	755.6	0
265	2	33.33	-1000	-400	-400	-600	2	756.61	759.07	0
266	2	33.33	-1000	-400	-400	-500	2	760.07	760.55	0
267	2	33.33	-1000	-400	-400	-450	2	761.56	762.15	0
268	2	33.33	-1000	-400	-400	-425	2	763.15	764.55	0
269	2	33.33	-1000	-400	-400	-412.5	2	765.55	766.58	0
270	2	33.33	-1000	-400	-400	-406.25	2	767.58	768.01	0
271	2	33.33	-1000	-400	-400	-406.25	2	769.01	769.62	0
272	2	33.33	-1000	-400	-400	-406.25	2	770.62	771.37	0
273	2	33.33	-1000	-400	-400	-600	2	772.37	773.17	0
274	2	33.33	-1000	-400	-400	-500	2	774.17	774.87	0
275	2	33.33	-1000	-400	-400	-450	2	775.88	776.38	0
276	2	33.33	-1000	-400	-400	-425	2	777.39	777.86	0
277	2	33.33	-1000	-400	-400	-412.5	2	778.87	779.51	0
278	2	33.33	-1000	-400	-400	-406.25	2	780.52	781.06	0
279	2	33.33	-1000	-400	-400	-406.25	2	782.07	783.06	0
280	2	33.33	-1000	-400	-400	-406.25	2	784.07	784.75	0
281	2	33.33	-1000	-400	-400	-600	2	785.76	786.69	0
282	2	33.33	-1000	-400	-400	-500	2	787.69	789.14	0
283	2	33.33	-1000	-400	-400	-450	2	790.15	790.94	0
284	2	33.33	-1000	-400	-400	-425	2	791.94	794.06	0
285	2	33.33	-1000	-400	-400	-412.5	2	795.07	796.14	0
286	2	33.33	-1000	-400	-400	-406.25	2	797.15	798.45	0
287	2	33.33	-1000	-400	-400	-406.25	2	799.45	799.89	0
288	2	33.33	-1000	-400	-400	-406.25	2	800.89	801.5	0
289	2	33.33	-1000	-400	-600	-1000	1	802.51	804.29	0
290	2	33.33	-1000	-400	-800	-1000	1	805.29	806.02	0
291	2	33.33	-1000	-400	-900	-1000	1	807.03	807.46	0
292	2	33.33	-1000	-400	-950	-1000	1	808.46	808.92	0
293	2	33.33	-1000	-400	-975	-1000	1	809.93	810.38	0
294	2	33.33	-1000	-400	-987.5	-1000	1	811.38	811.93	0
295	2	33.33	-1000	-400	-987.5	-1000	1	812.93	813.53	0.5
296	2	33.33	-1000	-400	-987.5	-1000	1	814.53	814.92	0
297	2	33.33	-1000	-400	-600	-1000	1	815.93	816.74	0
298	2	33.33	-1000	-400	-800	-1000	1	817.75	818.22	0
299	2	33.33	-1000	-400	-900	-1000	1	819.23	819.79	0
300	2	33.33	-1000	-400	-950	-1000	1	820.8	821.22	0
301	2	33.33	-1000	-400	-975	-1000	1	822.22	822.72	0
302	2	33.33	-1000	-400	-987.5	-1000	1	823.73	824.13	0
303	2	33.33	-1000	-400	-987.5	-1000	1	825.13	825.73	0.5
304	2	33.33	-1000	-400	-987.5	-1000	1	826.73	827.16	0
305	2	33.33	-1000	-400	-600	-1000	1	828.17	829.02	0
306	2	33.33	-1000	-400	-800	-1000	1	830.02	830.67	0
307	2	33.33	-1000	-400	-900	-1000	1	831.68	832.42	0
308	2	33.33	-1000	-400	-950	-1000	1	833.42	834.26	0
309	2	33.33	-1000	-400	-975	-1000	1	835.27	835.92	0
310	2	33.33	-1000	-400	-987.5	-1000	1	836.93	837.49	0
311	2	33.33	-1000	-400	-987.5	-1000	1	838.49	839.12	0.5
312	2	33.33	-1000	-400	-987.5	-1000	1	840.12	841.1	0
313	2	33.33	-1000	-400	-600	-1000	1	842.11	843.3	0
314	2	33.33	-1000	-400	-800	-1000	1	844.3	844.91	0
315	2	33.33	-1000	-400	-900	-1000	1	845.92	847.13	0
316	2	33.33	-1000	-400	-950	-1000	1	848.13	848.85	0
317	2	33.33	-1000	-400	-975	-1000	1	849.85	850.96	0
318	2	33.33	-1000	-400	-987.5	-1000	1	851.96	852.79	0
319	2	33.33	-1000	-400	-987.5	-1000	1	853.8	855.3	0.5
320	2	33.33	-1000	-400	-987.5	-1000	1	856.3	857.62	0
321	2	33.33	-1000	-400	-600	-1000	1	858.62	859.52	0
322	2	33.33	-1000	-400	-800	-1000	1	860.52	861.08	0
323	2	33.33	-1000	-400	-900	-1000	1	862.08	862.83	0
324	2	33.33	-1000	-400	-950	-1000	1	863.84	864.66	0
325	2	33.33	-1000	-400	-975	-1000	1	865.67	866.65	0
326	2	33.33	-1000	-400	-987.5	-1000	1	867.65	868.38	0
327	2	33.33	-1000	-400	-987.5	-1000	1	869.38	870.21	0.5
328	2	33.33	-1000	-400	-987.5	-1000	1	871.21	872.15	0
329	2	33.33	-1000	-400	-600	-1000	1	873.16	874.05	0
330	2	33.33	-1000	-400	-800	-1000	1	875.06	875.7	0
331	2	33.33	-1000	-400	-900	-1000	1	876.71	877.06	0
332	2	33.33	-1000	-400	-950	-1000	1	878.07	878.82	0
333	2	33.33	-1000	-400	-975	-1000	1	879.83	880.5	0
334	2	33.33	-1000	-400	-987.5	-1000	1	881.51	882.37	0
335	2	33.33	-1000	-400	-987.5	-1000	1	883.37	884.05	0.5
336	2	33.33	-1000	-400	-987.5	-1000	1	885.05	885.7	0
337	2	33.33	-1000	-400	-600	-1000	1	886.71	888.7	0
338	2	33.33	-1000	-400	-800	-1000	1	889.71	890.43	0
339	2	33.33	-1000	-400	-900	-1000	1	891.44	891.93	0
340	2	33.33	-1000	-400	-950	-1000	1	892.94	893.62	0
341	2	33.33	-1000	-400	-975	-1000	1	894.63	895.38	0
342	2	33.33	-1000	-400	-987.5	-1000	1	896.39	896.88	0
343	2	33.33	-1000	-400	-987.5	-1000	1	897.88	898.41	0.5
344	2	33.33	-1000	-400	-987.5	-1000	1	899.42	900.03	0
345	2	33.33	-1000	-400	-400	-600	2	901.04	902.6	0
346	2	33.33	-1000	-400	-400	-500	2	903.6	904.26	0
347	2	33.33	-1000	-400	-400	-450	2	905.27	905.88	0
348	2	33.33	-1000	-400	-400	-425	2	906.88	907.33	0
349	2	33.33	-1000	-400	-400	-412.5	2	908.33	909.08	0
350	2	33.33	-1000	-400	-400	-406.25	2	910.08	910.73	0
351	2	33.33	-1000	-400	-400	-406.25	2	911.74	912.63	0
352	2	33.33	-1000	-400	-400	-406.25	2	913.64	914.33	0
353	2	33.33	-1000	-400	-400	-600	2	915.34	916.89	0
354	2	33.33	-1000	-400	-400	-500	2	917.89	918.45	0
355	2	33.33	-1000	-400	-400	-450	2	919.46	920.41	0
356	2	33.33	-1000	-400	-400	-425	2	921.42	922.36	0
357	2	33.33	-1000	-400	-400	-412.5	2	923.36	923.93	0
358	2	33.33	-1000	-400	-400	-406.25	2	924.93	925.51	0
359	2	33.33	-1000	-400	-400	-406.25	2	926.52	927.51	0
360	2	33.33	-1000	-400	-400	-406.25	2	928.52	929.16	0
361	2	33.33	-1000	-400	-400	-600	2	930.16	931.1	0
362	2	33.33	-1000	-400	-400	-500	2	932.11	932.8	0
363	2	33.33	-1000	-400	-400	-450	2	933.8	934.26	0
364	2	33.33	-1000	-400	-400	-425	2	935.27	935.77	0
365	2	33.33	-1000	-400	-400	-412.5	2	936.78	937.2	0
366	2	33.33	-1000	-400	-400	-406.25	2	938.2	938.52	0
367	2	33.33	-1000	-400	-400	-406.25	2	939.52	939.74	0
368	2	33.33	-1000	-400	-400	-406.25	2	940.75	941.06	0
369	2	33.33	-1000	-400	-400	-600	2	942.07	942.37	0
370	2	33.33	-1000	-400	-400	-500	2	943.37	943.69	0
371	2	33.33	-1000	-400	-400	-450	2	944.7	945.13	0
372	2	33.33	-1000	-400	-400	-425	2	946.14	946.6	0
373	2	33.33	-1000	-400	-400	-412.5	2	947.6	948.09	0
374	2	33.33	-1000	-400	-400	-406.25	2	949.1	949.7	0
375	2	33.33	-1000	-400	-400	-406.25	2	950.71	952.02	0
376	2	33.33	-1000	-400	-400	-406.25	2	953.03	954.09	0
377	2	33.33	-1000	-400	-600	-1000	1	955.1	956.7	0
378	2	33.33	-1000	-400	-800	-1000	1	957.71	958.31	0
379	2	33.33	-1000	-400	-900	-1000	1	959.31	959.85	0
380	2	33.33	-1000	-400	-950	-1000	1	960.86	961.81	0
381	2	33.33	-1000	-400	-975	-1000	1	962.81	963.6	0
382	2	33.33	-1000	-400	-987.5	-1000	1	964.61	965.4	0
383	2	33.33	-1000	-400	-987.5	-1000	1	966.4	967.14	0.5
384	2	33.33	-1000	-400	-987.5	-1000	1	968.15	968.77	0
385	2	33.33	-1000	-400	-600	-1000	1	969.78	970.22	0
386	2	33.33	-1000	-400	-800	-1000	1	971.23	971.67	0
387	2	33.33	-1000	-400	-900	-1000	1	972.67	973.24	0
388	2	33.33	-1000	-400	-950	-1000	1	974.24	974.8	0
389	2	33.33	-1000	-400	-975	-1000	1	975.8	976.4	0
390	2	33.33	-1000	-400	-987.5	-1000	1	977.4	978.08	0
391	2	33.33	-1000	-400	-987.5	-1000	1	979.09	980.3	0.5
392	2	33.33	-1000	-400	-987.5	-1000	1	981.31	982.15	0
393	2	33.33	-1000	-400	-600	-1000	1	983.15	984.18	0
394	2	33.33	-1000	-400	-800	-1000	1	985.19	1075.45	0
395	2	33.33	-1000	-400	-900	-1000	1	1076.46	1079.25	0
396	2	33.33	-1000	-400	-950	-1000	1	1080.26	1081.72	0
397	2	33.33	-1000	-400	-975	-1000	1	1082.73	1085.02	0
398	2	33.33	-1000	-400	-987.5	-1000	1	1086.02	1090.31	0
399	2	33.33	-1000	-400	-987.5	-1000	1	1091.32	1096.18	0.5
400	2	33.33	-1000	-400	-987.5	-1000	2	1097.18	1099.47	1
401	2	16.67	-1200	0	-200	-1200	1	1109.14	1111.39	0
402	2	16.67	-1200	0	-700	-1200	1	1112.39	1115.13	0
403	2	16.67	-1200	0	-700	-950	2	1116.14	1119.06	0
404	2	16.67	-1200	0	-700	-825	2	1120.06	1123.38	0
405	2	16.67	-1200	0	-762.5	-825	1	1124.38	1126.3	0
406	2	16.67	-1200	0	-762.5	-793.75	2	1127.3	1132	0
407	2	16.67	-1200	0	-762.5	-793.75	2	1133.01	1135.14	0
408	2	16.67	-1200	0	-762.5	-793.75	2	1136.14	1138.75	0
409	2	16.67	-1200	0	-200	-1200	1	1139.75	1142.43	0
410	2	16.67	-1200	0	-700	-1200	1	1143.44	1146.23	0
411	2	16.67	-1200	0	-700	-950	2	1147.24	1149.55	0
412	2	16.67	-1200	0	-700	-825	2	1150.55	1153.08	0
413	2	16.67	-1200	0	-700	-762.5	2	1154.09	1158.51	0
414	2	16.67	-1200	0	-700	-731.25	2	1159.52	1161.37	0
415	2	16.67	-1200	0	-700	-731.25	1	1162.37	1165.98	0.5
416	2	16.67	-1200	0	-700	-731.25	2	1166.98	1169.46	1
417	2	33.33	-600	0	0	-200	2	1183.27	1187.26	0
418	2	33.33	-600	0	0	-100	2	1188.26	1190.15	0
419	2	33.33	-600	0	0	-50	2	1191.16	1193.99	0
420	2	33.33	-600	0	-25	-50	1	1195	1196.07	0
421	2	33.33	-600	0	-37.5	-50	1	1197.08	1198.83	0
422	2	33.33	-600	0	-43.75	-50	1	1199.84	1202.11	0
423	2	33.33	-600	0	-43.75	-50	1	1203.12	1204.23	0.5
424	2	33.33	-600	0	-43.75	-50	1	1205.24	1207.64	0
425	2	33.33	-600	0	0	-200	2	1208.65	1211.38	0
426	2	33.33	-600	0	-100	-200	1	1212.39	1216.07	0
427	2	33.33	-600	0	-150	-200	1	1217.08	1219.57	0
428	2	33.33	-600	0	-175	-200	1	1220.57	1224.66	0
429	2	33.33	-600	0	-187.5	-200	1	1225.66	1227.38	0
430	2	33.33	-600	0	-193.75	-200	1	1228.38	1232.22	0
431	2	33.33	-600	0	-193.75	-200	1	1233.23	1234.22	0.5
432	2	33.33	-600	0	-193.75	-200	2	1235.22	1236.16	1
433	2	83.33	-1200	0	0	-1000	2	1250.2	1255.26	0
434	2	83.33	-1200	0	-500	-1000	1	1256.27	1259.61	0
435	2	83.33	-1200	0	-750	-1000	1	1260.61	1263.24	0
436	2	83.33	-1200	0	-750	-875	2	1264.24	1265.26	0
437	2	83.33	-1200	0	-750	-812.5	2	1266.27	1268.56	0
438	2	83.33	-1200	0	-750	-781.25	2	1269.56	1271.06	0
439	2	83.33	-1200	0	-750	-781.25	1	1272.07	1274.56	0.5
440	2	83.33	-1200	0	-750	-781.25	2	1275.56	1276.71	1
441	2	33.33	-1200	-600	-600	-800	2	1286.61	1289.15	0
442	2	33.33	-1200	-600	-600	-700	2	1290.16	1291.82	0
443	2	33.33	-1200	-600	-650	-700	1	1292.83	1295.94	0
444	2	33.33	-1200	-600	-675	-700	1	1296.95	1298.13	0
445	2	33.33	-1200	-600	-687.5	-700	1	1299.13	1300.1	0
446	2	33.33	-1200	-600	-693.75	-700	1	1301.11	1303.69	0
447	2	33.33	-1200	-600	-693.75	-700	1	1304.69	1306.18	0.5
448	2	33.33	-1200	-600	-693.75	-700	2	1307.19	1308.43	1
449	2	33.33	-600	-300	-300	-400	2	1315.32	1319.44	0
450	2	33.33	-600	-300	-300	-350	2	1320.44	1323.25	0
451	2	33.33	-600	-300	-325	-350	1	1324.26	1325.98	0
452	2	33.33	-600	-300	-337.5	-350	1	1326.99	1328.33	0
453	2	33.33	-600	-300	-343.75	-350	1	1329.33	1333.17	0
454	2	33.33	-600	-300	-346.88	-350	1	1334.17	1336.07	0
455	2	33.33	-600	-300	-346.88	-350	1	1337.08	1338.05	0.5
456	2	33.33	-600	-300	-346.88	-350	2	1339.06	1343.14	1
457	2	50	-1200	0	0	-600	2	1348.98	1351.55	0
458	2	50	-1200	0	-300	-600	1	1352.55	1354.71	0
459	2	50	-1200	0	-450	-600	1	1355.71	1357.12	0
460	2	50	-1200	0	-525	-600	1	1358.12	1360.81	0
461	2	50	-1200	0	-525	-562.5	2	1361.82	1363.18	0
462	2	50	-1200	0	-543.75	-562.5	1	1364.19	1367.83	0
463	2	50	-1200	0	-543.75	-562.5	1	1368.83	1372.24	0.5
464	2	50	-1200	0	-543.75	-562.5	2	1373.24	1374.42	1
465	2	66.67	-1200	0	0	-800	2	1381.32	1384.16	0
466	2	66.67	-1200	0	0	-400	2	1385.17	1385.73	0
467	2	66.67	-1200	0	-200	-400	1	1386.74	1388.64	0
468	2	66.67	-1200	0	-300	-400	1	1389.65	1391.02	0
469	2	66.67	-1200	0	-350	-400	1	1392.03	1393.1	0
470	2	66.67	-1200	0	-375	-400	1	1394.11	1395.12	0
471	2	66.67	-1200	0	-375	-400	1	1396.13	1397.92	0.5
472	2	66.67	-1200	0	-375	-400	2	1398.93	1400.97	1
473	2	33.33	-1200	-900	-900	-1000	2	1410.42	1414.09	0
474	2	33.33	-1200	-900	-900	-950	2	1415.1	1417.04	0
475	2	33.33	-1200	-900	-900	-925	2	1418.04	1421.16	0
476	2	33.33	-1200	-900	-900	-912.5	2	1422.17	1424.3	0
477	2	33.33	-1200	-900	-906.25	-912.5	1	1425.31	1426.74	0
478	2	33.33	-1200	-900	-909.38	-912.5	1	1427.75	1431.05	0
479	2	33.33	-1200	-900	-909.38	-912.5	1	1432.06	1434.89	0.5
480	2	33.33	-1200	-900	-909.38	-912.5	2	1435.9	1438	1
481	2	33.33	-1200	0	-400	-1200	1	1444.99	1451.29	0
482	2	33.33	-1200	0	-400	-800	2	1452.3	1453.42	0
483	2	33.33	-1200	0	-400	-600	2	1454.42	1455.44	0
484	2	33.33	-1200	0	-400	-500	2	1456.45	1458.08	0
485	2	33.33	-1200	0	-450	-500	1	1459.09	1460.59	0
486	2	33.33	-1200	0	-475	-500	1	1461.59	1463.38	0
487	2	33.33	-1200	0	-475	-500	1	1464.38	1465.41	0.5
488	2	33.33	-1200	0	-475	-500	2	1466.42	1467.57	1
489	1	16.67	1200	0	0	200	1	1476.12	1480.15	0
490	1	16.67	1200	0	0	100	1	1481.15	1482.55	0
491	1	16.67	1200	0	0	50	1	1483.56	1484.54	0
492	1	16.67	1200	0	0	25	1	1485.54	1486.44	0
493	1	16.67	1200	0	0	12.5	1	1487.45	1488.66	0
494	1	16.67	1200	0	6.25	12.5	2	1489.66	1491.06	0
495	1	16.67	1200	0	6.25	12.5	1	1492.06	1495.32	0.5
496	1	16.67	1200	0	6.25	12.5	2	1496.33	1498.27	1
497	1	33.33	600	0	0	200	1	1505.11	1509.09	0
498	1	33.33	600	0	0	100	1	1510.1	1512.18	0
499	1	33.33	600	0	50	100	2	1513.18	1514.03	0
500	1	33.33	600	0	75	100	2	1515.04	1516.37	0
501	1	33.33	600	0	87.5	100	2	1517.38	1518.25	0
502	1	33.33	600	0	93.75	100	2	1519.26	1520.78	0
503	1	33.33	600	0	93.75	100	1	1521.78	1523.03	0.5
504	1	33.33	600	0	93.75	100	2	1524.04	1525.65	1
505	1	33.33	1200	600	600	800	1	1533.73	1537.18	0
506	1	33.33	1200	600	600	700	1	1538.18	1539.23	0
507	1	33.33	1200	600	600	650	1	1540.24	1541.54	0
508	1	33.33	1200	600	625	650	2	1542.54	1544.83	0
509	1	33.33	1200	600	637.5	650	2	1545.84	1547.21	0
510	1	33.33	1200	600	643.75	650	2	1548.21	1549.27	0
511	1	33.33	1200	600	643.75	650	2	1550.27	1552.48	0
512	1	33.33	1200	600	643.75	650	2	1553.49	1554.87	0
513	1	33.33	1200	600	600	800	1	1555.87	1557.95	0
514	1	33.33	1200	600	700	800	2	1558.96	1560.66	0
515	1	33.33	1200	600	750	800	2	1561.66	1563.41	0
516	1	33.33	1200	600	775	800	2	1564.41	1567.35	0
517	1	33.33	1200	600	775	787.5	1	1568.35	1570.98	0
518	1	33.33	1200	600	775	781.25	1	1571.98	1572.98	0
519	1	33.33	1200	600	775	781.25	1	1573.99	1575.01	0.5
520	1	33.33	1200	600	775	781.25	1	1576.01	1577.82	0
521	1	33.33	1200	600	600	800	1	1578.83	1580.35	0
522	1	33.33	1200	600	600	700	1	1581.36	1582.49	0
523	1	33.33	1200	600	600	650	1	1583.49	1584.34	0
524	1	33.33	1200	600	600	625	1	1585.35	1586.11	0
525	1	33.33	1200	600	600	612.5	1	1587.12	1587.99	0
526	1	33.33	1200	600	600	606.25	1	1589	1590.09	0
527	1	33.33	1200	600	600	606.25	1	1591.09	1592.56	0.5
528	1	33.33	1200	600	600	606.25	2	1593.57	1594.69	1
529	1	50	1200	0	600	1200	2	1602.85	1605.42	0
530	1	50	1200	0	600	900	1	1606.43	1607.66	0
531	1	50	1200	0	600	750	1	1608.67	1609.74	0
532	1	50	1200	0	600	675	1	1610.75	1613.14	0
533	1	50	1200	0	600	637.5	1	1614.14	1616.24	0
534	1	50	1200	0	618.75	637.5	2	1617.25	1619.11	0
535	1	50	1200	0	618.75	637.5	1	1620.12	1621.95	0.5
536	1	50	1200	0	618.75	637.5	2	1622.96	1624.78	1
537	1	33.33	1200	0	0	400	1	1632.22	1635.02	0
538	1	33.33	1200	0	200	400	2	1636.03	1637.61	0
539	1	33.33	1200	0	300	400	2	1638.61	1640.9	0
540	1	33.33	1200	0	350	400	2	1641.9	1642.62	0
541	1	33.33	1200	0	375	400	2	1643.62	1644.32	0
542	1	33.33	1200	0	387.5	400	2	1645.32	1647.28	0
543	1	33.33	1200	0	387.5	400	1	1648.28	1649.42	0.5
544	1	33.33	1200	0	387.5	400	1	1650.42	1651.86	0
545	1	33.33	1200	0	0	400	1	1652.86	1654.03	0
546	1	33.33	1200	0	0	200	1	1655.04	1656.18	0
547	1	33.33	1200	0	100	200	2	1657.19	1658.12	0
548	1	33.33	1200	0	150	200	2	1659.12	1660.27	0
549	1	33.33	1200	0	175	200	2	1661.28	1662.59	0
550	1	33.33	1200	0	175	187.5	1	1663.6	1665.16	0
551	1	33.33	1200	0	175	187.5	1	1666.16	1667.71	0.5
552	1	33.33	1200	0	175	187.5	2	1668.72	1669.61	1
553	1	66.67	1200	0	0	800	1	1678.21	1679.93	0
554	1	66.67	1200	0	0	400	1	1680.94	1684.56	0
555	1	66.67	1200	0	200	400	2	1685.56	1686.46	0
556	1	66.67	1200	0	300	400	2	1687.47	1689.12	0
557	1	66.67	1200	0	350	400	2	1690.12	1691.28	0
558	1	66.67	1200	0	375	400	2	1692.28	1693.07	0
559	1	66.67	1200	0	375	400	2	1694.08	1695.84	0
560	1	66.67	1200	0	375	400	2	1696.84	1698.02	0
561	1	66.67	1200	0	0	800	1	1699.03	1700.21	0
562	1	66.67	1200	0	0	400	1	1701.21	1702.61	0
563	1	66.67	1200	0	200	400	2	1703.61	1704.25	0
564	1	66.67	1200	0	300	400	2	1705.26	1707.74	0
565	1	66.67	1200	0	350	400	2	1708.75	1710.52	0
566	1	66.67	1200	0	350	375	1	1711.52	1714.23	0
567	1	66.67	1200	0	350	375	1	1715.24	1716.09	0.5
568	1	66.67	1200	0	350	375	2	1717.1	1718.49	1
569	1	83.33	1200	0	0	1000	1	1728.31	1730.85	0
570	1	83.33	1200	0	500	1000	2	1731.86	1732.69	0
571	1	83.33	1200	0	750	1000	2	1733.7	1734.76	0
572	1	83.33	1200	0	875	1000	2	1735.76	1737.15	0
573	1	83.33	1200	0	875	937.5	1	1738.16	1740.14	0
574	1	83.33	1200	0	875	906.25	1	1741.15	1742.63	0
575	1	83.33	1200	0	875	906.25	1	1743.63	1745.04	0.5
576	1	83.33	1200	0	875	906.25	2	1746.04	1748.85	1
577	1	33.33	1200	900	900	1000	1	1758	1760.13	0
578	1	33.33	1200	900	900	950	1	1761.14	1762	0
579	1	33.33	1200	900	900	925	1	1763	1763.69	0
580	1	33.33	1200	900	900	912.5	1	1764.69	1765.69	0
581	1	33.33	1200	900	906.25	912.5	2	1766.69	1767.64	0
582	1	33.33	1200	900	909.38	912.5	2	1768.64	1769.43	0
583	1	33.33	1200	900	909.38	912.5	1	1770.43	1771.97	0.5
584	1	33.33	1200	900	909.38	912.5	2	1772.98	1774.05	1
585	1	33.33	1000	400	400	600	1	1783.23	1787.84	0
586	1	33.33	1000	400	500	600	2	1788.85	1790.72	0
587	1	33.33	1000	400	550	600	2	1791.73	1795.32	0
588	1	33.33	1000	400	550	575	1	1796.32	1798.26	0
589	1	33.33	1000	400	550	562.5	1	1799.27	1801.2	0
590	1	33.33	1000	400	550	556.25	1	1802.2	1804.13	0
591	1	33.33	1000	400	550	556.25	2	1805.14	1805.87	0
592	1	33.33	1000	400	550	556.25	1	1806.87	1808.06	0
593	1	33.33	1000	400	600	1000	2	1809.07	1811.99	0
594	1	33.33	1000	400	600	800	1	1812.99	1813.81	0
595	1	33.33	1000	400	600	700	1	1814.82	1815.61	0
596	1	33.33	1000	400	600	650	1	1816.62	1817.39	0
597	1	33.33	1000	400	600	625	1	1818.39	1819	0
598	1	33.33	1000	400	600	612.5	1	1820.01	1820.83	0
599	1	33.33	1000	400	600	612.5	1	1821.83	1823.03	0.5
600	1	33.33	1000	400	600	612.5	1	1824.03	1825.41	0
601	1	33.33	1000	400	400	600	1	1826.42	1827.26	0
602	1	33.33	1000	400	400	500	1	1828.27	1831.88	0
603	1	33.33	1000	400	450	500	2	1832.88	1833.92	0
604	1	33.33	1000	400	475	500	2	1834.92	1836.19	0
605	1	33.33	1000	400	487.5	500	2	1837.19	1839.89	0
606	1	33.33	1000	400	493.75	500	2	1840.9	1841.76	0
607	1	33.33	1000	400	493.75	500	1	1842.76	1845.46	0.5
608	1	33.33	1000	400	493.75	500	2	1846.47	1847.71	1
609	1	33.33	600	300	400	600	2	1859.11	1861.2	0
610	1	33.33	600	300	400	500	1	1862.2	1863.22	0
611	1	33.33	600	300	400	450	1	1864.22	1865.36	0
612	1	33.33	600	300	400	425	1	1866.37	1868.69	0
613	1	33.33	600	300	400	412.5	1	1869.7	1871.44	0
614	1	33.33	600	300	406.25	412.5	2	1872.44	1873.43	0
615	1	33.33	600	300	406.25	412.5	1	1874.44	1876.54	0.5
616	1	33.33	600	300	406.25	412.5	2	1877.54	1878.43	1
