# Supplementary material for: Dopaminergic Drug Effects on Probability Weighting during Risky Decision Making
Source: eNeuro. 2018 Apr 6;5(2):ENEURO.0330-18.2018. doi: 10.1523/ENEURO.0330-18.2018 (PMC5889481; doi:10.1523/ENEURO.0330-18.2018)
Supplement: Extended Data 1 — Raw data and MATLAB code for the prospect theory parameter estimation procedure implemented in the study. The code includes scripts for the main parameter estimation steps, parameter recovery, and checking the quality of the estimation. Download Extended Data 1, ZIP file. [file sup_enu-eN-NWR-0330-17-s02.zip › ExtendedData/Data/taskCE_Exp_31_Ses_2.xlsx]

## Sheet: taskCE_Exp_31_Ses_2
=======================================================================================================================================================
***** CASH EQUIVALENT TASK ***** subject ID: Exp_31_Ses_2
***** 2012-05-22 13:21:08 ***** filename: taskCE_Exp_31_Ses_2.txt
=======================================================================================================================================================
Block: 0 = practice, 1 = first session, 2 = second session
Order of blocks: 1 (1 = WINS - LOSSES, 2 = LOSSES - WINS)
Output directory: C:\Documents and Settings\liejan\My Documents\Experiments\CE\logfiles
==== BEGIN === start of experiment (in seconds) : 841.3039 ==========================================================================================
#Trial	Block	Probability	Cash	AltCash	LowerBound	UpperBound	Response	PresentationTime	ResponseTime	Advance
1	1	33.33	600	0	200	600	2	235	240.14	0
2	1	33.33	600	0	400	600	2	241.14	244.47	0
3	1	33.33	600	0	400	500	1	245.48	247.74	0
4	1	33.33	600	0	400	450	1	248.75	251.36	0
5	1	33.33	600	0	400	425	1	252.37	256.66	0
6	1	33.33	600	0	400	412.5	1	257.66	261.24	0
7	1	33.33	600	0	400	412.5	1	262.25	263.98	0.5
8	1	33.33	600	0	400	412.5	1	264.98	267.74	0
9	1	33.33	600	0	200	600	2	268.75	269.7	0
10	1	33.33	600	0	200	400	1	270.71	272.59	0
11	1	33.33	600	0	300	400	2	273.6	276	0
12	1	33.33	600	0	300	350	1	277	280.25	0
13	1	33.33	600	0	300	325	1	281.25	283.84	0
14	1	33.33	600	0	312.5	325	2	284.84	287.34	0
15	1	33.33	600	0	312.5	325	1	288.35	291.7	0.5
16	1	33.33	600	0	312.5	325	2	292.7	294.26	1
17	1	33.33	1200	0	0	400	1	305.86	309.28	0
18	1	33.33	1200	0	200	400	2	310.28	312.26	0
19	1	33.33	1200	0	300	400	2	313.27	315.15	0
20	1	33.33	1200	0	350	400	2	316.16	317.94	0
21	1	33.33	1200	0	375	400	2	318.95	320.16	0
22	1	33.33	1200	0	375	387.5	1	321.16	322.89	0
23	1	33.33	1200	0	375	387.5	1	323.9	326.05	0.5
24	1	33.33	1200	0	375	387.5	2	327.06	329.36	1
25	1	66.67	1200	0	0	800	1	338.88	343.79	0
26	1	66.67	1200	0	400	800	2	344.8	347.81	0
27	1	66.67	1200	0	600	800	2	348.81	351.21	0
28	1	66.67	1200	0	600	700	1	352.22	354.58	0
29	1	66.67	1200	0	600	650	1	355.59	357.37	0
30	1	66.67	1200	0	600	625	1	358.37	360.7	0
31	1	66.67	1200	0	600	625	1	361.71	363.88	0.5
32	1	66.67	1200	0	600	625	2	364.88	366.88	1
33	1	33.33	1000	400	400	600	1	373.8	376.77	0
34	1	33.33	1000	400	500	600	2	377.77	380.78	0
35	1	33.33	1000	400	550	600	2	381.79	383.48	0
36	1	33.33	1000	400	575	600	2	384.48	387.32	0
37	1	33.33	1000	400	587.5	600	2	388.32	390.52	0
38	1	33.33	1000	400	593.75	600	2	391.52	392.86	0
39	1	33.33	1000	400	593.75	600	1	393.87	395.48	0.5
40	1	33.33	1000	400	593.75	600	2	396.48	398.37	1
41	1	16.67	1200	0	0	200	1	404.42	408.29	0
42	1	16.67	1200	0	100	200	2	409.29	410.69	0
43	1	16.67	1200	0	150	200	2	411.69	414.73	0
44	1	16.67	1200	0	150	175	1	415.74	417.01	0
45	1	16.67	1200	0	162.5	175	2	418.01	421.02	0
46	1	16.67	1200	0	162.5	168.75	1	422.03	423.81	0
47	1	16.67	1200	0	162.5	168.75	1	424.82	427.13	0.5
48	1	16.67	1200	0	162.5	168.75	2	428.14	429.46	1
49	1	33.33	1200	900	900	1000	1	436.21	439.69	0
50	1	33.33	1200	900	900	950	1	440.69	442.61	0
51	1	33.33	1200	900	925	950	2	443.62	446.61	0
52	1	33.33	1200	900	925	937.5	1	447.61	449.53	0
53	1	33.33	1200	900	925	931.25	1	450.53	453.13	0
54	1	33.33	1200	900	925	928.13	1	454.13	457.44	0
55	1	33.33	1200	900	925	928.13	1	458.44	459.63	0.5
56	1	33.33	1200	900	925	928.13	2	460.63	462.58	1
57	1	33.33	1200	600	800	1200	2	471.57	475.05	0
58	1	33.33	1200	600	800	1000	1	476.05	477.08	0
59	1	33.33	1200	600	800	900	1	478.08	479.12	0
60	1	33.33	1200	600	800	850	1	480.12	481.42	0
61	1	33.33	1200	600	800	825	1	482.43	488.22	0
62	1	33.33	1200	600	812.5	825	2	489.23	492.11	0
63	1	33.33	1200	600	812.5	825	1	493.11	494.91	0.5
64	1	33.33	1200	600	812.5	825	2	495.91	497.21	1
65	1	83.33	1200	0	0	1000	1	504.86	505.96	0
66	1	83.33	1200	0	500	1000	2	506.97	508.05	0
67	1	83.33	1200	0	750	1000	2	509.06	510.78	0
68	1	83.33	1200	0	875	1000	2	511.79	514.39	0
69	1	83.33	1200	0	875	937.5	1	515.39	518.46	0
70	1	83.33	1200	0	875	906.25	1	519.47	522.53	0
71	1	83.33	1200	0	875	906.25	1	523.54	525.12	0.5
72	1	83.33	1200	0	875	906.25	2	526.13	527.47	1
73	1	33.33	600	300	300	400	1	536.54	538.27	0
74	1	33.33	600	300	350	400	2	539.27	541.68	0
75	1	33.33	600	300	350	375	1	542.69	547.95	0
76	1	33.33	600	300	350	362.5	1	548.95	550.68	0
77	1	33.33	600	300	356.25	362.5	2	551.68	555.64	0
78	1	33.33	600	300	359.38	362.5	2	556.64	559.22	0
79	1	33.33	600	300	359.38	362.5	1	560.23	561.36	0.5
80	1	33.33	600	300	359.38	362.5	2	562.37	563.84	1
81	1	50	1200	0	0	600	1	570.93	575.2	0
82	1	50	1200	0	300	600	2	576.21	577.71	0
83	1	50	1200	0	450	600	2	578.71	581.6	0
84	1	50	1200	0	450	525	1	582.6	585.4	0
85	1	50	1200	0	450	487.5	1	586.41	588.24	0
86	1	50	1200	0	450	468.75	1	589.24	591.44	0
87	1	50	1200	0	450	468.75	1	592.45	593.57	0.5
88	1	50	1200	0	450	468.75	2	594.58	595.8	1
89	2	33.33	-600	-300	-300	-400	2	605.47	609.67	0
90	2	33.33	-600	-300	-300	-350	2	610.67	613.48	0
91	2	33.33	-600	-300	-300	-325	2	614.49	617.21	0
92	2	33.33	-600	-300	-300	-312.5	2	618.22	621.67	0
93	2	33.33	-600	-300	-300	-306.25	2	622.67	624.78	0
94	2	33.33	-600	-300	-300	-303.13	2	625.78	626.71	0
95	2	33.33	-600	-300	-300	-303.13	1	627.71	631.76	0.5
96	2	33.33	-600	-300	-300	-303.13	2	632.76	635.69	1
97	2	33.33	-1200	-600	-600	-800	2	646.58	650.04	0
98	2	33.33	-1200	-600	-600	-700	2	651.04	654.68	0
99	2	33.33	-1200	-600	-600	-650	2	655.69	658.68	0
100	2	33.33	-1200	-600	-625	-650	1	659.69	661.74	0
101	2	33.33	-1200	-600	-637.5	-650	1	662.74	664.08	0
102	2	33.33	-1200	-600	-643.75	-650	1	665.09	666.55	0
103	2	33.33	-1200	-600	-643.75	-650	1	667.55	668.79	0.5
104	2	33.33	-1200	-600	-643.75	-650	1	669.79	672.39	0
105	2	33.33	-1200	-600	-600	-800	2	673.39	675.03	0
106	2	33.33	-1200	-600	-700	-800	1	676.04	679.5	0
107	2	33.33	-1200	-600	-750	-800	1	680.5	682.59	0
108	2	33.33	-1200	-600	-775	-800	1	683.6	685.11	0
109	2	33.33	-1200	-600	-787.5	-800	1	686.11	688.03	0
110	2	33.33	-1200	-600	-793.75	-800	1	689.03	690.47	0
111	2	33.33	-1200	-600	-793.75	-800	1	691.48	694.78	0.5
112	2	33.33	-1200	-600	-793.75	-800	2	695.78	701.16	1
113	2	50	-1200	0	-600	-1200	1	708.34	713.61	0
114	2	50	-1200	0	-600	-900	2	714.62	720.95	0
115	2	50	-1200	0	-600	-750	2	721.95	727.19	0
116	2	50	-1200	0	-600	-675	2	728.2	730.36	0
117	2	50	-1200	0	-600	-637.5	2	731.37	733.24	0
118	2	50	-1200	0	-600	-618.75	2	734.25	735.47	0
119	2	50	-1200	0	-600	-618.75	1	736.47	737.31	0.5
120	2	50	-1200	0	-600	-618.75	2	738.31	740.16	1
121	2	16.67	-1200	0	-200	-1200	1	748.89	751.61	0
122	2	16.67	-1200	0	-200	-700	2	752.62	755.57	0
123	2	16.67	-1200	0	-200	-450	2	756.58	758.06	0
124	2	16.67	-1200	0	-200	-325	2	759.06	761.1	0
125	2	16.67	-1200	0	-200	-262.5	2	762.1	767.51	0
126	2	16.67	-1200	0	-231.25	-262.5	1	768.52	769.95	0
127	2	16.67	-1200	0	-231.25	-262.5	1	770.95	772.29	0.5
128	2	16.67	-1200	0	-231.25	-262.5	2	773.3	774.74	1
129	2	66.67	-1200	0	-800	-1200	1	782.42	787.55	0
130	2	66.67	-1200	0	-800	-1000	2	788.55	790.23	0
131	2	66.67	-1200	0	-800	-900	2	791.23	792.4	0
132	2	66.67	-1200	0	-800	-850	2	793.41	794.51	0
133	2	66.67	-1200	0	-800	-825	2	795.52	796.83	0
134	2	66.67	-1200	0	-800	-812.5	2	797.83	799.59	0
135	2	66.67	-1200	0	-800	-812.5	1	800.6	802.91	0.5
136	2	66.67	-1200	0	-800	-812.5	2	803.92	804.9	1
137	2	33.33	-1200	0	0	-400	2	814.17	818.56	0
138	2	33.33	-1200	0	-200	-400	1	819.57	820.81	0
139	2	33.33	-1200	0	-300	-400	1	821.81	825.58	0
140	2	33.33	-1200	0	-300	-350	2	826.58	827.8	0
141	2	33.33	-1200	0	-325	-350	1	828.81	831.81	0
142	2	33.33	-1200	0	-337.5	-350	1	832.81	834.69	0
143	2	33.33	-1200	0	-337.5	-350	1	835.69	837.1	0.5
144	2	33.33	-1200	0	-337.5	-350	2	838.11	839.21	1
145	2	33.33	-1000	-400	-400	-600	2	848.17	852.54	0
146	2	33.33	-1000	-400	-400	-500	2	853.55	856.68	0
147	2	33.33	-1000	-400	-400	-450	2	857.69	859.13	0
148	2	33.33	-1000	-400	-425	-450	1	860.13	864.12	0
149	2	33.33	-1000	-400	-437.5	-450	1	865.13	866.94	0
150	2	33.33	-1000	-400	-443.75	-450	1	867.95	869.16	0
151	2	33.33	-1000	-400	-443.75	-450	1	870.17	871.62	0.5
152	2	33.33	-1000	-400	-443.75	-450	2	872.62	874.7	1
153	2	33.33	-1200	-900	-1000	-1200	1	885.34	889.27	0
154	2	33.33	-1200	-900	-1000	-1100	2	890.28	891.86	0
155	2	33.33	-1200	-900	-1000	-1050	2	892.87	894.3	0
156	2	33.33	-1200	-900	-1000	-1025	2	895.3	896.5	0
157	2	33.33	-1200	-900	-1000	-1012.5	2	897.51	898.91	0
158	2	33.33	-1200	-900	-1000	-1006.25	2	899.92	901.22	0
159	2	33.33	-1200	-900	-1000	-1006.25	1	902.23	903.91	0.5
160	2	33.33	-1200	-900	-1000	-1006.25	2	904.92	906.29	1
161	2	33.33	-600	0	-200	-600	1	912.83	917.82	0
162	2	33.33	-600	0	-200	-400	2	918.83	919.87	0
163	2	33.33	-600	0	-200	-300	2	920.88	922.02	0
164	2	33.33	-600	0	-200	-250	2	923.03	924.43	0
165	2	33.33	-600	0	-200	-225	2	925.44	926.7	0
166	2	33.33	-600	0	-200	-212.5	2	927.71	929.66	0
167	2	33.33	-600	0	-200	-212.5	1	930.67	931.92	0.5
168	2	33.33	-600	0	-200	-212.5	2	932.93	935.33	1
169	2	83.33	-1200	0	0	-1000	2	942.46	945.54	0
170	2	83.33	-1200	0	-500	-1000	1	946.54	949.68	0
171	2	83.33	-1200	0	-500	-750	2	950.68	952.43	0
172	2	83.33	-1200	0	-500	-625	2	953.44	955.34	0
173	2	83.33	-1200	0	-562.5	-625	1	956.34	960.22	0
174	2	83.33	-1200	0	-562.5	-593.75	2	961.22	962.56	0
175	2	83.33	-1200	0	-562.5	-593.75	1	963.56	964.71	0.5
176	2	83.33	-1200	0	-562.5	-593.75	2	965.72	969.5	1
