# Supplementary material for: Dopaminergic Drug Effects on Probability Weighting during Risky Decision Making
Source: eNeuro. 2018 Apr 6;5(2):ENEURO.0330-18.2018. doi: 10.1523/ENEURO.0330-18.2018 (PMC5889481; doi:10.1523/ENEURO.0330-18.2018)
Supplement: Extended Data 1 — Raw data and MATLAB code for the prospect theory parameter estimation procedure implemented in the study. The code includes scripts for the main parameter estimation steps, parameter recovery, and checking the quality of the estimation. Download Extended Data 1, ZIP file. [file sup_enu-eN-NWR-0330-17-s02.zip › ExtendedData/Data/taskCE_Exp_32_Ses_1.xlsx]

## Sheet: taskCE_Exp_32_Ses_1
=======================================================================================================================================================
***** CASH EQUIVALENT TASK ***** subject ID: Exp_32_Ses_1
***** 2012-06-13 13:53:27 ***** filename: taskCE_Exp_32_Ses_1.txt
=======================================================================================================================================================
Block: 0 = practice, 1 = first session, 2 = second session
Order of blocks: 1 (1 = WINS - LOSSES, 2 = LOSSES - WINS)
Output directory: C:\Documents and Settings\liejan\My Documents\Experiments\CE\logfiles
==== BEGIN === start of experiment (in seconds) : 6323.4668 ==========================================================================================
#Trial	Block	Probability	Cash	AltCash	LowerBound	UpperBound	Response	PresentationTime	ResponseTime	Advance
=======================================================================================================================================================
***** CASH EQUIVALENT TASK ***** subject ID: Exp_32_Ses_1
***** 2012-06-13 13:56:07 ***** filename: taskCE_Exp_32_Ses_1.txt
=======================================================================================================================================================
Block: 0 = practice, 1 = first session, 2 = second session
Order of blocks: 1 (1 = WINS - LOSSES, 2 = LOSSES - WINS)
Output directory: C:\Documents and Settings\liejan\My Documents\Experiments\CE\logfiles
==== BEGIN === start of experiment (in seconds) : 6482.9315 ==========================================================================================
#Trial	Block	Probability	Cash	AltCash	LowerBound	UpperBound	Response	PresentationTime	ResponseTime	Advance
=======================================================================================================================================================
***** CASH EQUIVALENT TASK ***** subject ID: Exp_32_Ses_1
***** 2012-06-13 13:58:10 ***** filename: taskCE_Exp_32_Ses_1.txt
=======================================================================================================================================================
Block: 0 = practice, 1 = first session, 2 = second session
Order of blocks: 1 (1 = WINS - LOSSES, 2 = LOSSES - WINS)
Output directory: C:\Documents and Settings\liejan\My Documents\Experiments\CE\logfiles
==== BEGIN === start of experiment (in seconds) : 6605.6427 ==========================================================================================
#Trial	Block	Probability	Cash	AltCash	LowerBound	UpperBound	Response	PresentationTime	ResponseTime	Advance
=======================================================================================================================================================
***** CASH EQUIVALENT TASK ***** subject ID: Exp_32_Ses_1
***** 2012-06-13 14:00:41 ***** filename: taskCE_Exp_32_Ses_1.txt
=======================================================================================================================================================
Block: 0 = practice, 1 = first session, 2 = second session
Order of blocks: 1 (1 = WINS - LOSSES, 2 = LOSSES - WINS)
Output directory: C:\Documents and Settings\liejan\My Documents\Experiments\CE\logfiles
==== BEGIN === start of experiment (in seconds) : 6757.1277 ==========================================================================================
#Trial	Block	Probability	Cash	AltCash	LowerBound	UpperBound	Response	PresentationTime	ResponseTime	Advance
=======================================================================================================================================================
***** CASH EQUIVALENT TASK ***** subject ID: Exp_32_Ses_1
***** 2012-06-13 14:01:36 ***** filename: taskCE_Exp_32_Ses_1.txt
=======================================================================================================================================================
Block: 0 = practice, 1 = first session, 2 = second session
Order of blocks: 1 (1 = WINS - LOSSES, 2 = LOSSES - WINS)
Output directory: C:\Documents and Settings\liejan\My Documents\Experiments\CE\logfiles
==== BEGIN === start of experiment (in seconds) : 6812.3989 ==========================================================================================
#Trial	Block	Probability	Cash	AltCash	LowerBound	UpperBound	Response	PresentationTime	ResponseTime	Advance
=======================================================================================================================================================
***** CASH EQUIVALENT TASK ***** subject ID: Exp_32_Ses_1
***** 2012-06-13 14:05:02 ***** filename: taskCE_Exp_32_Ses_1.txt
=======================================================================================================================================================
Block: 0 = practice, 1 = first session, 2 = second session
Order of blocks: 1 (1 = WINS - LOSSES, 2 = LOSSES - WINS)
Output directory: C:\Documents and Settings\liejan\My Documents\Experiments\CE\logfiles
==== BEGIN === start of experiment (in seconds) : 7017.8016 ==========================================================================================
#Trial	Block	Probability	Cash	AltCash	LowerBound	UpperBound	Response	PresentationTime	ResponseTime	Advance
=======================================================================================================================================================
***** CASH EQUIVALENT TASK ***** subject ID: Exp_32_Ses_1
***** 2012-06-13 14:11:32 ***** filename: taskCE_Exp_32_Ses_1.txt
=======================================================================================================================================================
Block: 0 = practice, 1 = first session, 2 = second session
Order of blocks: 1 (1 = WINS - LOSSES, 2 = LOSSES - WINS)
Output directory: C:\Documents and Settings\liejan\My Documents\Experiments\CE\logfiles
==== BEGIN === start of experiment (in seconds) : 7408.1705 ==========================================================================================
#Trial	Block	Probability	Cash	AltCash	LowerBound	UpperBound	Response	PresentationTime	ResponseTime	Advance
1	1	33.33	600	300	400	600	2	359.78	363.01	0
2	1	33.33	600	300	400	500	1	364.02	368.29	0
3	1	33.33	600	300	400	450	1	369.3	375.7	0
4	1	33.33	600	300	425	450	2	376.7	379.8	0
5	1	33.33	600	300	425	437.5	1	380.81	385.41	0
6	1	33.33	600	300	425	431.25	1	386.42	390.12	0
7	1	33.33	600	300	425	431.25	1	391.12	395.04	0.5
8	1	33.33	600	300	425	431.25	2	396.05	399.19	1
9	1	33.33	1200	600	600	800	1	406.22	408.88	0
10	1	33.33	1200	600	600	700	1	409.89	414.09	0
11	1	33.33	1200	600	650	700	2	415.1	417.91	0
12	1	33.33	1200	600	650	675	1	418.91	423.27	0
13	1	33.33	1200	600	662.5	675	2	424.28	427.93	0
14	1	33.33	1200	600	662.5	668.75	1	428.94	433.22	0
15	1	33.33	1200	600	662.5	668.75	1	434.22	437.15	0.5
16	1	33.33	1200	600	662.5	668.75	2	438.15	441.43	1
17	1	83.33	1200	0	0	1000	1	448.54	452.38	0
18	1	83.33	1200	0	500	1000	2	453.38	457.31	0
19	1	83.33	1200	0	500	750	1	458.32	462.27	0
20	1	83.33	1200	0	625	750	2	463.27	466.63	0
21	1	83.33	1200	0	687.5	750	2	467.64	473.07	0
22	1	83.33	1200	0	687.5	718.75	1	474.07	477.23	0
23	1	83.33	1200	0	687.5	718.75	1	478.23	481.15	0.5
24	1	83.33	1200	0	687.5	718.75	2	482.16	485.29	1
25	1	33.33	1200	0	400	1200	2	491.77	496.13	0
26	1	33.33	1200	0	400	800	1	497.13	500.36	0
27	1	33.33	1200	0	600	800	2	501.37	504.9	0
28	1	33.33	1200	0	600	700	1	505.9	508.43	0
29	1	33.33	1200	0	650	700	2	509.43	512.77	0
30	1	33.33	1200	0	650	675	1	513.77	517.18	0
31	1	33.33	1200	0	650	675	1	518.18	519.75	0.5
32	1	33.33	1200	0	650	675	2	520.76	522.71	1
33	1	66.67	1200	0	0	800	1	528.27	531.13	0
34	1	66.67	1200	0	400	800	2	532.13	535.38	0
35	1	66.67	1200	0	400	600	1	536.38	541.02	0
36	1	66.67	1200	0	500	600	2	542.02	545.42	0
37	1	66.67	1200	0	550	600	2	546.42	548.22	0
38	1	66.67	1200	0	575	600	2	549.23	550.96	0
39	1	66.67	1200	0	575	600	1	551.97	553.44	0.5
40	1	66.67	1200	0	575	600	2	554.45	557.29	1
41	1	16.67	1200	0	200	1200	2	563.24	567.01	0
42	1	16.67	1200	0	200	700	1	568.01	570.19	0
43	1	16.67	1200	0	450	700	2	571.2	573.86	0
44	1	16.67	1200	0	575	700	2	574.87	577.75	0
45	1	16.67	1200	0	575	637.5	1	578.76	580.74	0
46	1	16.67	1200	0	606.25	637.5	2	581.74	584.53	0
47	1	16.67	1200	0	606.25	637.5	1	585.53	586.38	0.5
48	1	16.67	1200	0	606.25	637.5	2	587.38	589.65	1
49	1	33.33	1000	400	400	600	1	595.27	600.24	0
50	1	33.33	1000	400	500	600	2	601.24	604.62	0
51	1	33.33	1000	400	500	550	1	605.62	607.24	0
52	1	33.33	1000	400	500	525	1	608.24	609.56	0
53	1	33.33	1000	400	500	512.5	1	610.56	611.55	0
54	1	33.33	1000	400	500	506.25	1	612.56	616.05	0
55	1	33.33	1000	400	500	506.25	1	617.05	619.54	0.5
56	1	33.33	1000	400	500	506.25	2	620.55	622.51	1
57	1	33.33	600	0	200	600	2	627.92	630.66	0
58	1	33.33	600	0	200	400	1	631.67	633.06	0
59	1	33.33	600	0	300	400	2	634.06	637.22	0
60	1	33.33	600	0	300	350	1	638.23	641.74	0
61	1	33.33	600	0	325	350	2	642.74	645.53	0
62	1	33.33	600	0	325	337.5	1	646.53	647.49	0
63	1	33.33	600	0	325	337.5	1	648.49	650.25	0.5
64	1	33.33	600	0	325	337.5	2	651.25	654.08	1
65	1	50	1200	0	0	600	1	659.51	662.96	0
66	1	50	1200	0	300	600	2	663.96	665.62	0
67	1	50	1200	0	300	450	1	666.63	670.09	0
68	1	50	1200	0	375	450	2	671.09	675.17	0
69	1	50	1200	0	375	412.5	1	676.17	678.1	0
70	1	50	1200	0	375	393.75	1	679.11	683.37	0
71	1	50	1200	0	375	393.75	1	684.37	685.55	0.5
72	1	50	1200	0	375	393.75	2	686.56	687.66	1
73	1	33.33	1200	900	900	1000	1	692.55	695.32	0
74	1	33.33	1200	900	900	950	1	696.32	698.73	0
75	1	33.33	1200	900	900	925	1	699.74	700.71	0
76	1	33.33	1200	900	900	912.5	1	701.72	703.86	0
77	1	33.33	1200	900	900	906.25	1	704.87	707.98	0
78	1	33.33	1200	900	900	903.13	1	708.99	710.42	0
79	1	33.33	1200	900	900	903.13	1	711.43	713.85	0.5
80	1	33.33	1200	900	900	903.13	2	714.86	716.17	1
81	2	33.33	-600	0	0	-200	2	721.46	725.01	0
82	2	33.33	-600	0	0	-100	2	726.02	728.92	0
83	2	33.33	-600	0	0	-50	2	729.92	731.01	0
84	2	33.33	-600	0	0	-25	2	732.02	732.65	0
85	2	33.33	-600	0	0	-12.5	2	733.66	734.2	0
86	2	33.33	-600	0	0	-6.25	2	735.2	735.68	0
87	2	33.33	-600	0	0	-6.25	2	736.68	738.1	0
88	2	33.33	-600	0	0	-6.25	2	739.11	741.27	0
89	2	33.33	-600	0	-200	-600	1	742.27	743.53	0
90	2	33.33	-600	0	-400	-600	1	744.53	745.67	0
91	2	33.33	-600	0	-500	-600	1	746.67	747.3	0
92	2	33.33	-600	0	-550	-600	1	748.31	748.84	0
93	2	33.33	-600	0	-575	-600	1	749.84	750.33	0
94	2	33.33	-600	0	-587.5	-600	1	751.34	752.32	0
95	2	33.33	-600	0	-587.5	-600	1	753.32	754.9	0.5
96	2	33.33	-600	0	-587.5	-600	1	755.91	757.82	0
97	2	33.33	-600	0	0	-200	2	758.83	761.11	0
98	2	33.33	-600	0	0	-100	2	762.11	764.74	0
99	2	33.33	-600	0	0	-50	2	765.75	767.77	0
100	2	33.33	-600	0	0	-25	2	768.77	771.13	0
101	2	33.33	-600	0	0	-12.5	2	772.13	773.99	0
102	2	33.33	-600	0	0	-6.25	2	774.99	776.96	0
103	2	33.33	-600	0	0	-6.25	2	777.96	779.53	0
104	2	33.33	-600	0	0	-6.25	2	780.54	783.68	0
105	2	33.33	-600	0	-200	-600	1	784.68	865.8	0
106	2	33.33	-600	0	-400	-600	1	866.8	870.11	0
107	2	33.33	-600	0	-500	-600	1	871.11	874.22	0
108	2	33.33	-600	0	-550	-600	1	875.22	876.75	0
109	2	33.33	-600	0	-575	-600	1	877.75	880.6	0
110	2	33.33	-600	0	-587.5	-600	1	881.61	883.01	0
111	2	33.33	-600	0	-587.5	-600	1	884.02	884.53	0.5
112	2	33.33	-600	0	-587.5	-600	1	885.54	886.52	0
113	2	33.33	-600	0	0	-200	2	887.53	889.16	0
114	2	33.33	-600	0	0	-100	2	890.16	892.94	0
115	2	33.33	-600	0	0	-50	2	893.94	896.03	0
116	2	33.33	-600	0	0	-25	2	897.03	897.6	0
117	2	33.33	-600	0	0	-12.5	2	898.61	900.92	0
118	2	33.33	-600	0	0	-6.25	2	901.93	903.32	0
119	2	33.33	-600	0	0	-6.25	1	904.32	929.59	0.5
120	2	33.33	-600	0	0	-6.25	1	930.6	950.64	0
121	2	33.33	-600	0	-200	-600	1	951.65	969.27	0
122	2	33.33	-600	0	-200	-400	2	970.28	978.74	0
123	2	33.33	-600	0	-300	-400	1	979.74	987.18	0
124	2	33.33	-600	0	-300	-350	2	988.18	996.43	0
125	2	33.33	-600	0	-300	-325	2	997.43	1005.23	0
126	2	33.33	-600	0	-300	-312.5	2	1006.23	1008.56	0
127	2	33.33	-600	0	-300	-312.5	1	1009.57	1013.48	0.5
128	2	33.33	-600	0	-300	-312.5	2	1014.49	1019.58	1
129	2	83.33	-1200	0	0	-1000	2	1027.28	1032.07	0
130	2	83.33	-1200	0	-500	-1000	1	1033.08	1038.28	0
131	2	83.33	-1200	0	-750	-1000	1	1039.29	1044.03	0
132	2	83.33	-1200	0	-750	-875	2	1045.04	1049.38	0
133	2	83.33	-1200	0	-750	-812.5	2	1050.39	1053.83	0
134	2	83.33	-1200	0	-750	-781.25	2	1054.84	1057.49	0
135	2	83.33	-1200	0	-750	-781.25	1	1058.49	1060.52	0.5
136	2	83.33	-1200	0	-750	-781.25	2	1061.53	1064.92	1
137	2	16.67	-1200	0	-200	-1200	1	1071.21	1076.15	0
138	2	16.67	-1200	0	-200	-700	2	1077.16	1079.1	0
139	2	16.67	-1200	0	-450	-700	1	1080.11	1083.66	0
140	2	16.67	-1200	0	-575	-700	1	1084.66	1087.9	0
141	2	16.67	-1200	0	-637.5	-700	1	1088.91	1093.11	0
142	2	16.67	-1200	0	-668.75	-700	1	1094.12	1095.33	0
143	2	16.67	-1200	0	-668.75	-700	1	1096.33	1099.98	0.5
144	2	16.67	-1200	0	-668.75	-700	2	1100.99	1102.26	1
145	2	50	-1200	0	-600	-1200	1	1107.72	1113.81	0
146	2	50	-1200	0	-600	-900	2	1114.81	1116.4	0
147	2	50	-1200	0	-600	-750	2	1117.4	1121.12	0
148	2	50	-1200	0	-675	-750	1	1122.12	1124.07	0
149	2	50	-1200	0	-675	-712.5	2	1125.08	1129.32	0
150	2	50	-1200	0	-693.75	-712.5	1	1130.32	1131.55	0
151	2	50	-1200	0	-693.75	-712.5	1	1132.56	1134.28	0.5
152	2	50	-1200	0	-693.75	-712.5	2	1135.28	1136.65	1
153	2	33.33	-1200	-900	-900	-1000	2	1141.86	1144.92	0
154	2	33.33	-1200	-900	-900	-950	2	1145.92	1150.11	0
155	2	33.33	-1200	-900	-900	-925	2	1151.12	1152.52	0
156	2	33.33	-1200	-900	-900	-912.5	2	1153.52	1156.46	0
157	2	33.33	-1200	-900	-900	-906.25	2	1157.46	1160.73	0
158	2	33.33	-1200	-900	-900	-903.13	2	1161.73	1163.25	0
159	2	33.33	-1200	-900	-900	-903.13	1	1164.25	1165.49	0.5
160	2	33.33	-1200	-900	-900	-903.13	2	1166.49	1169.16	1
161	2	33.33	-1200	-600	-600	-800	2	1174.08	1179.02	0
162	2	33.33	-1200	-600	-700	-800	1	1180.03	1182.41	0
163	2	33.33	-1200	-600	-750	-800	1	1183.42	1186.01	0
164	2	33.33	-1200	-600	-750	-775	2	1187.02	1188.7	0
165	2	33.33	-1200	-600	-750	-762.5	2	1189.71	1193.48	0
166	2	33.33	-1200	-600	-750	-756.25	2	1194.48	1195.73	0
167	2	33.33	-1200	-600	-750	-756.25	1	1196.74	1197.82	0.5
168	2	33.33	-1200	-600	-750	-756.25	2	1198.83	1200.42	1
169	2	33.33	-1000	-400	-600	-1000	1	1205.47	1210.2	0
170	2	33.33	-1000	-400	-600	-800	2	1211.2	1213.57	0
171	2	33.33	-1000	-400	-600	-700	2	1214.58	1217.69	0
172	2	33.33	-1000	-400	-650	-700	1	1218.7	1219.73	0
173	2	33.33	-1000	-400	-650	-675	2	1220.74	1223.77	0
174	2	33.33	-1000	-400	-662.5	-675	1	1224.77	1228.72	0
175	2	33.33	-1000	-400	-662.5	-675	1	1229.72	1230.77	0.5
176	2	33.33	-1000	-400	-662.5	-675	2	1231.77	1233.36	1
177	2	33.33	-600	-300	-300	-400	2	1238.91	1242.73	0
178	2	33.33	-600	-300	-350	-400	1	1243.74	1247.69	0
179	2	33.33	-600	-300	-375	-400	1	1248.7	1251.35	0
180	2	33.33	-600	-300	-387.5	-400	1	1252.35	1253.27	0
181	2	33.33	-600	-300	-393.75	-400	1	1254.27	1255.68	0
182	2	33.33	-600	-300	-396.88	-400	1	1256.68	1257.43	0
183	2	33.33	-600	-300	-396.88	-400	1	1258.43	1260.13	0.5
184	2	33.33	-600	-300	-396.88	-400	2	1261.14	1262.29	1
185	2	66.67	-1200	0	0	-800	2	1267.59	1272.57	0
186	2	66.67	-1200	0	-400	-800	1	1273.58	1274.81	0
187	2	66.67	-1200	0	-600	-800	1	1275.81	1277.33	0
188	2	66.67	-1200	0	-700	-800	1	1278.33	1281.59	0
189	2	66.67	-1200	0	-700	-750	2	1282.59	1283.85	0
190	2	66.67	-1200	0	-700	-725	2	1284.85	1287.15	0
191	2	66.67	-1200	0	-700	-725	1	1288.15	1288.89	0.5
192	2	66.67	-1200	0	-700	-725	2	1289.89	1291.46	1
193	2	33.33	-1200	0	0	-400	2	1296.57	1299.08	0
194	2	33.33	-1200	0	-200	-400	1	1300.08	1302.62	0
195	2	33.33	-1200	0	-300	-400	1	1303.63	1306.35	0
196	2	33.33	-1200	0	-350	-400	1	1307.35	1308.21	0
197	2	33.33	-1200	0	-375	-400	1	1309.22	1310.1	0
198	2	33.33	-1200	0	-387.5	-400	1	1311.11	1314.44	0
199	2	33.33	-1200	0	-387.5	-400	2	1315.45	1318.96	0
200	2	33.33	-1200	0	-387.5	-400	1	1319.97	1322.65	0
201	2	33.33	-1200	0	-400	-1200	1	1323.66	1324.88	0
202	2	33.33	-1200	0	-400	-800	2	1325.88	1327.72	0
203	2	33.33	-1200	0	-400	-600	2	1328.73	1332.57	0
204	2	33.33	-1200	0	-400	-500	2	1333.58	1334.39	0
205	2	33.33	-1200	0	-450	-500	1	1335.39	1338	0
206	2	33.33	-1200	0	-475	-500	1	1339.01	1341.76	0
207	2	33.33	-1200	0	-475	-500	1	1342.76	1343.6	0.5
208	2	33.33	-1200	0	-475	-500	2	1344.61	1345.56	1
