# Supplementary material for: Dopaminergic Drug Effects on Probability Weighting during Risky Decision Making
Source: eNeuro. 2018 Apr 6;5(2):ENEURO.0330-18.2018. doi: 10.1523/ENEURO.0330-18.2018 (PMC5889481; doi:10.1523/ENEURO.0330-18.2018)
Supplement: Extended Data 1 — Raw data and MATLAB code for the prospect theory parameter estimation procedure implemented in the study. The code includes scripts for the main parameter estimation steps, parameter recovery, and checking the quality of the estimation. Download Extended Data 1, ZIP file. [file sup_enu-eN-NWR-0330-17-s02.zip › ExtendedData/Data/taskCE_Exp_32_Ses_2.xlsx]

## Sheet: taskCE_Exp_32_Ses_2
=======================================================================================================================================================
***** CASH EQUIVALENT TASK ***** subject ID: Exp_32_Ses_2
***** 2012-06-20 13:14:05 ***** filename: taskCE_Exp_32_Ses_2.txt
=======================================================================================================================================================
Block: 0 = practice, 1 = first session, 2 = second session
Order of blocks: 2 (1 = WINS - LOSSES, 2 = LOSSES - WINS)
Output directory: C:\Users\liejan\Desktop\Documents\Experiments\CE\logfiles
==== BEGIN === start of experiment (in seconds) : 26003.6417 ==========================================================================================
#Trial	Block	Probability	Cash	AltCash	LowerBound	UpperBound	Response	PresentationTime	ResponseTime	Advance
1	2	50	-1200	0	0	-600	2	420.82	423.79	0
2	2	50	-1200	0	-300	-600	1	424.86	428.62	0
3	2	50	-1200	0	-450	-600	1	429.69	434.79	0
4	2	50	-1200	0	-450	-525	2	435.87	438.39	0
5	2	50	-1200	0	-450	-487.5	2	439.47	441.99	0
6	2	50	-1200	0	-450	-468.75	2	443.06	444.95	0
7	2	50	-1200	0	-450	-468.75	1	446.02	448.99	0.5
8	2	50	-1200	0	-450	-468.75	2	450.07	452.95	1
9	2	16.67	-1200	0	-200	-1200	1	459.2	464.03	0
10	2	16.67	-1200	0	-200	-700	2	465.1	466.87	0
11	2	16.67	-1200	0	-450	-700	1	467.95	470.63	0
12	2	16.67	-1200	0	-450	-575	2	471.71	473.65	0
13	2	16.67	-1200	0	-450	-512.5	2	474.72	475.84	0
14	2	16.67	-1200	0	-450	-481.25	2	476.91	480.69	0
15	2	16.67	-1200	0	-450	-481.25	2	481.76	483.47	0
16	2	16.67	-1200	0	-450	-481.25	2	484.55	489	0
17	2	16.67	-1200	0	-200	-1200	1	490.08	492.34	0
18	2	16.67	-1200	0	-200	-700	2	493.42	495.24	0
19	2	16.67	-1200	0	-200	-450	2	496.31	501.26	0
20	2	16.67	-1200	0	-325	-450	1	502.33	503.65	0
21	2	16.67	-1200	0	-387.5	-450	1	504.72	506.14	0
22	2	16.67	-1200	0	-387.5	-418.75	2	507.22	508.74	0
23	2	16.67	-1200	0	-387.5	-418.75	1	509.81	511.58	0.5
24	2	16.67	-1200	0	-387.5	-418.75	2	512.66	514.35	1
25	2	33.33	-1200	-600	-600	-800	2	519.87	525.01	0
26	2	33.33	-1200	-600	-600	-700	2	526.08	529.05	0
27	2	33.33	-1200	-600	-600	-650	2	530.12	531.83	0
28	2	33.33	-1200	-600	-600	-625	2	532.91	534.22	0
29	2	33.33	-1200	-600	-600	-612.5	2	535.29	536.46	0
30	2	33.33	-1200	-600	-600	-606.25	2	537.53	538.78	0
31	2	33.33	-1200	-600	-600	-606.25	1	539.85	540.94	0.5
32	2	33.33	-1200	-600	-600	-606.25	2	542.01	543.17	1
33	2	33.33	-1200	0	0	-400	2	548.61	552.34	0
34	2	33.33	-1200	0	0	-200	2	553.41	556.23	0
35	2	33.33	-1200	0	-100	-200	1	557.3	559.67	0
36	2	33.33	-1200	0	-150	-200	1	560.74	562.25	0
37	2	33.33	-1200	0	-150	-175	2	563.32	565.95	0
38	2	33.33	-1200	0	-162.5	-175	1	567.02	569.27	0
39	2	33.33	-1200	0	-162.5	-175	1	570.34	571.82	0.5
40	2	33.33	-1200	0	-162.5	-175	2	572.89	575.16	1
41	2	33.33	-1000	-400	-400	-600	2	580.51	584.72	0
42	2	33.33	-1000	-400	-400	-500	2	585.79	587.4	0
43	2	33.33	-1000	-400	-450	-500	1	588.47	589.6	0
44	2	33.33	-1000	-400	-475	-500	1	590.67	591.69	0
45	2	33.33	-1000	-400	-487.5	-500	1	592.77	593.88	0
46	2	33.33	-1000	-400	-493.75	-500	1	594.95	596.55	0
47	2	33.33	-1000	-400	-493.75	-500	1	597.62	599.77	0.5
48	2	33.33	-1000	-400	-493.75	-500	2	600.84	601.88	1
49	2	66.67	-1200	0	0	-800	2	607.59	610.24	0
50	2	66.67	-1200	0	-400	-800	1	611.31	612.57	0
51	2	66.67	-1200	0	-600	-800	1	613.64	615.36	0
52	2	66.67	-1200	0	-600	-700	2	616.43	617.48	0
53	2	66.67	-1200	0	-650	-700	1	618.55	621.57	0
54	2	66.67	-1200	0	-650	-675	2	622.65	623.83	0
55	2	66.67	-1200	0	-650	-675	1	624.9	627.24	0.5
56	2	66.67	-1200	0	-650	-675	2	628.31	629.46	1
57	2	33.33	-600	-300	-400	-600	1	634.71	638.82	0
58	2	33.33	-600	-300	-400	-500	2	639.89	641.4	0
59	2	33.33	-600	-300	-400	-450	2	642.48	644.08	0
60	2	33.33	-600	-300	-400	-425	2	645.15	646.34	0
61	2	33.33	-600	-300	-400	-412.5	2	647.41	648.83	0
62	2	33.33	-600	-300	-406.25	-412.5	1	649.9	650.96	0
63	2	33.33	-600	-300	-406.25	-412.5	1	652.04	654.02	0.5
64	2	33.33	-600	-300	-406.25	-412.5	2	655.09	656	1
65	2	33.33	-1200	-900	-900	-1000	2	661.32	662.32	0
66	2	33.33	-1200	-900	-900	-950	2	663.4	664.44	0
67	2	33.33	-1200	-900	-900	-925	2	665.51	666.64	0
68	2	33.33	-1200	-900	-900	-912.5	2	667.71	668.92	0
69	2	33.33	-1200	-900	-900	-906.25	2	670	671.52	0
70	2	33.33	-1200	-900	-900	-903.13	2	672.59	673.79	0
71	2	33.33	-1200	-900	-900	-903.13	1	674.86	675.97	0.5
72	2	33.33	-1200	-900	-900	-903.13	2	677.05	678.32	1
73	2	83.33	-1200	0	0	-1000	2	684.08	685.58	0
74	2	83.33	-1200	0	-500	-1000	1	686.65	687.96	0
75	2	83.33	-1200	0	-500	-750	2	689.03	692.22	0
76	2	83.33	-1200	0	-625	-750	1	693.29	694.91	0
77	2	83.33	-1200	0	-687.5	-750	1	695.98	697.1	0
78	2	83.33	-1200	0	-687.5	-718.75	2	698.17	699.01	0
79	2	83.33	-1200	0	-687.5	-718.75	1	700.08	701.08	0.5
80	2	83.33	-1200	0	-687.5	-718.75	2	702.15	703	1
81	2	33.33	-600	0	-200	-600	1	708.25	711.94	0
82	2	33.33	-600	0	-200	-400	2	713.01	714.23	0
83	2	33.33	-600	0	-200	-300	2	715.3	717.23	0
84	2	33.33	-600	0	-250	-300	1	718.3	719.59	0
85	2	33.33	-600	0	-275	-300	1	720.66	722.49	0
86	2	33.33	-600	0	-287.5	-300	1	723.56	724.83	0
87	2	33.33	-600	0	-287.5	-300	1	725.91	726.99	0.5
88	2	33.33	-600	0	-287.5	-300	2	728.06	729.11	1
89	1	50	1200	0	600	1200	2	738.01	740.58	0
90	1	50	1200	0	900	1200	2	741.65	742.63	0
91	1	50	1200	0	900	1050	1	743.71	744.73	0
92	1	50	1200	0	900	975	1	745.8	747.07	0
93	1	50	1200	0	900	937.5	1	748.14	748.92	0
94	1	50	1200	0	900	918.75	1	749.99	750.75	0
95	1	50	1200	0	900	918.75	1	751.82	755.63	0.5
96	1	50	1200	0	900	918.75	2	756.7	758.09	1
97	1	66.67	1200	0	800	1200	2	763.45	766.33	0
98	1	66.67	1200	0	800	1000	1	767.4	770.59	0
99	1	66.67	1200	0	800	900	1	771.67	772.76	0
100	1	66.67	1200	0	800	850	1	773.83	774.67	0
101	1	66.67	1200	0	800	825	1	775.74	777.07	0
102	1	66.67	1200	0	812.5	825	2	778.14	779.85	0
103	1	66.67	1200	0	812.5	825	1	780.92	782.8	0.5
104	1	66.67	1200	0	812.5	825	2	783.87	784.87	1
105	1	33.33	1200	0	0	400	1	790.23	793.86	0
106	1	33.33	1200	0	200	400	2	794.94	796.54	0
107	1	33.33	1200	0	300	400	2	797.61	799.1	0
108	1	33.33	1200	0	300	350	1	800.17	802.11	0
109	1	33.33	1200	0	300	325	1	803.19	804.68	0
110	1	33.33	1200	0	300	312.5	1	805.75	806.78	0
111	1	33.33	1200	0	300	312.5	2	807.86	809.01	0
112	1	33.33	1200	0	300	312.5	1	810.08	811.13	0
113	1	33.33	1200	0	0	400	1	812.2	815.5	0
114	1	33.33	1200	0	200	400	2	816.58	820.51	0
115	1	33.33	1200	0	300	400	2	821.59	822.66	0
116	1	33.33	1200	0	350	400	2	823.74	824.99	0
117	1	33.33	1200	0	375	400	2	826.06	827	0
118	1	33.33	1200	0	387.5	400	2	828.07	829.09	0
119	1	33.33	1200	0	387.5	400	1	830.16	831.1	0.5
120	1	33.33	1200	0	387.5	400	2	832.17	833.23	1
121	1	33.33	600	0	200	600	2	838.19	841.88	0
122	1	33.33	600	0	400	600	2	842.95	843.94	0
123	1	33.33	600	0	400	500	1	845.01	845.9	0
124	1	33.33	600	0	400	450	1	846.97	849.05	0
125	1	33.33	600	0	400	425	1	850.12	851.19	0
126	1	33.33	600	0	400	412.5	1	852.26	853.3	0
127	1	33.33	600	0	400	412.5	1	854.38	856.34	0.5
128	1	33.33	600	0	400	412.5	2	857.41	858.35	1
129	1	33.33	1000	400	600	1000	2	863.44	866.14	0
130	1	33.33	1000	400	600	800	1	867.21	869.7	0
131	1	33.33	1000	400	600	700	1	870.78	871.77	0
132	1	33.33	1000	400	650	700	2	872.84	874.5	0
133	1	33.33	1000	400	675	700	2	875.58	877.88	0
134	1	33.33	1000	400	687.5	700	2	878.95	880.41	0
135	1	33.33	1000	400	687.5	700	1	881.48	882.83	0.5
136	1	33.33	1000	400	687.5	700	2	883.9	885.21	1
137	1	33.33	1200	900	900	1000	1	890.23	892.4	0
138	1	33.33	1200	900	900	950	1	893.47	894.71	0
139	1	33.33	1200	900	900	925	1	895.78	896.61	0
140	1	33.33	1200	900	900	912.5	1	897.69	898.2	0
141	1	33.33	1200	900	900	906.25	1	899.27	899.77	0
142	1	33.33	1200	900	900	903.13	1	900.84	901.68	0
143	1	33.33	1200	900	900	903.13	2	902.75	903.67	0
144	1	33.33	1200	900	900	903.13	1	904.74	907.28	0
145	1	33.33	1200	900	900	1000	1	908.35	912.25	0
146	1	33.33	1200	900	900	950	1	913.33	915.41	0
147	1	33.33	1200	900	900	925	1	916.49	917.8	0
148	1	33.33	1200	900	900	912.5	1	918.87	919.57	0
149	1	33.33	1200	900	900	906.25	1	920.64	921.41	0
150	1	33.33	1200	900	900	903.13	1	922.48	923.57	0
151	1	33.33	1200	900	900	903.13	2	924.65	925.99	0
152	1	33.33	1200	900	900	903.13	1	927.06	928.62	0
153	1	33.33	1200	900	900	1000	1	929.69	932.56	0
154	1	33.33	1200	900	900	950	1	933.63	935.01	0
155	1	33.33	1200	900	900	925	1	936.09	936.96	0
156	1	33.33	1200	900	900	912.5	1	938.03	938.66	0
157	1	33.33	1200	900	900	906.25	1	939.73	941.16	0
158	1	33.33	1200	900	900	903.13	1	942.23	944.12	0
159	1	33.33	1200	900	900	903.13	1	945.2	950.28	0.5
160	1	33.33	1200	900	900	903.13	2	951.35	952.53	1
161	1	16.67	1200	0	200	1200	2	957.51	959.9	0
162	1	16.67	1200	0	700	1200	2	960.97	963.95	0
163	1	16.67	1200	0	700	950	1	965.02	966.12	0
164	1	16.67	1200	0	700	825	1	967.19	968.75	0
165	1	16.67	1200	0	762.5	825	2	969.82	970.76	0
166	1	16.67	1200	0	762.5	793.75	1	971.84	974.62	0
167	1	16.67	1200	0	762.5	793.75	2	975.69	976.44	0
168	1	16.67	1200	0	762.5	793.75	1	977.51	978.87	0
169	1	16.67	1200	0	200	1200	2	979.94	982.72	0
170	1	16.67	1200	0	700	1200	2	983.79	986.08	0
171	1	16.67	1200	0	700	950	1	987.16	988.86	0
172	1	16.67	1200	0	700	825	1	989.93	991.6	0
173	1	16.67	1200	0	700	762.5	1	992.67	994.73	0
174	1	16.67	1200	0	700	731.25	1	995.8	997.46	0
175	1	16.67	1200	0	700	731.25	2	998.53	1001.6	0
176	1	16.67	1200	0	700	731.25	2	1002.68	1004.99	0
177	1	16.67	1200	0	200	1200	2	1006.06	1008.44	0
178	1	16.67	1200	0	200	700	1	1009.52	1011.96	0
179	1	16.67	1200	0	200	450	1	1013.03	1017.05	0
180	1	16.67	1200	0	200	325	1	1018.12	1020.63	0
181	1	16.67	1200	0	262.5	325	2	1021.7	1024.87	0
182	1	16.67	1200	0	293.75	325	2	1025.94	1027.16	0
183	1	16.67	1200	0	293.75	325	2	1028.24	1029.49	0
184	1	16.67	1200	0	293.75	325	2	1030.56	1033.02	0
185	1	16.67	1200	0	200	1200	2	1034.09	1036.23	0
186	1	16.67	1200	0	200	700	1	1037.3	1039.29	0
187	1	16.67	1200	0	450	700	2	1040.36	1045.72	0
188	1	16.67	1200	0	575	700	2	1046.79	1048.01	0
189	1	16.67	1200	0	637.5	700	2	1049.08	1050.84	0
190	1	16.67	1200	0	668.75	700	2	1051.91	1052.49	0
191	1	16.67	1200	0	668.75	700	1	1053.56	1054.35	0.5
192	1	16.67	1200	0	668.75	700	2	1055.42	1057.61	1
193	1	33.33	600	300	300	400	1	1064.83	1067.55	0
194	1	33.33	600	300	300	350	1	1068.62	1069.85	0
195	1	33.33	600	300	300	325	1	1070.92	1071.68	0
196	1	33.33	600	300	300	312.5	1	1072.75	1073.2	0
197	1	33.33	600	300	300	306.25	1	1074.27	1074.87	0
198	1	33.33	600	300	300	303.13	1	1075.94	1076.53	0
199	1	33.33	600	300	300	303.13	1	1077.6	1078.06	0.5
200	1	33.33	600	300	300	303.13	2	1079.13	1080.09	1
201	1	33.33	1200	600	600	800	1	1085.35	1088.15	0
202	1	33.33	1200	600	600	700	1	1089.23	1090.3	0
203	1	33.33	1200	600	600	650	1	1091.37	1092.19	0
204	1	33.33	1200	600	600	625	1	1093.26	1093.99	0
205	1	33.33	1200	600	600	612.5	1	1095.06	1095.46	0
206	1	33.33	1200	600	600	606.25	1	1096.54	1097.01	0
207	1	33.33	1200	600	600	606.25	1	1098.08	1101.6	0.5
208	1	33.33	1200	600	600	606.25	2	1102.67	1103.62	1
209	1	83.33	1200	0	0	1000	1	1108.77	1110.92	0
210	1	83.33	1200	0	500	1000	2	1111.99	1113.28	0
211	1	83.33	1200	0	750	1000	2	1114.35	1116.88	0
212	1	83.33	1200	0	875	1000	2	1117.95	1118.54	0
213	1	83.33	1200	0	937.5	1000	2	1119.61	1120.05	0
214	1	83.33	1200	0	968.75	1000	2	1121.12	1121.52	0
215	1	83.33	1200	0	968.75	1000	1	1122.59	1125.54	0.5
216	1	83.33	1200	0	968.75	1000	2	1126.61	1127.37	1
