# Supplementary material for: Dopaminergic Drug Effects on Probability Weighting during Risky Decision Making
Source: eNeuro. 2018 Apr 6;5(2):ENEURO.0330-18.2018. doi: 10.1523/ENEURO.0330-18.2018 (PMC5889481; doi:10.1523/ENEURO.0330-18.2018)
Supplement: Extended Data 1 — Raw data and MATLAB code for the prospect theory parameter estimation procedure implemented in the study. The code includes scripts for the main parameter estimation steps, parameter recovery, and checking the quality of the estimation. Download Extended Data 1, ZIP file. [file sup_enu-eN-NWR-0330-17-s02.zip › ExtendedData/Data/taskCE_Exp_33_Ses_1.xlsx]

## Sheet: taskCE_Exp_33_Ses_1
=======================================================================================================================================================
***** CASH EQUIVALENT TASK ***** subject ID: Exp_33_Ses_1
***** 2012-06-19 13:18:41 ***** filename: taskCE_Exp_33_Ses_1.txt
=======================================================================================================================================================
Block: 0 = practice, 1 = first session, 2 = second session
Order of blocks: 2 (1 = WINS - LOSSES, 2 = LOSSES - WINS)
Output directory: C:\Users\liejan\Desktop\Documents\Experiments\CE\logfiles
==== BEGIN === start of experiment (in seconds) : 169.3506 ==========================================================================================
#Trial	Block	Probability	Cash	AltCash	LowerBound	UpperBound	Response	PresentationTime	ResponseTime	Advance
=======================================================================================================================================================
***** CASH EQUIVALENT TASK ***** subject ID: Exp_33_Ses_1
***** 2012-06-19 13:36:23 ***** filename: taskCE_Exp_33_Ses_1.txt
=======================================================================================================================================================
Block: 0 = practice, 1 = first session, 2 = second session
Order of blocks: 2 (1 = WINS - LOSSES, 2 = LOSSES - WINS)
Output directory: C:\Users\liejan\Desktop\Documents\Experiments\CE\logfiles
==== BEGIN === start of experiment (in seconds) : 1231.4909 ==========================================================================================
#Trial	Block	Probability	Cash	AltCash	LowerBound	UpperBound	Response	PresentationTime	ResponseTime	Advance
0	0	0	0	0	0	0	0	0	0	0
1	2	33.33	-1000	-400	-400	-600	2	389.89	391.68	0
2	2	33.33	-1000	-400	-400	-500	2	392.76	394.31	0
3	2	33.33	-1000	-400	-400	-450	2	395.38	399.23	0
4	2	33.33	-1000	-400	-425	-450	1	400.31	402.73	0
5	2	33.33	-1000	-400	-425	-437.5	2	403.8	408.31	0
6	2	33.33	-1000	-400	-425	-431.25	2	409.38	413.15	0
7	2	33.33	-1000	-400	-425	-431.25	1	414.23	418.04	0.5
8	2	33.33	-1000	-400	-425	-431.25	2	419.12	421.32	1
9	2	33.33	-600	-300	-300	-400	2	429.99	434.53	0
10	2	33.33	-600	-300	-300	-350	2	435.6	437.04	0
11	2	33.33	-600	-300	-300	-325	2	438.12	441.98	0
12	2	33.33	-600	-300	-300	-312.5	2	443.05	445.88	0
13	2	33.33	-600	-300	-300	-306.25	2	446.96	448.05	0
14	2	33.33	-600	-300	-300	-303.13	2	449.12	449.75	0
15	2	33.33	-600	-300	-300	-303.13	1	450.82	452.03	0.5
16	2	33.33	-600	-300	-300	-303.13	2	453.11	456	1
17	2	16.67	-1200	0	0	-200	2	467.27	469.15	0
18	2	16.67	-1200	0	0	-100	2	470.22	474.4	0
19	2	16.67	-1200	0	0	-50	2	475.48	478.28	0
20	2	16.67	-1200	0	-25	-50	1	479.35	480.82	0
21	2	16.67	-1200	0	-37.5	-50	1	481.89	484.16	0
22	2	16.67	-1200	0	-43.75	-50	1	485.23	487.63	0
23	2	16.67	-1200	0	-43.75	-50	1	488.71	490.8	0.5
24	2	16.67	-1200	0	-43.75	-50	2	491.87	493.47	1
25	2	66.67	-1200	0	-800	-1200	1	502.67	503.38	0
26	2	66.67	-1200	0	-1000	-1200	1	504.45	505.99	0
27	2	66.67	-1200	0	-1000	-1100	2	507.06	508.27	0
28	2	66.67	-1200	0	-1050	-1100	1	509.35	511.88	0
29	2	66.67	-1200	0	-1075	-1100	1	512.95	515.28	0
30	2	66.67	-1200	0	-1087.5	-1100	1	516.36	518.83	0
31	2	66.67	-1200	0	-1087.5	-1100	1	519.9	522.51	0.5
32	2	66.67	-1200	0	-1087.5	-1100	2	523.58	524.66	1
33	2	33.33	-1200	-600	-600	-800	2	537.69	538.4	0
34	2	33.33	-1200	-600	-600	-700	2	539.47	540.79	0
35	2	33.33	-1200	-600	-600	-650	2	541.87	543.78	0
36	2	33.33	-1200	-600	-600	-625	2	544.86	545.77	0
37	2	33.33	-1200	-600	-600	-612.5	2	546.84	547.9	0
38	2	33.33	-1200	-600	-600	-606.25	2	548.97	549.71	0
39	2	33.33	-1200	-600	-600	-606.25	1	550.79	553.28	0.5
40	2	33.33	-1200	-600	-600	-606.25	2	554.35	556.86	1
41	2	83.33	-1200	0	-1000	-1200	1	564.87	565.86	0
42	2	83.33	-1200	0	-1100	-1200	1	566.94	568.77	0
43	2	83.33	-1200	0	-1100	-1150	2	569.84	571.2	0
44	2	83.33	-1200	0	-1125	-1150	1	572.27	574.9	0
45	2	83.33	-1200	0	-1125	-1137.5	2	575.98	578.94	0
46	2	83.33	-1200	0	-1131.25	-1137.5	1	580.02	582.18	0
47	2	83.33	-1200	0	-1131.25	-1137.5	1	583.26	584.94	0.5
48	2	83.33	-1200	0	-1131.25	-1137.5	2	586.02	587.85	1
49	2	33.33	-1200	0	0	-400	2	595.86	598.05	0
50	2	33.33	-1200	0	-200	-400	1	599.12	602.07	0
51	2	33.33	-1200	0	-200	-300	2	603.15	605.62	0
52	2	33.33	-1200	0	-250	-300	1	606.69	610.45	0
53	2	33.33	-1200	0	-275	-300	1	611.52	613.66	0
54	2	33.33	-1200	0	-287.5	-300	1	614.74	615.71	0
55	2	33.33	-1200	0	-287.5	-300	1	616.79	618.05	0.5
56	2	33.33	-1200	0	-287.5	-300	2	619.12	620.45	1
57	2	50	-1200	0	0	-600	2	629.79	631.3	0
58	2	50	-1200	0	-300	-600	1	632.37	633.62	0
59	2	50	-1200	0	-300	-450	2	634.69	637.1	0
60	2	50	-1200	0	-300	-375	2	638.18	639.54	0
61	2	50	-1200	0	-300	-337.5	2	640.61	644.99	0
62	2	50	-1200	0	-300	-318.75	2	646.07	647.12	0
63	2	50	-1200	0	-300	-318.75	1	648.19	649.4	0.5
64	2	50	-1200	0	-300	-318.75	2	650.47	654.12	1
65	2	33.33	-600	0	0	-200	2	662.83	663.93	0
66	2	33.33	-600	0	-100	-200	1	665	666.79	0
67	2	33.33	-600	0	-150	-200	1	667.87	670.96	0
68	2	33.33	-600	0	-175	-200	1	672.03	673.42	0
69	2	33.33	-600	0	-187.5	-200	1	674.5	675.22	0
70	2	33.33	-600	0	-193.75	-200	1	676.29	676.98	0
71	2	33.33	-600	0	-193.75	-200	1	678.05	679.74	0.5
72	2	33.33	-600	0	-193.75	-200	2	680.81	681.6	1
73	2	33.33	-1200	-900	-900	-1000	2	692.24	692.65	0
74	2	33.33	-1200	-900	-900	-950	2	693.72	696.01	0
75	2	33.33	-1200	-900	-900	-925	2	697.09	697.85	0
76	2	33.33	-1200	-900	-900	-912.5	2	698.92	699.73	0
77	2	33.33	-1200	-900	-900	-906.25	2	700.81	701.45	0
78	2	33.33	-1200	-900	-900	-903.13	2	702.53	703.05	0
79	2	33.33	-1200	-900	-900	-903.13	1	704.13	705.51	0.5
80	2	33.33	-1200	-900	-900	-903.13	2	706.59	709.98	1
81	1	33.33	600	300	400	600	2	721.4	723.59	0
82	1	33.33	600	300	500	600	2	724.67	727.63	0
83	1	33.33	600	300	550	600	2	728.71	731.48	0
84	1	33.33	600	300	550	575	1	732.55	735.79	0
85	1	33.33	600	300	550	562.5	1	736.87	739.44	0
86	1	33.33	600	300	550	556.25	1	740.51	743.1	0
87	1	33.33	600	300	550	556.25	1	744.18	745.76	0.5
88	1	33.33	600	300	550	556.25	2	746.83	748.15	1
89	1	33.33	1000	400	600	1000	2	756.95	764.35	0
90	1	33.33	1000	400	600	800	1	765.43	766.64	0
91	1	33.33	1000	400	600	700	1	767.71	768.84	0
92	1	33.33	1000	400	650	700	2	769.91	771.94	0
93	1	33.33	1000	400	675	700	2	773.02	775.21	0
94	1	33.33	1000	400	687.5	700	2	776.28	777.78	0
95	1	33.33	1000	400	687.5	700	1	778.86	779.33	0.5
96	1	33.33	1000	400	687.5	700	2	780.4	781.45	1
97	1	33.33	1200	900	900	1000	1	788.46	790.79	0
98	1	33.33	1200	900	950	1000	2	791.86	795.57	0
99	1	33.33	1200	900	975	1000	2	796.65	798.93	0
100	1	33.33	1200	900	987.5	1000	2	800	801.56	0
101	1	33.33	1200	900	987.5	993.75	1	802.63	805.94	0
102	1	33.33	1200	900	987.5	990.63	1	807.02	808.04	0
103	1	33.33	1200	900	987.5	990.63	1	809.11	810.57	0.5
104	1	33.33	1200	900	987.5	990.63	2	811.64	813	1
105	1	33.33	1200	0	400	1200	2	821.78	824.1	0
106	1	33.33	1200	0	400	800	1	825.18	826.49	0
107	1	33.33	1200	0	600	800	2	827.56	828.85	0
108	1	33.33	1200	0	600	700	1	829.92	831.65	0
109	1	33.33	1200	0	600	650	1	832.73	834.74	0
110	1	33.33	1200	0	600	625	1	835.82	836.76	0
111	1	33.33	1200	0	600	625	1	837.83	839.33	0.5
112	1	33.33	1200	0	600	625	2	840.4	841.24	1
113	1	16.67	1200	0	0	200	1	848.31	849.74	0
114	1	16.67	1200	0	100	200	2	850.82	854.92	0
115	1	16.67	1200	0	150	200	2	856	857.8	0
116	1	16.67	1200	0	175	200	2	858.87	862.39	0
117	1	16.67	1200	0	187.5	200	2	863.46	864.4	0
118	1	16.67	1200	0	193.75	200	2	865.47	866.13	0
119	1	16.67	1200	0	193.75	200	2	867.21	867.64	0
120	1	16.67	1200	0	193.75	200	2	868.71	870.64	0
121	1	16.67	1200	0	0	200	1	871.71	878.88	0
122	1	16.67	1200	0	100	200	2	879.95	881.22	0
123	1	16.67	1200	0	150	200	2	882.29	885.68	0
124	1	16.67	1200	0	175	200	2	886.76	887.4	0
125	1	16.67	1200	0	187.5	200	2	888.48	890.06	0
126	1	16.67	1200	0	193.75	200	2	891.13	891.96	0
127	1	16.67	1200	0	193.75	200	1	893.04	893.64	0.5
128	1	16.67	1200	0	193.75	200	2	894.72	896.26	1
129	1	50	1200	0	0	600	1	902.18	904.52	0
130	1	50	1200	0	300	600	2	905.59	906.63	0
131	1	50	1200	0	450	600	2	907.7	914.32	0
132	1	50	1200	0	525	600	2	915.39	917.52	0
133	1	50	1200	0	562.5	600	2	918.6	920	0
134	1	50	1200	0	581.25	600	2	921.08	921.84	0
135	1	50	1200	0	581.25	600	1	922.91	923.89	0.5
136	1	50	1200	0	581.25	600	2	924.97	926.48	1
137	1	66.67	1200	0	800	1200	2	932.82	934.03	0
138	1	66.67	1200	0	800	1000	1	935.1	936.17	0
139	1	66.67	1200	0	800	900	1	937.25	939.61	0
140	1	66.67	1200	0	800	850	1	940.69	943.2	0
141	1	66.67	1200	0	800	825	1	944.28	944.88	0
142	1	66.67	1200	0	800	812.5	1	945.95	946.52	0
143	1	66.67	1200	0	800	812.5	2	947.6	956.56	0
144	1	66.67	1200	0	800	812.5	2	957.64	959.38	0
145	1	66.67	1200	0	0	800	1	960.46	962.41	0
146	1	66.67	1200	0	400	800	2	963.49	964.4	0
147	1	66.67	1200	0	600	800	2	965.48	967.42	0
148	1	66.67	1200	0	700	800	2	968.49	969.85	0
149	1	66.67	1200	0	750	800	2	970.93	971.59	0
150	1	66.67	1200	0	775	800	2	972.66	973.52	0
151	1	66.67	1200	0	775	800	1	974.59	976.55	0.5
152	1	66.67	1200	0	775	800	2	977.62	979.01	1
153	1	83.33	1200	0	1000	1200	2	985.73	986.83	0
154	1	83.33	1200	0	1100	1200	2	987.9	988.99	0
155	1	83.33	1200	0	1100	1150	1	990.06	992.02	0
156	1	83.33	1200	0	1100	1125	1	993.09	994.71	0
157	1	83.33	1200	0	1100	1112.5	1	995.78	996.96	0
158	1	83.33	1200	0	1100	1106.25	1	998.03	998.81	0
159	1	83.33	1200	0	1100	1106.25	1	999.88	1001.49	0.5
160	1	83.33	1200	0	1100	1106.25	2	1002.56	1003.59	1
161	1	33.33	600	0	200	600	2	1009.53	1015.04	0
162	1	33.33	600	0	200	400	1	1016.12	1016.94	0
163	1	33.33	600	0	300	400	2	1018.01	1020.4	0
164	1	33.33	600	0	300	350	1	1021.48	1023.45	0
165	1	33.33	600	0	325	350	2	1024.53	1026.81	0
166	1	33.33	600	0	337.5	350	2	1027.88	1029.3	0
167	1	33.33	600	0	337.5	350	1	1030.37	1032.1	0.5
168	1	33.33	600	0	337.5	350	2	1033.17	1034.22	1
169	1	33.33	1200	600	800	1200	2	1039.89	1043.79	0
170	1	33.33	1200	600	800	1000	1	1044.87	1046.06	0
171	1	33.33	1200	600	800	900	1	1047.13	1048.28	0
172	1	33.33	1200	600	850	900	2	1049.36	1051.52	0
173	1	33.33	1200	600	875	900	2	1052.6	1054.21	0
174	1	33.33	1200	600	887.5	900	2	1055.29	1055.78	0
175	1	33.33	1200	600	887.5	900	1	1056.85	1057.96	0.5
176	1	33.33	1200	600	887.5	900	2	1059.04	1060.9	1
