# Supplementary material for: Dopaminergic Drug Effects on Probability Weighting during Risky Decision Making
Source: eNeuro. 2018 Apr 6;5(2):ENEURO.0330-18.2018. doi: 10.1523/ENEURO.0330-18.2018 (PMC5889481; doi:10.1523/ENEURO.0330-18.2018)
Supplement: Extended Data 1 — Raw data and MATLAB code for the prospect theory parameter estimation procedure implemented in the study. The code includes scripts for the main parameter estimation steps, parameter recovery, and checking the quality of the estimation. Download Extended Data 1, ZIP file. [file sup_enu-eN-NWR-0330-17-s02.zip › ExtendedData/Data/taskCE_Exp_33_Ses_2.xlsx]

## Sheet: taskCE_Exp_33_Ses_2
=======================================================================================================================================================
***** CASH EQUIVALENT TASK ***** subject ID: Exp_33_Ses_2
***** 2012-07-04 13:20:55 ***** filename: taskCE_Exp_33_Ses_2.txt
=======================================================================================================================================================
Block: 0 = practice, 1 = first session, 2 = second session
Order of blocks: 1 (1 = WINS - LOSSES, 2 = LOSSES - WINS)
Output directory: C:\Users\liejan\Desktop\Documents\Experiments\CE\logfiles
==== BEGIN === start of experiment (in seconds) : 26411.4359 ==========================================================================================
#Trial	Block	Probability	Cash	AltCash	LowerBound	UpperBound	Response	PresentationTime	ResponseTime	Advance
1	1	33.33	1000	400	400	600	1	183.75	186.04	0
2	1	33.33	1000	400	400	500	1	187.11	189.39	0
3	1	33.33	1000	400	450	500	2	190.46	191.18	0
4	1	33.33	1000	400	475	500	2	192.26	193.16	0
5	1	33.33	1000	400	487.5	500	2	194.23	194.77	0
6	1	33.33	1000	400	493.75	500	2	195.84	196.38	0
7	1	33.33	1000	400	493.75	500	1	197.45	198.33	0.5
8	1	33.33	1000	400	493.75	500	2	199.41	200.81	1
9	1	50	1200	0	0	600	1	210.48	213.13	0
10	1	50	1200	0	300	600	2	214.21	215.06	0
11	1	50	1200	0	450	600	2	216.13	217.05	0
12	1	50	1200	0	525	600	2	218.12	219.21	0
13	1	50	1200	0	562.5	600	2	220.29	221.16	0
14	1	50	1200	0	581.25	600	2	222.23	222.89	0
15	1	50	1200	0	581.25	600	1	223.97	224.79	0.5
16	1	50	1200	0	581.25	600	2	225.86	229.85	1
17	1	33.33	1200	0	0	400	1	236.07	236.96	0
18	1	33.33	1200	0	200	400	2	238.03	240.99	0
19	1	33.33	1200	0	200	300	1	242.06	243.5	0
20	1	33.33	1200	0	250	300	2	244.58	245.57	0
21	1	33.33	1200	0	250	275	1	246.65	248.05	0
22	1	33.33	1200	0	250	262.5	1	249.13	250.03	0
23	1	33.33	1200	0	250	262.5	1	251.1	252.32	0.5
24	1	33.33	1200	0	250	262.5	2	253.39	254.53	1
25	1	83.33	1200	0	1000	1200	2	261.65	262.32	0
26	1	83.33	1200	0	1000	1100	1	263.39	264.79	0
27	1	83.33	1200	0	1000	1050	1	265.86	269.79	0
28	1	83.33	1200	0	1000	1025	1	270.86	271.44	0
29	1	83.33	1200	0	1000	1012.5	1	272.52	273.19	0
30	1	83.33	1200	0	1000	1006.25	1	274.26	274.95	0
31	1	83.33	1200	0	1000	1006.25	1	276.02	277.58	0.5
32	1	83.33	1200	0	1000	1006.25	2	278.65	279.83	1
33	1	33.33	1200	900	900	1000	1	285.43	288.41	0
34	1	33.33	1200	900	900	950	1	289.49	290.85	0
35	1	33.33	1200	900	900	925	1	291.93	292.58	0
36	1	33.33	1200	900	900	912.5	1	293.65	294.23	0
37	1	33.33	1200	900	900	906.25	1	295.3	295.9	0
38	1	33.33	1200	900	900	903.13	1	296.97	297.42	0
39	1	33.33	1200	900	900	903.13	1	298.49	300.24	0.5
40	1	33.33	1200	900	900	903.13	2	301.31	302.89	1
41	1	16.67	1200	0	0	200	1	310.07	310.54	0
42	1	16.67	1200	0	0	100	1	311.61	312.25	0
43	1	16.67	1200	0	0	50	1	313.32	314.12	0
44	1	16.67	1200	0	0	25	1	315.19	315.66	0
45	1	16.67	1200	0	0	12.5	1	316.73	317.97	0
46	1	16.67	1200	0	0	6.25	1	319.04	319.77	0
47	1	16.67	1200	0	0	6.25	1	320.84	321.68	0.5
48	1	16.67	1200	0	0	6.25	1	322.76	323.4	0
49	1	16.67	1200	0	0	200	1	324.47	325.04	0
50	1	16.67	1200	0	100	200	2	326.11	327.31	0
51	1	16.67	1200	0	150	200	2	328.38	329.53	0
52	1	16.67	1200	0	175	200	2	330.61	331.38	0
53	1	16.67	1200	0	187.5	200	2	332.45	333.08	0
54	1	16.67	1200	0	193.75	200	2	334.16	334.72	0
55	1	16.67	1200	0	193.75	200	2	335.79	336.77	0
56	1	16.67	1200	0	193.75	200	2	337.85	339.03	0
57	1	16.67	1200	0	200	1200	2	340.1	341.08	0
58	1	16.67	1200	0	200	700	1	342.15	343.34	0
59	1	16.67	1200	0	200	450	1	344.41	345.52	0
60	1	16.67	1200	0	200	325	1	346.6	347.78	0
61	1	16.67	1200	0	200	262.5	1	348.85	349.56	0
62	1	16.67	1200	0	200	231.25	1	350.63	351.18	0
63	1	16.67	1200	0	200	231.25	1	352.25	352.84	0.5
64	1	16.67	1200	0	200	231.25	2	353.91	354.79	1
65	1	33.33	600	0	0	200	1	360.88	363.92	0
66	1	33.33	600	0	100	200	2	365	365.76	0
67	1	33.33	600	0	150	200	2	366.83	368.4	0
68	1	33.33	600	0	175	200	2	369.48	369.88	0
69	1	33.33	600	0	187.5	200	2	370.95	371.62	0
70	1	33.33	600	0	193.75	200	2	372.69	373.21	0
71	1	33.33	600	0	193.75	200	2	374.28	375.23	0
72	1	33.33	600	0	193.75	200	2	376.3	379.26	0
73	1	33.33	600	0	0	200	1	380.33	382.42	0
74	1	33.33	600	0	100	200	2	383.49	384.38	0
75	1	33.33	600	0	150	200	2	385.45	388.92	0
76	1	33.33	600	0	150	175	1	390	390.55	0
77	1	33.33	600	0	162.5	175	2	391.62	394.11	0
78	1	33.33	600	0	162.5	168.75	1	395.19	396.49	0
79	1	33.33	600	0	162.5	168.75	1	397.56	398.95	0.5
80	1	33.33	600	0	162.5	168.75	2	400.03	401.16	1
81	1	33.33	1200	600	600	800	1	406.85	407.82	0
82	1	33.33	1200	600	600	700	1	408.89	410.17	0
83	1	33.33	1200	600	600	650	1	411.24	412.23	0
84	1	33.33	1200	600	625	650	2	413.3	414.35	0
85	1	33.33	1200	600	637.5	650	2	415.42	416.67	0
86	1	33.33	1200	600	643.75	650	2	417.74	418.91	0
87	1	33.33	1200	600	643.75	650	1	419.99	421.28	0.5
88	1	33.33	1200	600	643.75	650	2	422.36	424.02	1
89	1	66.67	1200	0	0	800	1	429.18	430.81	0
90	1	66.67	1200	0	400	800	2	431.88	433.52	0
91	1	66.67	1200	0	400	600	1	434.6	436.51	0
92	1	66.67	1200	0	500	600	2	437.58	438.16	0
93	1	66.67	1200	0	550	600	2	439.23	439.51	0
94	1	66.67	1200	0	575	600	2	440.58	441.22	0
95	1	66.67	1200	0	575	600	1	442.29	443.08	0.5
96	1	66.67	1200	0	575	600	2	444.15	445.92	1
97	1	33.33	600	300	300	400	1	452.33	454.46	0
98	1	33.33	600	300	300	350	1	455.53	457.06	0
99	1	33.33	600	300	325	350	2	458.14	459.18	0
100	1	33.33	600	300	337.5	350	2	460.26	461.67	0
101	1	33.33	600	300	343.75	350	2	462.75	463.69	0
102	1	33.33	600	300	346.88	350	2	464.76	465.8	0
103	1	33.33	600	300	346.88	350	1	466.88	467.57	0.5
104	1	33.33	600	300	346.88	350	2	468.64	469.7	1
105	2	83.33	-1200	0	-1000	-1200	1	474.56	477.17	0
106	2	83.33	-1200	0	-1000	-1100	2	478.24	481.83	0
107	2	83.33	-1200	0	-1050	-1100	1	482.91	485.66	0
108	2	83.33	-1200	0	-1075	-1100	1	486.74	489.54	0
109	2	83.33	-1200	0	-1087.5	-1100	1	490.61	491.26	0
110	2	83.33	-1200	0	-1093.75	-1100	1	492.33	494.32	0
111	2	83.33	-1200	0	-1093.75	-1100	1	495.39	496.7	0.5
112	2	83.33	-1200	0	-1093.75	-1100	2	497.78	498.38	1
113	2	16.67	-1200	0	-200	-1200	1	503.81	504.28	0
114	2	16.67	-1200	0	-200	-700	2	505.35	506.78	0
115	2	16.67	-1200	0	-200	-450	2	507.85	510.42	0
116	2	16.67	-1200	0	-325	-450	1	511.49	512.92	0
117	2	16.67	-1200	0	-387.5	-450	1	513.99	514.89	0
118	2	16.67	-1200	0	-387.5	-418.75	2	515.96	516.53	0
119	2	16.67	-1200	0	-387.5	-418.75	2	517.6	519.05	0
120	2	16.67	-1200	0	-387.5	-418.75	2	520.12	521	0
121	2	16.67	-1200	0	-200	-1200	1	522.07	522.79	0
122	2	16.67	-1200	0	-200	-700	2	523.86	524.56	0
123	2	16.67	-1200	0	-200	-450	2	525.63	530.49	0
124	2	16.67	-1200	0	-325	-450	1	531.56	532.68	0
125	2	16.67	-1200	0	-387.5	-450	1	533.75	534.68	0
126	2	16.67	-1200	0	-418.75	-450	1	535.75	537.76	0
127	2	16.67	-1200	0	-418.75	-450	2	538.83	539.55	0
128	2	16.67	-1200	0	-418.75	-450	1	540.62	541.81	0
129	2	16.67	-1200	0	-200	-1200	1	542.88	544.7	0
130	2	16.67	-1200	0	-200	-700	2	545.78	549.25	0
131	2	16.67	-1200	0	-200	-450	2	550.32	553.33	0
132	2	16.67	-1200	0	-325	-450	1	554.41	555.21	0
133	2	16.67	-1200	0	-387.5	-450	1	556.29	557.14	0
134	2	16.67	-1200	0	-387.5	-418.75	2	558.21	558.71	0
135	2	16.67	-1200	0	-387.5	-418.75	1	559.78	560.76	0.5
136	2	16.67	-1200	0	-387.5	-418.75	1	561.83	562.81	0
137	2	16.67	-1200	0	0	-200	2	563.88	565.04	0
138	2	16.67	-1200	0	0	-100	2	566.11	566.93	0
139	2	16.67	-1200	0	0	-50	2	568.01	568.69	0
140	2	16.67	-1200	0	0	-25	2	569.76	570.33	0
141	2	16.67	-1200	0	0	-12.5	2	571.4	571.92	0
142	2	16.67	-1200	0	0	-6.25	2	572.99	573.77	0
143	2	16.67	-1200	0	0	-6.25	1	574.84	575.31	0.5
144	2	16.67	-1200	0	0	-6.25	2	576.38	577.77	1
145	2	33.33	-1000	-400	-400	-600	2	583.53	587.19	0
146	2	33.33	-1000	-400	-400	-500	2	588.26	589.82	0
147	2	33.33	-1000	-400	-400	-450	2	590.9	592.5	0
148	2	33.33	-1000	-400	-400	-425	2	593.58	595.57	0
149	2	33.33	-1000	-400	-400	-412.5	2	596.65	597.51	0
150	2	33.33	-1000	-400	-400	-406.25	2	598.58	599.53	0
151	2	33.33	-1000	-400	-400	-406.25	1	600.6	602.36	0.5
152	2	33.33	-1000	-400	-400	-406.25	2	603.43	605.21	1
153	2	50	-1200	0	0	-600	2	609.68	610.52	0
154	2	50	-1200	0	-300	-600	1	611.59	614.2	0
155	2	50	-1200	0	-450	-600	1	615.27	618.28	0
156	2	50	-1200	0	-525	-600	1	619.36	621.59	0
157	2	50	-1200	0	-562.5	-600	1	622.66	623.37	0
158	2	50	-1200	0	-581.25	-600	1	624.44	625.24	0
159	2	50	-1200	0	-581.25	-600	1	626.31	627.65	0.5
160	2	50	-1200	0	-581.25	-600	2	628.73	629.28	1
161	2	33.33	-1200	-600	-600	-800	2	633.86	635.8	0
162	2	33.33	-1200	-600	-600	-700	2	636.88	637.64	0
163	2	33.33	-1200	-600	-600	-650	2	638.72	640.42	0
164	2	33.33	-1200	-600	-600	-625	2	641.5	642.28	0
165	2	33.33	-1200	-600	-600	-612.5	2	643.36	644.09	0
166	2	33.33	-1200	-600	-600	-606.25	2	645.17	645.75	0
167	2	33.33	-1200	-600	-600	-606.25	1	646.82	648.07	0.5
168	2	33.33	-1200	-600	-600	-606.25	1	649.14	653.35	0
169	2	33.33	-1200	-600	-600	-800	2	654.42	656.32	0
170	2	33.33	-1200	-600	-600	-700	2	657.4	659.72	0
171	2	33.33	-1200	-600	-600	-650	2	660.79	661.98	0
172	2	33.33	-1200	-600	-600	-625	2	663.05	663.99	0
173	2	33.33	-1200	-600	-600	-612.5	2	665.06	665.51	0
174	2	33.33	-1200	-600	-600	-606.25	2	666.58	667.05	0
175	2	33.33	-1200	-600	-600	-606.25	1	668.12	669.12	0.5
176	2	33.33	-1200	-600	-600	-606.25	2	670.2	672.03	1
177	2	33.33	-600	-300	-400	-600	1	677.15	680.44	0
178	2	33.33	-600	-300	-400	-500	2	681.51	682.99	0
179	2	33.33	-600	-300	-450	-500	1	684.06	688	0
180	2	33.33	-600	-300	-450	-475	2	689.08	690.16	0
181	2	33.33	-600	-300	-450	-462.5	2	691.23	693.78	0
182	2	33.33	-600	-300	-450	-456.25	2	694.85	695.29	0
183	2	33.33	-600	-300	-450	-456.25	2	696.36	699.46	0
184	2	33.33	-600	-300	-450	-456.25	1	700.53	701.36	0
185	2	33.33	-600	-300	-300	-400	2	702.43	704.05	0
186	2	33.33	-600	-300	-300	-350	2	705.12	706.31	0
187	2	33.33	-600	-300	-300	-325	2	707.38	708.88	0
188	2	33.33	-600	-300	-300	-312.5	2	709.96	710.53	0
189	2	33.33	-600	-300	-300	-306.25	2	711.6	712.27	0
190	2	33.33	-600	-300	-300	-303.13	2	713.35	713.99	0
191	2	33.33	-600	-300	-300	-303.13	1	715.06	716.21	0.5
192	2	33.33	-600	-300	-300	-303.13	1	717.28	721.15	0
193	2	33.33	-600	-300	-300	-400	2	722.23	726.47	0
194	2	33.33	-600	-300	-350	-400	1	727.55	728.95	0
195	2	33.33	-600	-300	-350	-375	2	730.03	730.99	0
196	2	33.33	-600	-300	-362.5	-375	1	732.06	733.02	0
197	2	33.33	-600	-300	-368.75	-375	1	734.09	735.16	0
198	2	33.33	-600	-300	-371.88	-375	1	736.24	736.91	0
199	2	33.33	-600	-300	-371.88	-375	2	737.99	738.63	0
200	2	33.33	-600	-300	-371.88	-375	2	739.7	741.12	0
201	2	33.33	-600	-300	-300	-400	2	742.2	743.4	0
202	2	33.33	-600	-300	-350	-400	1	744.48	746.95	0
203	2	33.33	-600	-300	-375	-400	1	748.02	748.75	0
204	2	33.33	-600	-300	-387.5	-400	1	749.83	750.43	0
205	2	33.33	-600	-300	-393.75	-400	1	751.51	752.69	0
206	2	33.33	-600	-300	-393.75	-396.88	2	753.76	755.72	0
207	2	33.33	-600	-300	-393.75	-396.88	1	756.8	758.2	0.5
208	2	33.33	-600	-300	-393.75	-396.88	1	759.28	763.6	0
209	2	33.33	-600	-300	-400	-600	1	764.68	768.43	0
210	2	33.33	-600	-300	-400	-500	2	769.51	770.75	0
211	2	33.33	-600	-300	-450	-500	1	771.82	773.88	0
212	2	33.33	-600	-300	-450	-475	2	774.96	776.99	0
213	2	33.33	-600	-300	-462.5	-475	1	778.07	779.15	0
214	2	33.33	-600	-300	-468.75	-475	1	780.22	780.66	0
215	2	33.33	-600	-300	-468.75	-475	1	781.73	782.4	0.5
216	2	33.33	-600	-300	-468.75	-475	2	783.47	784.01	1
217	2	33.33	-1200	0	0	-400	2	788.24	788.68	0
218	2	33.33	-1200	0	-200	-400	1	789.75	791.2	0
219	2	33.33	-1200	0	-200	-300	2	792.28	793.07	0
220	2	33.33	-1200	0	-250	-300	1	794.15	795.87	0
221	2	33.33	-1200	0	-275	-300	1	796.95	797.63	0
222	2	33.33	-1200	0	-287.5	-300	1	798.7	799.58	0
223	2	33.33	-1200	0	-287.5	-300	2	800.66	801.46	0
224	2	33.33	-1200	0	-287.5	-300	2	802.53	803.74	0
225	2	33.33	-1200	0	0	-400	2	804.81	805.48	0
226	2	33.33	-1200	0	-200	-400	1	806.55	807.81	0
227	2	33.33	-1200	0	-300	-400	1	808.88	809.56	0
228	2	33.33	-1200	0	-350	-400	1	810.63	811.34	0
229	2	33.33	-1200	0	-375	-400	1	812.41	813.14	0
230	2	33.33	-1200	0	-387.5	-400	1	814.21	814.93	0
231	2	33.33	-1200	0	-387.5	-400	1	816	816.98	0.5
232	2	33.33	-1200	0	-387.5	-400	2	818.06	818.54	1
233	2	33.33	-600	0	0	-200	2	822.68	823.03	0
234	2	33.33	-600	0	0	-100	2	824.1	825.49	0
235	2	33.33	-600	0	-50	-100	1	826.56	828.64	0
236	2	33.33	-600	0	-75	-100	1	829.71	830.14	0
237	2	33.33	-600	0	-87.5	-100	1	831.21	831.7	0
238	2	33.33	-600	0	-93.75	-100	1	832.77	833.22	0
239	2	33.33	-600	0	-93.75	-100	2	834.29	835.7	0
240	2	33.33	-600	0	-93.75	-100	2	836.77	837.74	0
241	2	33.33	-600	0	0	-200	2	838.82	839.91	0
242	2	33.33	-600	0	-100	-200	1	840.99	841.78	0
243	2	33.33	-600	0	-150	-200	1	842.85	843.8	0
244	2	33.33	-600	0	-175	-200	1	844.87	845.43	0
245	2	33.33	-600	0	-187.5	-200	1	846.5	847.04	0
246	2	33.33	-600	0	-193.75	-200	1	848.11	848.57	0
247	2	33.33	-600	0	-193.75	-200	1	849.64	850.19	0.5
248	2	33.33	-600	0	-193.75	-200	2	851.26	851.76	1
249	2	33.33	-1200	-900	-900	-1000	2	857.03	857.81	0
250	2	33.33	-1200	-900	-900	-950	2	858.88	861.21	0
251	2	33.33	-1200	-900	-900	-925	2	862.28	862.84	0
252	2	33.33	-1200	-900	-900	-912.5	2	863.91	864.35	0
253	2	33.33	-1200	-900	-900	-906.25	2	865.42	866.09	0
254	2	33.33	-1200	-900	-900	-903.13	2	867.16	867.6	0
255	2	33.33	-1200	-900	-900	-903.13	1	868.67	869.5	0.5
256	2	33.33	-1200	-900	-900	-903.13	2	870.57	872.03	1
257	2	66.67	-1200	0	-800	-1200	1	877.61	877.99	0
258	2	66.67	-1200	0	-1000	-1200	1	879.06	881.57	0
259	2	66.67	-1200	0	-1000	-1100	2	882.65	883.41	0
260	2	66.67	-1200	0	-1000	-1050	2	884.48	885.9	0
261	2	66.67	-1200	0	-1025	-1050	1	886.98	888.28	0
262	2	66.67	-1200	0	-1037.5	-1050	1	889.35	890.21	0
263	2	66.67	-1200	0	-1037.5	-1050	1	891.28	894.37	0.5
264	2	66.67	-1200	0	-1037.5	-1050	2	895.45	896.17	1
