# Supplementary material for: Dopaminergic Drug Effects on Probability Weighting during Risky Decision Making
Source: eNeuro. 2018 Apr 6;5(2):ENEURO.0330-18.2018. doi: 10.1523/ENEURO.0330-18.2018 (PMC5889481; doi:10.1523/ENEURO.0330-18.2018)
Supplement: Extended Data 1 — Raw data and MATLAB code for the prospect theory parameter estimation procedure implemented in the study. The code includes scripts for the main parameter estimation steps, parameter recovery, and checking the quality of the estimation. Download Extended Data 1, ZIP file. [file sup_enu-eN-NWR-0330-17-s02.zip › ExtendedData/Data/taskCE_Exp_34_Ses_1.xlsx]

## Sheet: taskCE_Exp_34_Ses_1
=======================================================================================================================================================
***** CASH EQUIVALENT TASK ***** subject ID: Exp_34_Ses_1
***** 2012-07-24 13:14:02 ***** filename: taskCE_Exp_34_Ses_1.txt
=======================================================================================================================================================
Block: 0 = practice, 1 = first session, 2 = second session
Order of blocks: 1 (1 = WINS - LOSSES, 2 = LOSSES - WINS)
Output directory: C:\Users\liejan\Desktop\Documents\Experiments\CE\logfiles
==== BEGIN === start of experiment (in seconds) : 26000.5507 ==========================================================================================
#Trial	Block	Probability	Cash	AltCash	LowerBound	UpperBound	Response	PresentationTime	ResponseTime	Advance
1	1	83.33	1200	0	1000	1200	2	276.01	278.09	0
2	1	83.33	1200	0	1000	1100	1	279.17	283.02	0
3	1	83.33	1200	0	1000	1050	1	284.09	286.62	0
4	1	83.33	1200	0	1000	1025	1	287.69	288.53	0
5	1	83.33	1200	0	1000	1012.5	1	289.6	292.21	0
6	1	83.33	1200	0	1006.25	1012.5	2	293.29	295.91	0
7	1	83.33	1200	0	1006.25	1012.5	1	296.99	299.63	0.5
8	1	83.33	1200	0	1006.25	1012.5	2	300.71	303.22	1
9	1	33.33	1000	400	600	1000	2	312.82	314.77	0
10	1	33.33	1000	400	600	800	1	315.85	317.55	0
11	1	33.33	1000	400	600	700	1	318.63	321.64	0
12	1	33.33	1000	400	600	650	1	322.72	323.81	0
13	1	33.33	1000	400	600	625	1	324.89	326.41	0
14	1	33.33	1000	400	612.5	625	2	327.48	327.92	0
15	1	33.33	1000	400	612.5	625	1	328.99	331.49	0.5
16	1	33.33	1000	400	612.5	625	2	332.57	333.81	1
17	1	50	1200	0	0	600	1	339.24	342.04	0
18	1	50	1200	0	300	600	2	343.12	345.8	0
19	1	50	1200	0	450	600	2	346.88	348.4	0
20	1	50	1200	0	525	600	2	349.48	352.37	0
21	1	50	1200	0	525	562.5	1	353.45	354.41	0
22	1	50	1200	0	525	543.75	1	355.49	356.53	0
23	1	50	1200	0	525	543.75	1	357.61	359.02	0.5
24	1	50	1200	0	525	543.75	2	360.1	364.08	1
25	1	33.33	600	0	0	200	1	371.63	374.85	0
26	1	33.33	600	0	100	200	2	375.92	378.21	0
27	1	33.33	600	0	100	150	1	379.29	380.32	0
28	1	33.33	600	0	100	125	1	381.4	383	0
29	1	33.33	600	0	112.5	125	2	384.08	384.76	0
30	1	33.33	600	0	118.75	125	2	385.83	386.57	0
31	1	33.33	600	0	118.75	125	1	387.65	391.25	0.5
32	1	33.33	600	0	118.75	125	2	392.32	394.15	1
33	1	33.33	1200	600	800	1200	2	398.97	401.76	0
34	1	33.33	1200	600	800	1000	1	402.84	404.47	0
35	1	33.33	1200	600	800	900	1	405.55	406.47	0
36	1	33.33	1200	600	800	850	1	407.55	408.32	0
37	1	33.33	1200	600	800	825	1	409.4	411.28	0
38	1	33.33	1200	600	812.5	825	2	412.35	412.73	0
39	1	33.33	1200	600	812.5	825	1	413.81	415.42	0.5
40	1	33.33	1200	600	812.5	825	1	416.5	419.26	0
41	1	33.33	1200	600	600	800	1	420.34	423.68	0
42	1	33.33	1200	600	700	800	2	424.76	426.44	0
43	1	33.33	1200	600	700	750	1	427.52	428.67	0
44	1	33.33	1200	600	700	725	1	429.75	432.62	0
45	1	33.33	1200	600	712.5	725	2	433.7	435.71	0
46	1	33.33	1200	600	718.75	725	2	436.79	438.29	0
47	1	33.33	1200	600	718.75	725	1	439.37	440.8	0.5
48	1	33.33	1200	600	718.75	725	2	441.88	442.96	1
49	1	33.33	1200	900	1000	1200	2	449.99	452.24	0
50	1	33.33	1200	900	1000	1100	1	453.32	456.84	0
51	1	33.33	1200	900	1000	1050	1	457.92	459.33	0
52	1	33.33	1200	900	1000	1025	1	460.41	461.23	0
53	1	33.33	1200	900	1000	1012.5	1	462.3	462.76	0
54	1	33.33	1200	900	1000	1006.25	1	463.83	464.61	0
55	1	33.33	1200	900	1000	1006.25	1	465.69	467.32	0.5
56	1	33.33	1200	900	1000	1006.25	2	468.4	469.02	1
57	1	16.67	1200	0	0	200	1	474.52	477.6	0
58	1	16.67	1200	0	100	200	2	478.68	480.01	0
59	1	16.67	1200	0	100	150	1	481.09	481.4	0
60	1	16.67	1200	0	100	125	1	482.48	482.72	0
61	1	16.67	1200	0	100	112.5	1	483.8	484.13	0
62	1	16.67	1200	0	100	106.25	1	485.21	485.48	0
63	1	16.67	1200	0	100	106.25	1	486.56	487.96	0.5
64	1	16.67	1200	0	100	106.25	2	489.04	490.75	1
65	1	66.67	1200	0	0	800	1	496.11	498.17	0
66	1	66.67	1200	0	400	800	2	499.25	500.37	0
67	1	66.67	1200	0	400	600	1	501.45	502.55	0
68	1	66.67	1200	0	500	600	2	503.62	505.6	0
69	1	66.67	1200	0	550	600	2	506.67	508.07	0
70	1	66.67	1200	0	575	600	2	509.15	509.79	0
71	1	66.67	1200	0	575	600	1	510.86	511.95	0.5
72	1	66.67	1200	0	575	600	2	513.02	515	1
73	1	33.33	600	300	400	600	2	520.39	523.02	0
74	1	33.33	600	300	400	500	1	524.1	525.19	0
75	1	33.33	600	300	450	500	2	526.27	528.13	0
76	1	33.33	600	300	450	475	1	529.21	529.55	0
77	1	33.33	600	300	450	462.5	1	530.63	533.17	0
78	1	33.33	600	300	450	456.25	1	534.25	535.27	0
79	1	33.33	600	300	450	456.25	2	536.35	539.95	0
80	1	33.33	600	300	450	456.25	1	541.03	544.47	0
81	1	33.33	600	300	300	400	1	545.55	548.92	0
82	1	33.33	600	300	350	400	2	550	555.7	0
83	1	33.33	600	300	375	400	2	556.78	557.94	0
84	1	33.33	600	300	387.5	400	2	559.02	559.58	0
85	1	33.33	600	300	393.75	400	2	560.65	561.29	0
86	1	33.33	600	300	396.88	400	2	562.37	563.67	0
87	1	33.33	600	300	396.88	400	1	564.75	566.31	0.5
88	1	33.33	600	300	396.88	400	2	567.38	569.09	1
89	1	33.33	1200	0	0	400	1	574.07	580.33	0
90	1	33.33	1200	0	200	400	2	581.41	584.15	0
91	1	33.33	1200	0	200	300	1	585.22	585.98	0
92	1	33.33	1200	0	250	300	2	587.05	587.83	0
93	1	33.33	1200	0	275	300	2	588.9	589.52	0
94	1	33.33	1200	0	287.5	300	2	590.6	590.8	0
95	1	33.33	1200	0	287.5	300	1	591.88	592.64	0.5
96	1	33.33	1200	0	287.5	300	2	593.72	594.34	1
97	2	50	-1200	0	0	-600	2	601.99	606.54	0
98	2	50	-1200	0	-300	-600	1	607.62	610.41	0
99	2	50	-1200	0	-300	-450	2	611.49	612.24	0
100	2	50	-1200	0	-375	-450	1	613.32	614.9	0
101	2	50	-1200	0	-412.5	-450	1	615.97	617.38	0
102	2	50	-1200	0	-412.5	-431.25	2	618.45	619.79	0
103	2	50	-1200	0	-412.5	-431.25	1	620.87	627.65	0.5
104	2	50	-1200	0	-412.5	-431.25	2	628.73	629.51	1
105	2	66.67	-1200	0	0	-800	2	636.3	638.87	0
106	2	66.67	-1200	0	-400	-800	1	639.95	641.94	0
107	2	66.67	-1200	0	-600	-800	1	643.02	644.48	0
108	2	66.67	-1200	0	-600	-700	2	645.56	646.26	0
109	2	66.67	-1200	0	-600	-650	2	647.33	647.92	0
110	2	66.67	-1200	0	-625	-650	1	649	649.64	0
111	2	66.67	-1200	0	-625	-650	1	650.72	654.43	0.5
112	2	66.67	-1200	0	-625	-650	2	655.51	660.45	1
113	2	33.33	-600	-300	-300	-400	2	665.64	666.99	0
114	2	33.33	-600	-300	-300	-350	2	668.07	669.63	0
115	2	33.33	-600	-300	-300	-325	2	670.71	671.39	0
116	2	33.33	-600	-300	-300	-312.5	2	672.47	674.13	0
117	2	33.33	-600	-300	-300	-306.25	2	675.21	677.79	0
118	2	33.33	-600	-300	-300	-303.13	2	678.87	679.5	0
119	2	33.33	-600	-300	-300	-303.13	1	680.57	685.16	0.5
120	2	33.33	-600	-300	-300	-303.13	2	686.24	689.53	1
121	2	33.33	-1200	-900	-900	-1000	2	697.07	700.49	0
122	2	33.33	-1200	-900	-950	-1000	1	701.57	703.38	0
123	2	33.33	-1200	-900	-975	-1000	1	704.46	705.4	0
124	2	33.33	-1200	-900	-987.5	-1000	1	706.47	707.86	0
125	2	33.33	-1200	-900	-993.75	-1000	1	708.94	711.05	0
126	2	33.33	-1200	-900	-996.88	-1000	1	712.13	713	0
127	2	33.33	-1200	-900	-996.88	-1000	2	714.07	715.42	0
128	2	33.33	-1200	-900	-996.88	-1000	1	716.49	721.06	0
129	2	33.33	-1200	-900	-1000	-1200	1	722.14	723.45	0
130	2	33.33	-1200	-900	-1100	-1200	1	724.53	726.72	0
131	2	33.33	-1200	-900	-1150	-1200	1	727.8	729.02	0
132	2	33.33	-1200	-900	-1150	-1175	2	730.1	733.97	0
133	2	33.33	-1200	-900	-1150	-1162.5	2	735.05	736.32	0
134	2	33.33	-1200	-900	-1150	-1156.25	2	737.4	738.9	0
135	2	33.33	-1200	-900	-1150	-1156.25	1	739.98	741.3	0.5
136	2	33.33	-1200	-900	-1150	-1156.25	2	742.38	744.96	1
137	2	33.33	-1000	-400	-600	-1000	1	750.69	754.16	0
138	2	33.33	-1000	-400	-800	-1000	1	755.24	757.91	0
139	2	33.33	-1000	-400	-800	-900	2	758.99	760.05	0
140	2	33.33	-1000	-400	-800	-850	2	761.13	763.26	0
141	2	33.33	-1000	-400	-800	-825	2	764.34	765.7	0
142	2	33.33	-1000	-400	-800	-812.5	2	766.78	767.55	0
143	2	33.33	-1000	-400	-800	-812.5	1	768.63	771.25	0.5
144	2	33.33	-1000	-400	-800	-812.5	2	772.32	773.93	1
145	2	83.33	-1200	0	-1000	-1200	1	780.04	781.35	0
146	2	83.33	-1200	0	-1100	-1200	1	782.43	782.75	0
147	2	83.33	-1200	0	-1100	-1150	2	783.83	785.01	0
148	2	83.33	-1200	0	-1100	-1125	2	786.08	786.85	0
149	2	83.33	-1200	0	-1100	-1112.5	2	787.92	788.63	0
150	2	83.33	-1200	0	-1100	-1106.25	2	789.7	790.29	0
151	2	83.33	-1200	0	-1100	-1106.25	1	791.36	792.53	0.5
152	2	83.33	-1200	0	-1100	-1106.25	2	793.6	796.44	1
153	2	33.33	-1200	0	0	-400	2	802.59	806.02	0
154	2	33.33	-1200	0	-200	-400	1	807.1	809.83	0
155	2	33.33	-1200	0	-300	-400	1	810.91	811.69	0
156	2	33.33	-1200	0	-350	-400	1	812.76	813.93	0
157	2	33.33	-1200	0	-375	-400	1	815.01	815.64	0
158	2	33.33	-1200	0	-387.5	-400	1	816.71	817.33	0
159	2	33.33	-1200	0	-387.5	-400	1	818.41	819.99	0.5
160	2	33.33	-1200	0	-387.5	-400	2	821.07	821.9	1
161	2	16.67	-1200	0	-200	-1200	1	827.84	829.63	0
162	2	16.67	-1200	0	-700	-1200	1	830.71	835.09	0
163	2	16.67	-1200	0	-700	-950	2	836.17	837.46	0
164	2	16.67	-1200	0	-700	-825	2	838.54	839.52	0
165	2	16.67	-1200	0	-700	-762.5	2	840.59	841.01	0
166	2	16.67	-1200	0	-700	-731.25	2	842.09	842.68	0
167	2	16.67	-1200	0	-700	-731.25	1	843.76	844.62	0.5
168	2	16.67	-1200	0	-700	-731.25	2	845.69	848.38	1
169	2	33.33	-1200	-600	-800	-1200	1	854.52	855.95	0
170	2	33.33	-1200	-600	-800	-1000	2	857.03	858.39	0
171	2	33.33	-1200	-600	-800	-900	2	859.47	860.53	0
172	2	33.33	-1200	-600	-850	-900	1	861.61	862.6	0
173	2	33.33	-1200	-600	-875	-900	1	863.67	864.84	0
174	2	33.33	-1200	-600	-887.5	-900	1	865.92	867.26	0
175	2	33.33	-1200	-600	-887.5	-900	2	868.34	869.52	0
176	2	33.33	-1200	-600	-887.5	-900	2	870.59	873.84	0
177	2	33.33	-1200	-600	-800	-1200	1	874.92	876.08	0
178	2	33.33	-1200	-600	-800	-1000	2	877.16	878.24	0
179	2	33.33	-1200	-600	-800	-900	2	879.32	880.83	0
180	2	33.33	-1200	-600	-850	-900	1	881.91	883.57	0
181	2	33.33	-1200	-600	-875	-900	1	884.65	886.27	0
182	2	33.33	-1200	-600	-887.5	-900	1	887.35	888.24	0
183	2	33.33	-1200	-600	-887.5	-900	1	889.32	891.66	0.5
184	2	33.33	-1200	-600	-887.5	-900	2	892.74	897.06	1
185	2	33.33	-600	0	-200	-600	1	902.66	903.74	0
186	2	33.33	-600	0	-200	-400	2	904.82	907.21	0
187	2	33.33	-600	0	-300	-400	1	908.29	911.82	0
188	2	33.33	-600	0	-350	-400	1	912.9	913.58	0
189	2	33.33	-600	0	-375	-400	1	914.65	914.88	0
190	2	33.33	-600	0	-387.5	-400	1	915.96	916.24	0
191	2	33.33	-600	0	-387.5	-400	1	917.32	918.63	0.5
192	2	33.33	-600	0	-387.5	-400	2	919.7	920.7	1
