# Supplementary material for: Dopaminergic Drug Effects on Probability Weighting during Risky Decision Making
Source: eNeuro. 2018 Apr 6;5(2):ENEURO.0330-18.2018. doi: 10.1523/ENEURO.0330-18.2018 (PMC5889481; doi:10.1523/ENEURO.0330-18.2018)
Supplement: Extended Data 1 — Raw data and MATLAB code for the prospect theory parameter estimation procedure implemented in the study. The code includes scripts for the main parameter estimation steps, parameter recovery, and checking the quality of the estimation. Download Extended Data 1, ZIP file. [file sup_enu-eN-NWR-0330-17-s02.zip › ExtendedData/Data/taskCE_Exp_34_Ses_2.xlsx]

## Sheet: taskCE_Exp_34_Ses_2
=======================================================================================================================================================
***** CASH EQUIVALENT TASK ***** subject ID: Exp_34_Ses_2
***** 2012-07-30 13:15:15 ***** filename: taskCE_Exp_34_Ses_2.txt
=======================================================================================================================================================
Block: 0 = practice, 1 = first session, 2 = second session
Order of blocks: 2 (1 = WINS - LOSSES, 2 = LOSSES - WINS)
Output directory: C:\Users\liejan\Desktop\Documents\Experiments\CE\logfiles
==== BEGIN === start of experiment (in seconds) : 198869.1968 ==========================================================================================
#Trial	Block	Probability	Cash	AltCash	LowerBound	UpperBound	Response	PresentationTime	ResponseTime	Advance
1	2	33.33	-600	0	-200	-600	1	153.09	154.89	0
2	2	33.33	-600	0	-200	-400	2	155.99	157.36	0
3	2	33.33	-600	0	-300	-400	1	158.45	164.17	0
4	2	33.33	-600	0	-350	-400	1	165.27	167.48	0
5	2	33.33	-600	0	-375	-400	1	168.57	169.09	0
6	2	33.33	-600	0	-387.5	-400	1	170.17	170.96	0
7	2	33.33	-600	0	-387.5	-400	1	172.05	175.56	0.5
8	2	33.33	-600	0	-387.5	-400	2	176.65	177.91	1
9	2	83.33	-1200	0	0	-1000	2	185.11	186.17	0
10	2	83.33	-1200	0	-500	-1000	1	187.26	189.84	0
11	2	83.33	-1200	0	-750	-1000	1	190.93	192.25	0
12	2	83.33	-1200	0	-875	-1000	1	193.34	194.8	0
13	2	83.33	-1200	0	-937.5	-1000	1	195.89	196.26	0
14	2	83.33	-1200	0	-968.75	-1000	1	197.35	198.02	0
15	2	83.33	-1200	0	-968.75	-1000	1	199.11	200.78	0.5
16	2	83.33	-1200	0	-968.75	-1000	2	201.87	202.97	1
17	2	66.67	-1200	0	-800	-1200	1	208.69	214.57	0
18	2	66.67	-1200	0	-800	-1000	2	215.66	217.04	0
19	2	66.67	-1200	0	-800	-900	2	218.13	219.15	0
20	2	66.67	-1200	0	-850	-900	1	220.24	220.57	0
21	2	66.67	-1200	0	-875	-900	1	221.66	221.97	0
22	2	66.67	-1200	0	-887.5	-900	1	223.05	223.4	0
23	2	66.67	-1200	0	-887.5	-900	1	224.48	225.25	0.5
24	2	66.67	-1200	0	-887.5	-900	2	226.33	227.91	1
25	2	33.33	-1200	0	-400	-1200	1	236.19	238.74	0
26	2	33.33	-1200	0	-800	-1200	1	239.83	241.22	0
27	2	33.33	-1200	0	-800	-1000	2	242.31	243.2	0
28	2	33.33	-1200	0	-900	-1000	1	244.29	245.9	0
29	2	33.33	-1200	0	-950	-1000	1	246.99	247.36	0
30	2	33.33	-1200	0	-975	-1000	1	248.45	248.64	0
31	2	33.33	-1200	0	-975	-1000	1	249.73	249.94	0.5
32	2	33.33	-1200	0	-975	-1000	2	251.03	252.4	1
33	2	33.33	-600	-300	-300	-400	2	257.36	258.11	0
34	2	33.33	-600	-300	-300	-350	2	259.2	260.73	0
35	2	33.33	-600	-300	-300	-325	2	261.82	262.4	0
36	2	33.33	-600	-300	-300	-312.5	2	263.49	264.62	0
37	2	33.33	-600	-300	-300	-306.25	2	265.71	268.38	0
38	2	33.33	-600	-300	-303.13	-306.25	1	269.47	270.53	0
39	2	33.33	-600	-300	-303.13	-306.25	1	271.62	275.33	0.5
40	2	33.33	-600	-300	-303.13	-306.25	2	276.42	280.29	1
41	2	33.33	-1200	-600	-600	-800	2	286.46	290.08	0
42	2	33.33	-1200	-600	-600	-700	2	291.17	292.92	0
43	2	33.33	-1200	-600	-650	-700	1	294.02	294.66	0
44	2	33.33	-1200	-600	-675	-700	1	295.75	296.12	0
45	2	33.33	-1200	-600	-687.5	-700	1	297.2	297.42	0
46	2	33.33	-1200	-600	-693.75	-700	1	298.51	299.25	0
47	2	33.33	-1200	-600	-693.75	-700	1	300.34	301.55	0.5
48	2	33.33	-1200	-600	-693.75	-700	2	302.64	304.72	1
49	2	16.67	-1200	0	-200	-1200	1	309.76	310.51	0
50	2	16.67	-1200	0	-200	-700	2	311.6	315.24	0
51	2	16.67	-1200	0	-450	-700	1	316.33	317.67	0
52	2	16.67	-1200	0	-575	-700	1	318.76	319.25	0
53	2	16.67	-1200	0	-637.5	-700	1	320.34	320.55	0
54	2	16.67	-1200	0	-668.75	-700	1	321.64	321.86	0
55	2	16.67	-1200	0	-668.75	-700	1	322.95	323.3	0.5
56	2	16.67	-1200	0	-668.75	-700	2	324.39	325	1
57	2	33.33	-1200	-900	-900	-1000	2	330.22	333.46	0
58	2	33.33	-1200	-900	-950	-1000	1	334.55	337.39	0
59	2	33.33	-1200	-900	-975	-1000	1	338.48	340.61	0
60	2	33.33	-1200	-900	-987.5	-1000	1	341.7	342.03	0
61	2	33.33	-1200	-900	-993.75	-1000	1	343.12	343.51	0
62	2	33.33	-1200	-900	-996.88	-1000	1	344.6	344.91	0
63	2	33.33	-1200	-900	-996.88	-1000	1	346	346.45	0.5
64	2	33.33	-1200	-900	-996.88	-1000	2	347.54	348.04	1
65	2	50	-1200	0	-600	-1200	1	353.81	354.83	0
66	2	50	-1200	0	-900	-1200	1	355.93	358.75	0
67	2	50	-1200	0	-900	-1050	2	359.85	361.01	0
68	2	50	-1200	0	-975	-1050	1	362.1	362.67	0
69	2	50	-1200	0	-975	-1012.5	2	363.76	364.83	0
70	2	50	-1200	0	-993.75	-1012.5	1	365.93	367.24	0
71	2	50	-1200	0	-993.75	-1012.5	1	368.33	369.33	0.5
72	2	50	-1200	0	-993.75	-1012.5	1	370.42	371.12	0
73	2	50	-1200	0	-600	-1200	1	372.21	375.34	0
74	2	50	-1200	0	-900	-1200	1	376.43	377.04	0
75	2	50	-1200	0	-900	-1050	2	378.13	378.87	0
76	2	50	-1200	0	-975	-1050	1	379.96	380.58	0
77	2	50	-1200	0	-1012.5	-1050	1	381.67	383.15	0
78	2	50	-1200	0	-1012.5	-1031.25	2	384.24	385.86	0
79	2	50	-1200	0	-1012.5	-1031.25	1	386.95	391.4	0.5
80	2	50	-1200	0	-1012.5	-1031.25	2	392.49	393.55	1
81	2	33.33	-1000	-400	-600	-1000	1	399.36	404.02	0
82	2	33.33	-1000	-400	-600	-800	2	405.12	406.22	0
83	2	33.33	-1000	-400	-700	-800	1	407.32	408.62	0
84	2	33.33	-1000	-400	-750	-800	1	409.71	409.94	0
85	2	33.33	-1000	-400	-775	-800	1	411.03	411.29	0
86	2	33.33	-1000	-400	-787.5	-800	1	412.38	413.06	0
87	2	33.33	-1000	-400	-787.5	-800	1	414.14	414.6	0.5
88	2	33.33	-1000	-400	-787.5	-800	2	415.69	416.33	1
89	1	66.67	1200	0	0	800	1	422.87	430.54	0
90	1	66.67	1200	0	400	800	2	431.63	432.89	0
91	1	66.67	1200	0	400	600	1	433.98	435.19	0
92	1	66.67	1200	0	500	600	2	436.28	437.29	0
93	1	66.67	1200	0	550	600	2	438.38	439	0
94	1	66.67	1200	0	575	600	2	440.09	440.31	0
95	1	66.67	1200	0	575	600	2	441.4	441.61	0
96	1	66.67	1200	0	575	600	2	442.7	443.13	0
97	1	66.67	1200	0	800	1200	2	444.22	444.42	0
98	1	66.67	1200	0	800	1000	1	445.51	446.95	0
99	1	66.67	1200	0	800	900	1	448.04	452.13	0
100	1	66.67	1200	0	800	850	1	453.22	454.8	0
101	1	66.67	1200	0	800	825	1	455.89	456.34	0
102	1	66.67	1200	0	800	812.5	1	457.43	458.15	0
103	1	66.67	1200	0	800	812.5	1	459.24	460.08	0.5
104	1	66.67	1200	0	800	812.5	1	461.17	462.05	0
105	1	66.67	1200	0	0	800	1	463.14	463.86	0
106	1	66.67	1200	0	400	800	2	464.95	465.88	0
107	1	66.67	1200	0	400	600	1	466.97	467.74	0
108	1	66.67	1200	0	400	500	1	468.82	470.02	0
109	1	66.67	1200	0	450	500	2	471.11	472.17	0
110	1	66.67	1200	0	475	500	2	473.26	473.84	0
111	1	66.67	1200	0	475	500	2	474.93	475.35	0
112	1	66.67	1200	0	475	500	1	476.44	480.54	0
113	1	66.67	1200	0	0	800	1	481.64	483.17	0
114	1	66.67	1200	0	400	800	2	484.26	485.66	0
115	1	66.67	1200	0	600	800	2	486.75	487.97	0
116	1	66.67	1200	0	600	700	1	489.06	489.86	0
117	1	66.67	1200	0	600	650	1	490.95	492.01	0
118	1	66.67	1200	0	600	625	1	493.1	493.86	0
119	1	66.67	1200	0	600	625	1	494.95	496.23	0.5
120	1	66.67	1200	0	600	625	2	497.32	498.17	1
121	1	16.67	1200	0	0	200	1	504.18	505.01	0
122	1	16.67	1200	0	0	100	1	506.1	507.56	0
123	1	16.67	1200	0	50	100	2	508.65	509.55	0
124	1	16.67	1200	0	75	100	2	510.64	512.08	0
125	1	16.67	1200	0	87.5	100	2	513.17	513.83	0
126	1	16.67	1200	0	93.75	100	2	514.92	515.33	0
127	1	16.67	1200	0	93.75	100	1	516.42	517.21	0.5
128	1	16.67	1200	0	93.75	100	2	518.29	519.8	1
129	1	33.33	1200	900	1000	1200	2	525.75	526.36	0
130	1	33.33	1200	900	1000	1100	1	527.45	529.97	0
131	1	33.33	1200	900	1000	1050	1	531.07	532.89	0
132	1	33.33	1200	900	1000	1025	1	533.98	534.07	0
133	1	33.33	1200	900	1000	1012.5	1	535.16	535.33	0
134	1	33.33	1200	900	1000	1006.25	1	536.41	536.81	0
135	1	33.33	1200	900	1000	1006.25	1	537.89	539	0.5
136	1	33.33	1200	900	1000	1006.25	2	540.09	540.77	1
137	1	50	1200	0	0	600	1	545.92	546.4	0
138	1	50	1200	0	0	300	1	547.49	549.28	0
139	1	50	1200	0	0	150	1	550.37	550.79	0
140	1	50	1200	0	75	150	2	551.88	553.07	0
141	1	50	1200	0	75	112.5	1	554.16	555.53	0
142	1	50	1200	0	75	93.75	1	556.62	559.62	0
143	1	50	1200	0	75	93.75	1	560.71	562.28	0.5
144	1	50	1200	0	75	93.75	2	563.37	564.23	1
145	1	33.33	600	300	400	600	2	569.21	572.7	0
146	1	33.33	600	300	400	500	1	573.8	575.33	0
147	1	33.33	600	300	400	450	1	576.42	576.99	0
148	1	33.33	600	300	400	425	1	578.08	578.27	0
149	1	33.33	600	300	400	412.5	1	579.36	579.59	0
150	1	33.33	600	300	400	406.25	1	580.68	580.92	0
151	1	33.33	600	300	400	406.25	1	582.01	583.23	0.5
152	1	33.33	600	300	400	406.25	2	584.32	585.22	1
153	1	33.33	1000	400	400	600	1	590.24	591.28	0
154	1	33.33	1000	400	500	600	2	592.37	593.94	0
155	1	33.33	1000	400	550	600	2	595.03	596.98	0
156	1	33.33	1000	400	575	600	2	598.07	598.2	0
157	1	33.33	1000	400	587.5	600	2	599.29	599.64	0
158	1	33.33	1000	400	593.75	600	2	600.73	601.44	0
159	1	33.33	1000	400	593.75	600	1	602.53	603.4	0.5
160	1	33.33	1000	400	593.75	600	2	604.49	605.36	1
161	1	83.33	1200	0	0	1000	1	610.72	613.96	0
162	1	83.33	1200	0	500	1000	2	615.06	618.2	0
163	1	83.33	1200	0	500	750	1	619.29	620.83	0
164	1	83.33	1200	0	500	625	1	621.92	622.16	0
165	1	83.33	1200	0	500	562.5	1	623.24	623.49	0
166	1	83.33	1200	0	500	531.25	1	624.58	625.08	0
167	1	83.33	1200	0	500	531.25	1	626.16	626.51	0.5
168	1	83.33	1200	0	500	531.25	1	627.6	627.93	0
169	1	83.33	1200	0	0	1000	1	629.02	631.02	0
170	1	83.33	1200	0	0	500	1	632.11	633.52	0
171	1	83.33	1200	0	250	500	2	634.61	636.12	0
172	1	83.33	1200	0	250	375	1	637.21	638.61	0
173	1	83.33	1200	0	250	312.5	1	639.7	640.77	0
174	1	83.33	1200	0	281.25	312.5	2	641.86	642.59	0
175	1	83.33	1200	0	281.25	312.5	1	643.68	644.35	0.5
176	1	83.33	1200	0	281.25	312.5	2	645.44	646.33	1
177	1	33.33	1200	600	600	800	1	651.48	655.39	0
178	1	33.33	1200	600	700	800	2	656.48	657.59	0
179	1	33.33	1200	600	750	800	2	658.68	660.22	0
180	1	33.33	1200	600	750	775	1	661.31	661.68	0
181	1	33.33	1200	600	750	762.5	1	662.77	663.08	0
182	1	33.33	1200	600	750	756.25	1	664.17	664.57	0
183	1	33.33	1200	600	750	756.25	1	665.66	667.42	0.5
184	1	33.33	1200	600	750	756.25	2	668.51	669.25	1
185	1	33.33	1200	0	0	400	1	674.11	675.04	0
186	1	33.33	1200	0	0	200	1	676.13	676.54	0
187	1	33.33	1200	0	100	200	2	677.63	678.68	0
188	1	33.33	1200	0	100	150	1	679.77	681.29	0
189	1	33.33	1200	0	100	125	1	682.38	684.01	0
190	1	33.33	1200	0	100	112.5	1	685.1	685.39	0
191	1	33.33	1200	0	100	112.5	1	686.47	686.84	0.5
192	1	33.33	1200	0	100	112.5	1	687.93	688.23	0
193	1	33.33	1200	0	0	400	1	689.32	689.96	0
194	1	33.33	1200	0	0	200	1	691.05	691.69	0
195	1	33.33	1200	0	100	200	2	692.78	695.47	0
196	1	33.33	1200	0	100	150	1	696.57	697.42	0
197	1	33.33	1200	0	100	125	1	698.51	699.85	0
198	1	33.33	1200	0	100	112.5	1	700.94	701.43	0
199	1	33.33	1200	0	100	112.5	1	702.52	703.54	0.5
200	1	33.33	1200	0	100	112.5	2	704.63	705.39	1
201	1	33.33	600	0	0	200	1	710	710.58	0
202	1	33.33	600	0	0	100	1	711.67	713.31	0
203	1	33.33	600	0	50	100	2	714.4	715.09	0
204	1	33.33	600	0	75	100	2	716.18	717.22	0
205	1	33.33	600	0	87.5	100	2	718.31	718.55	0
206	1	33.33	600	0	93.75	100	2	719.64	719.97	0
207	1	33.33	600	0	93.75	100	1	721.06	721.87	0.5
208	1	33.33	600	0	93.75	100	2	722.96	723.97	1
