# Supplementary material for: Dopaminergic Drug Effects on Probability Weighting during Risky Decision Making
Source: eNeuro. 2018 Apr 6;5(2):ENEURO.0330-18.2018. doi: 10.1523/ENEURO.0330-18.2018 (PMC5889481; doi:10.1523/ENEURO.0330-18.2018)
Supplement: Extended Data 1 — Raw data and MATLAB code for the prospect theory parameter estimation procedure implemented in the study. The code includes scripts for the main parameter estimation steps, parameter recovery, and checking the quality of the estimation. Download Extended Data 1, ZIP file. [file sup_enu-eN-NWR-0330-17-s02.zip › ExtendedData/Data/taskCE_Exp_35_Ses_1.xlsx]

## Sheet: taskCE_Exp_35_Ses_1
=======================================================================================================================================================
***** CASH EQUIVALENT TASK ***** subject ID: Exp_35_Ses_1
***** 2012-07-11 13:25:39 ***** filename: taskCE_Exp_35_Ses_1.txt
=======================================================================================================================================================
Block: 0 = practice, 1 = first session, 2 = second session
Order of blocks: 1 (1 = WINS - LOSSES, 2 = LOSSES - WINS)
Output directory: C:\Users\liejan\Desktop\Documents\Experiments\CE\logfiles
==== BEGIN === start of experiment (in seconds) : 26698.7067 ==========================================================================================
#Trial	Block	Probability	Cash	AltCash	LowerBound	UpperBound	Response	PresentationTime	ResponseTime	Advance
1	1	16.67	1200	0	0	200	1	281.89	284.15	0
2	1	16.67	1200	0	0	100	1	285.23	287.09	0
3	1	16.67	1200	0	50	100	2	288.16	289.27	0
4	1	16.67	1200	0	50	75	1	290.35	291.59	0
5	1	16.67	1200	0	50	62.5	1	292.67	293.71	0
6	1	16.67	1200	0	50	56.25	1	294.79	295.48	0
7	1	16.67	1200	0	50	56.25	1	296.55	297.77	0.5
8	1	16.67	1200	0	50	56.25	2	298.84	299.85	1
9	1	66.67	1200	0	0	800	1	307.46	310.35	0
10	1	66.67	1200	0	0	400	1	311.43	312.74	0
11	1	66.67	1200	0	0	200	1	313.81	315.69	0
12	1	66.67	1200	0	100	200	2	316.76	320.28	0
13	1	66.67	1200	0	100	150	1	321.36	323.69	0
14	1	66.67	1200	0	100	125	1	324.76	325.43	0
15	1	66.67	1200	0	100	125	1	326.5	327.34	0.5
16	1	66.67	1200	0	100	125	2	328.42	328.95	1
17	1	33.33	1200	0	0	400	1	334.57	335.39	0
18	1	33.33	1200	0	0	200	1	336.47	337.94	0
19	1	33.33	1200	0	100	200	2	339.01	339.96	0
20	1	33.33	1200	0	100	150	1	341.04	341.49	0
21	1	33.33	1200	0	100	125	1	342.57	343.33	0
22	1	33.33	1200	0	100	112.5	1	344.41	345	0
23	1	33.33	1200	0	100	112.5	1	346.07	347.12	0.5
24	1	33.33	1200	0	100	112.5	2	348.2	349.7	1
25	1	50	1200	0	0	600	1	354.57	355.85	0
26	1	50	1200	0	0	300	1	356.92	357.74	0
27	1	50	1200	0	0	150	1	358.82	359.85	0
28	1	50	1200	0	75	150	2	360.93	361.83	0
29	1	50	1200	0	75	112.5	1	362.91	363.77	0
30	1	50	1200	0	93.75	112.5	2	364.85	365.76	0
31	1	50	1200	0	93.75	112.5	1	366.83	368.46	0.5
32	1	50	1200	0	93.75	112.5	2	369.54	370.45	1
33	1	33.33	1200	900	900	1000	1	377.39	379.85	0
34	1	33.33	1200	900	900	950	1	380.92	384.14	0
35	1	33.33	1200	900	925	950	2	385.22	388.61	0
36	1	33.33	1200	900	937.5	950	2	389.68	392.97	0
37	1	33.33	1200	900	943.75	950	2	394.05	395.97	0
38	1	33.33	1200	900	946.88	950	2	397.04	397.47	0
39	1	33.33	1200	900	946.88	950	1	398.55	400.4	0.5
40	1	33.33	1200	900	946.88	950	2	401.48	402.95	1
41	1	33.33	1000	400	400	600	1	410.82	411.48	0
42	1	33.33	1000	400	500	600	2	412.55	413.68	0
43	1	33.33	1000	400	500	550	1	414.76	416.43	0
44	1	33.33	1000	400	500	525	1	417.51	418.44	0
45	1	33.33	1000	400	500	512.5	1	419.51	420.5	0
46	1	33.33	1000	400	500	506.25	1	421.58	422.14	0
47	1	33.33	1000	400	500	506.25	1	423.22	424.64	0.5
48	1	33.33	1000	400	500	506.25	2	425.71	427.2	1
49	1	33.33	600	300	300	400	1	433.71	435.09	0
50	1	33.33	600	300	350	400	2	436.16	437.33	0
51	1	33.33	600	300	375	400	2	438.41	439.33	0
52	1	33.33	600	300	387.5	400	2	440.41	440.85	0
53	1	33.33	600	300	393.75	400	2	441.93	442.49	0
54	1	33.33	600	300	396.88	400	2	443.56	444	0
55	1	33.33	600	300	396.88	400	1	445.07	447.25	0.5
56	1	33.33	600	300	396.88	400	2	448.33	449.4	1
57	1	33.33	1200	600	600	800	1	455.3	456.83	0
58	1	33.33	1200	600	700	800	2	457.91	458.73	0
59	1	33.33	1200	600	750	800	2	459.81	460.73	0
60	1	33.33	1200	600	750	775	1	461.81	462.61	0
61	1	33.33	1200	600	750	762.5	1	463.69	464.29	0
62	1	33.33	1200	600	750	756.25	1	465.37	465.83	0
63	1	33.33	1200	600	750	756.25	1	466.9	467.86	0.5
64	1	33.33	1200	600	750	756.25	2	468.94	469.73	1
65	1	33.33	600	0	0	200	1	475.44	477.45	0
66	1	33.33	600	0	100	200	2	478.53	479.05	0
67	1	33.33	600	0	150	200	2	480.13	480.75	0
68	1	33.33	600	0	150	175	1	481.82	482.44	0
69	1	33.33	600	0	150	162.5	1	483.51	484.76	0
70	1	33.33	600	0	150	156.25	1	485.83	486.34	0
71	1	33.33	600	0	150	156.25	1	487.41	488.12	0.5
72	1	33.33	600	0	150	156.25	2	489.19	489.64	1
73	1	83.33	1200	0	0	1000	1	494.79	495.95	0
74	1	83.33	1200	0	0	500	1	497.02	497.8	0
75	1	83.33	1200	0	0	250	1	498.88	500.25	0
76	1	83.33	1200	0	125	250	2	501.33	502.02	0
77	1	83.33	1200	0	125	187.5	1	503.1	504.04	0
78	1	83.33	1200	0	125	156.25	1	505.11	505.59	0
79	1	83.33	1200	0	125	156.25	1	506.66	507.39	0.5
80	1	83.33	1200	0	125	156.25	2	508.46	510.32	1
81	2	83.33	-1200	0	0	-1000	2	515.12	519.55	0
82	2	83.33	-1200	0	-500	-1000	1	520.63	521.91	0
83	2	83.33	-1200	0	-750	-1000	1	522.98	524.67	0
84	2	83.33	-1200	0	-875	-1000	1	525.74	529.11	0
85	2	83.33	-1200	0	-937.5	-1000	1	530.18	530.91	0
86	2	83.33	-1200	0	-968.75	-1000	1	531.98	532.45	0
87	2	83.33	-1200	0	-968.75	-1000	1	533.53	534.02	0.5
88	2	83.33	-1200	0	-968.75	-1000	2	535.09	536.2	1
89	2	66.67	-1200	0	-800	-1200	1	541.77	542.37	0
90	2	66.67	-1200	0	-800	-1000	2	543.45	545.03	0
91	2	66.67	-1200	0	-900	-1000	1	546.1	546.73	0
92	2	66.67	-1200	0	-950	-1000	1	547.8	548.83	0
93	2	66.67	-1200	0	-975	-1000	1	549.9	550.29	0
94	2	66.67	-1200	0	-987.5	-1000	1	551.36	551.81	0
95	2	66.67	-1200	0	-987.5	-1000	1	552.88	553.33	0.5
96	2	66.67	-1200	0	-987.5	-1000	2	554.4	555.02	1
97	2	50	-1200	0	-600	-1200	1	559.7	560.36	0
98	2	50	-1200	0	-900	-1200	1	561.44	561.69	0
99	2	50	-1200	0	-900	-1050	2	562.76	563.75	0
100	2	50	-1200	0	-975	-1050	1	564.82	565.31	0
101	2	50	-1200	0	-1012.5	-1050	1	566.38	566.65	0
102	2	50	-1200	0	-1031.25	-1050	1	567.72	568.63	0
103	2	50	-1200	0	-1031.25	-1050	1	569.7	570.28	0.5
104	2	50	-1200	0	-1031.25	-1050	2	571.36	572.11	1
105	2	33.33	-1200	0	-400	-1200	1	576.75	577.51	0
106	2	33.33	-1200	0	-800	-1200	1	578.58	579.82	0
107	2	33.33	-1200	0	-800	-1000	2	580.9	581.78	0
108	2	33.33	-1200	0	-900	-1000	1	582.85	583.38	0
109	2	33.33	-1200	0	-950	-1000	1	584.45	585.01	0
110	2	33.33	-1200	0	-975	-1000	1	586.09	586.58	0
111	2	33.33	-1200	0	-975	-1000	1	587.65	588.31	0.5
112	2	33.33	-1200	0	-975	-1000	2	589.38	590.15	1
113	2	16.67	-1200	0	-200	-1200	1	595.38	598.44	0
114	2	16.67	-1200	0	-200	-700	2	599.52	601.55	0
115	2	16.67	-1200	0	-450	-700	1	602.63	604.21	0
116	2	16.67	-1200	0	-575	-700	1	605.29	607.33	0
117	2	16.67	-1200	0	-637.5	-700	1	608.41	608.85	0
118	2	16.67	-1200	0	-668.75	-700	1	609.92	610.32	0
119	2	16.67	-1200	0	-668.75	-700	1	611.4	611.96	0.5
120	2	16.67	-1200	0	-668.75	-700	1	613.04	613.54	0
121	2	16.67	-1200	0	0	-200	2	614.62	615.4	0
122	2	16.67	-1200	0	-100	-200	1	616.48	621.83	0
123	2	16.67	-1200	0	-150	-200	1	622.91	623.39	0
124	2	16.67	-1200	0	-175	-200	1	624.46	624.98	0
125	2	16.67	-1200	0	-187.5	-200	1	626.05	626.52	0
126	2	16.67	-1200	0	-193.75	-200	1	627.59	627.87	0
127	2	16.67	-1200	0	-193.75	-200	1	628.95	629.66	0.5
128	2	16.67	-1200	0	-193.75	-200	1	630.73	631.9	0
129	2	16.67	-1200	0	-200	-1200	1	632.97	633.38	0
130	2	16.67	-1200	0	-200	-700	2	634.45	636.75	0
131	2	16.67	-1200	0	-450	-700	1	637.83	638.71	0
132	2	16.67	-1200	0	-575	-700	1	639.78	640.09	0
133	2	16.67	-1200	0	-637.5	-700	1	641.16	641.58	0
134	2	16.67	-1200	0	-668.75	-700	1	642.65	643.01	0
135	2	16.67	-1200	0	-668.75	-700	1	644.08	644.72	0.5
136	2	16.67	-1200	0	-668.75	-700	1	645.8	646.11	0
137	2	16.67	-1200	0	-200	-1200	1	647.18	647.7	0
138	2	16.67	-1200	0	-700	-1200	1	648.77	649.19	0
139	2	16.67	-1200	0	-700	-950	2	650.26	650.77	0
140	2	16.67	-1200	0	-825	-950	1	651.84	652.71	0
141	2	16.67	-1200	0	-887.5	-950	1	653.79	655.02	0
142	2	16.67	-1200	0	-887.5	-918.75	2	656.09	656.56	0
143	2	16.67	-1200	0	-887.5	-918.75	1	657.63	658.57	0.5
144	2	16.67	-1200	0	-887.5	-918.75	2	659.64	660.37	1
145	2	33.33	-600	-300	-300	-400	2	664.91	669.07	0
146	2	33.33	-600	-300	-300	-350	2	670.15	671.62	0
147	2	33.33	-600	-300	-300	-325	2	672.69	674.12	0
148	2	33.33	-600	-300	-312.5	-325	1	675.2	676.24	0
149	2	33.33	-600	-300	-318.75	-325	1	677.32	679.13	0
150	2	33.33	-600	-300	-321.88	-325	1	680.21	680.83	0
151	2	33.33	-600	-300	-321.88	-325	1	681.91	684.59	0.5
152	2	33.33	-600	-300	-321.88	-325	1	685.67	687.05	0
153	2	33.33	-600	-300	-400	-600	1	688.13	689.26	0
154	2	33.33	-600	-300	-400	-500	2	690.33	690.78	0
155	2	33.33	-600	-300	-450	-500	1	691.86	692.59	0
156	2	33.33	-600	-300	-450	-475	2	693.67	694.67	0
157	2	33.33	-600	-300	-450	-462.5	2	695.75	696.46	0
158	2	33.33	-600	-300	-450	-456.25	2	697.53	698.22	0
159	2	33.33	-600	-300	-450	-456.25	1	699.29	700.3	0.5
160	2	33.33	-600	-300	-450	-456.25	2	701.38	703.06	1
161	2	33.33	-1200	-900	-1000	-1200	1	710.17	713.41	0
162	2	33.33	-1200	-900	-1000	-1100	2	714.48	715.47	0
163	2	33.33	-1200	-900	-1000	-1050	2	716.55	717.72	0
164	2	33.33	-1200	-900	-1000	-1025	2	718.8	720.39	0
165	2	33.33	-1200	-900	-1000	-1012.5	2	721.47	722.27	0
166	2	33.33	-1200	-900	-1000	-1006.25	2	723.35	723.9	0
167	2	33.33	-1200	-900	-1000	-1006.25	1	724.97	725.52	0.5
168	2	33.33	-1200	-900	-1000	-1006.25	2	726.59	728.41	1
169	2	33.33	-1200	-600	-800	-1200	1	733.22	738.11	0
170	2	33.33	-1200	-600	-800	-1000	2	739.19	740.23	0
171	2	33.33	-1200	-600	-800	-900	2	741.31	741.98	0
172	2	33.33	-1200	-600	-850	-900	1	743.06	744.59	0
173	2	33.33	-1200	-600	-850	-875	2	745.67	746.48	0
174	2	33.33	-1200	-600	-850	-862.5	2	747.55	749.06	0
175	2	33.33	-1200	-600	-850	-862.5	1	750.13	750.95	0.5
176	2	33.33	-1200	-600	-850	-862.5	2	752.03	754.34	1
177	2	33.33	-1000	-400	-600	-1000	1	759.09	760.53	0
178	2	33.33	-1000	-400	-600	-800	2	761.6	763.48	0
179	2	33.33	-1000	-400	-600	-700	2	764.56	769.74	0
180	2	33.33	-1000	-400	-650	-700	1	770.82	772.21	0
181	2	33.33	-1000	-400	-675	-700	1	773.29	774.01	0
182	2	33.33	-1000	-400	-687.5	-700	1	775.08	775.58	0
183	2	33.33	-1000	-400	-687.5	-700	1	776.66	779.07	0.5
184	2	33.33	-1000	-400	-687.5	-700	2	780.15	780.77	1
185	2	33.33	-600	0	-200	-600	1	785.72	789.05	0
186	2	33.33	-600	0	-200	-400	2	790.13	792.6	0
187	2	33.33	-600	0	-300	-400	1	793.67	794.85	0
188	2	33.33	-600	0	-350	-400	1	795.93	796.96	0
189	2	33.33	-600	0	-375	-400	1	798.04	798.6	0
190	2	33.33	-600	0	-375	-387.5	2	799.67	800.91	0
191	2	33.33	-600	0	-375	-387.5	1	801.99	802.74	0.5
192	2	33.33	-600	0	-375	-387.5	1	803.82	808.13	0
193	2	33.33	-600	0	-200	-600	1	809.21	810.54	0
194	2	33.33	-600	0	-400	-600	1	811.62	812.49	0
195	2	33.33	-600	0	-400	-500	2	813.57	814.13	0
196	2	33.33	-600	0	-400	-450	2	815.21	816.03	0
197	2	33.33	-600	0	-400	-425	2	817.1	817.52	0
198	2	33.33	-600	0	-400	-412.5	2	818.59	818.97	0
199	2	33.33	-600	0	-400	-412.5	1	820.05	820.53	0.5
200	2	33.33	-600	0	-400	-412.5	2	821.6	822.23	1
