# Supplementary material for: Dopaminergic Drug Effects on Probability Weighting during Risky Decision Making
Source: eNeuro. 2018 Apr 6;5(2):ENEURO.0330-18.2018. doi: 10.1523/ENEURO.0330-18.2018 (PMC5889481; doi:10.1523/ENEURO.0330-18.2018)
Supplement: Extended Data 1 — Raw data and MATLAB code for the prospect theory parameter estimation procedure implemented in the study. The code includes scripts for the main parameter estimation steps, parameter recovery, and checking the quality of the estimation. Download Extended Data 1, ZIP file. [file sup_enu-eN-NWR-0330-17-s02.zip › ExtendedData/Data/taskCE_Exp_35_Ses_2.xlsx]

## Sheet: taskCE_Exp_35_Ses_2
=======================================================================================================================================================
***** CASH EQUIVALENT TASK ***** subject ID: Exp_35_Ses_2
***** 2012-07-18 13:28:46 ***** filename: taskCE_Exp_35_Ses_2.txt
=======================================================================================================================================================
Block: 0 = practice, 1 = first session, 2 = second session
Order of blocks: 2 (1 = WINS - LOSSES, 2 = LOSSES - WINS)
Output directory: C:\Users\liejan\Desktop\Documents\Experiments\CE\logfiles
==== BEGIN === start of experiment (in seconds) : 372476.0474 ==========================================================================================
#Trial	Block	Probability	Cash	AltCash	LowerBound	UpperBound	Response	PresentationTime	ResponseTime	Advance
1	2	50	-1200	0	-600	-1200	1	211.64	216.63	0
2	2	50	-1200	0	-600	-900	2	217.71	223.59	0
3	2	50	-1200	0	-750	-900	1	224.66	234.95	0
4	2	50	-1200	0	-825	-900	1	236.03	240.21	0
5	2	50	-1200	0	-862.5	-900	1	241.29	242.17	0
6	2	50	-1200	0	-881.25	-900	1	243.24	244.3	0
7	2	50	-1200	0	-881.25	-900	1	245.38	252.14	0.5
8	2	50	-1200	0	-881.25	-900	2	253.21	254.15	1
9	2	33.33	-600	-300	-400	-600	1	260.05	264.5	0
10	2	33.33	-600	-300	-400	-500	2	265.57	267.21	0
11	2	33.33	-600	-300	-400	-450	2	268.29	271.2	0
12	2	33.33	-600	-300	-425	-450	1	272.28	275.79	0
13	2	33.33	-600	-300	-437.5	-450	1	276.87	278.44	0
14	2	33.33	-600	-300	-443.75	-450	1	279.52	280.73	0
15	2	33.33	-600	-300	-443.75	-450	1	281.8	284.38	0.5
16	2	33.33	-600	-300	-443.75	-450	2	285.45	286.66	1
17	2	33.33	-1200	0	-400	-1200	1	292.04	293.71	0
18	2	33.33	-1200	0	-400	-800	2	294.79	296.21	0
19	2	33.33	-1200	0	-600	-800	1	297.28	298.25	0
20	2	33.33	-1200	0	-700	-800	1	299.32	299.89	0
21	2	33.33	-1200	0	-750	-800	1	300.96	301.4	0
22	2	33.33	-1200	0	-775	-800	1	302.47	302.88	0
23	2	33.33	-1200	0	-775	-800	1	303.95	305.34	0.5
24	2	33.33	-1200	0	-775	-800	2	306.42	307.03	1
25	2	33.33	-1000	-400	-600	-1000	1	311.59	317.21	0
26	2	33.33	-1000	-400	-600	-800	2	318.28	319.38	0
27	2	33.33	-1000	-400	-700	-800	1	320.46	321.72	0
28	2	33.33	-1000	-400	-700	-750	2	322.8	324.05	0
29	2	33.33	-1000	-400	-700	-725	2	325.12	325.73	0
30	2	33.33	-1000	-400	-700	-712.5	2	326.81	327.37	0
31	2	33.33	-1000	-400	-700	-712.5	1	328.45	329.44	0.5
32	2	33.33	-1000	-400	-700	-712.5	2	330.52	331.21	1
33	2	33.33	-1200	-600	-800	-1200	1	335.68	341.13	0
34	2	33.33	-1200	-600	-800	-1000	2	342.21	343.76	0
35	2	33.33	-1200	-600	-800	-900	2	344.84	346.17	0
36	2	33.33	-1200	-600	-800	-850	2	347.24	347.78	0
37	2	33.33	-1200	-600	-800	-825	2	348.86	349.15	0
38	2	33.33	-1200	-600	-800	-812.5	2	350.22	350.7	0
39	2	33.33	-1200	-600	-800	-812.5	1	351.78	352.81	0.5
40	2	33.33	-1200	-600	-800	-812.5	2	353.88	355.2	1
41	2	66.67	-1200	0	0	-800	2	359.91	364.72	0
42	2	66.67	-1200	0	-400	-800	1	365.79	369.1	0
43	2	66.67	-1200	0	-400	-600	2	370.18	374.3	0
44	2	66.67	-1200	0	-500	-600	1	375.38	383.15	0
45	2	66.67	-1200	0	-550	-600	1	384.23	385.13	0
46	2	66.67	-1200	0	-575	-600	1	386.21	387.22	0
47	2	66.67	-1200	0	-575	-600	1	388.3	389.48	0.5
48	2	66.67	-1200	0	-575	-600	2	390.55	391.04	1
49	2	16.67	-1200	0	-200	-1200	1	395.43	400.86	0
50	2	16.67	-1200	0	-200	-700	2	401.94	402.93	0
51	2	16.67	-1200	0	-450	-700	1	404	405.77	0
52	2	16.67	-1200	0	-575	-700	1	406.85	408.1	0
53	2	16.67	-1200	0	-575	-637.5	2	409.18	410.16	0
54	2	16.67	-1200	0	-575	-606.25	2	411.24	412.44	0
55	2	16.67	-1200	0	-575	-606.25	1	413.52	414.03	0.5
56	2	16.67	-1200	0	-575	-606.25	2	415.1	415.66	1
57	2	33.33	-1200	-900	-1000	-1200	1	420.05	422.16	0
58	2	33.33	-1200	-900	-1000	-1100	2	423.23	425.7	0
59	2	33.33	-1200	-900	-1000	-1050	2	426.78	427.54	0
60	2	33.33	-1200	-900	-1025	-1050	1	428.61	429.43	0
61	2	33.33	-1200	-900	-1037.5	-1050	1	430.5	431.27	0
62	2	33.33	-1200	-900	-1043.75	-1050	1	432.34	432.77	0
63	2	33.33	-1200	-900	-1043.75	-1050	1	433.85	435.92	0.5
64	2	33.33	-1200	-900	-1043.75	-1050	2	437	437.85	1
65	2	83.33	-1200	0	0	-1000	2	442.16	449.68	0
66	2	83.33	-1200	0	-500	-1000	1	450.75	459.11	0
67	2	83.33	-1200	0	-750	-1000	1	460.18	462.26	0
68	2	83.33	-1200	0	-750	-875	2	463.34	464.68	0
69	2	83.33	-1200	0	-750	-812.5	2	465.76	466.23	0
70	2	83.33	-1200	0	-750	-781.25	2	467.3	467.6	0
71	2	83.33	-1200	0	-750	-781.25	1	468.67	469.61	0.5
72	2	83.33	-1200	0	-750	-781.25	2	470.69	471.34	1
73	2	33.33	-600	0	-200	-600	1	475.94	477.26	0
74	2	33.33	-600	0	-200	-400	2	478.34	479.01	0
75	2	33.33	-600	0	-300	-400	1	480.09	480.64	0
76	2	33.33	-600	0	-350	-400	1	481.72	482.33	0
77	2	33.33	-600	0	-375	-400	1	483.41	483.85	0
78	2	33.33	-600	0	-387.5	-400	1	484.93	485.35	0
79	2	33.33	-600	0	-387.5	-400	1	486.42	487.17	0.5
80	2	33.33	-600	0	-387.5	-400	2	488.24	488.72	1
81	1	33.33	600	300	400	600	2	493.69	498.88	0
82	1	33.33	600	300	400	500	1	499.95	501.16	0
83	1	33.33	600	300	450	500	2	502.24	503.99	0
84	1	33.33	600	300	450	475	1	505.07	507.08	0
85	1	33.33	600	300	450	462.5	1	508.16	508.86	0
86	1	33.33	600	300	450	456.25	1	509.93	513.64	0
87	1	33.33	600	300	450	456.25	1	514.72	515.73	0.5
88	1	33.33	600	300	450	456.25	2	516.81	517.67	1
89	1	33.33	1000	400	600	1000	2	522.29	525.21	0
90	1	33.33	1000	400	600	800	1	526.29	527.32	0
91	1	33.33	1000	400	600	700	1	528.4	530.01	0
92	1	33.33	1000	400	650	700	2	531.09	532.47	0
93	1	33.33	1000	400	650	675	1	533.54	537.99	0
94	1	33.33	1000	400	650	662.5	1	539.06	539.6	0
95	1	33.33	1000	400	650	662.5	2	540.68	541.31	0
96	1	33.33	1000	400	650	662.5	2	542.38	544.58	0
97	1	33.33	1000	400	600	1000	2	545.66	549.03	0
98	1	33.33	1000	400	600	800	1	550.1	551.85	0
99	1	33.33	1000	400	600	700	1	552.93	555.26	0
100	1	33.33	1000	400	650	700	2	556.34	558.14	0
101	1	33.33	1000	400	675	700	2	559.22	560.18	0
102	1	33.33	1000	400	687.5	700	2	561.25	563.43	0
103	1	33.33	1000	400	687.5	700	1	564.5	565.55	0.5
104	1	33.33	1000	400	687.5	700	2	566.63	567.71	1
105	1	83.33	1200	0	0	1000	1	571.59	575.31	0
106	1	83.33	1200	0	500	1000	2	576.38	577.57	0
107	1	83.33	1200	0	500	750	1	578.65	579.55	0
108	1	83.33	1200	0	500	625	1	580.63	581.98	0
109	1	83.33	1200	0	500	562.5	1	583.05	583.97	0
110	1	83.33	1200	0	500	531.25	1	585.04	585.53	0
111	1	83.33	1200	0	500	531.25	1	586.6	587.33	0.5
112	1	83.33	1200	0	500	531.25	2	588.4	588.83	1
113	1	50	1200	0	0	600	1	593.25	595.66	0
114	1	50	1200	0	300	600	2	596.73	597.91	0
115	1	50	1200	0	450	600	2	598.99	600.85	0
116	1	50	1200	0	450	525	1	601.93	603.11	0
117	1	50	1200	0	487.5	525	2	604.19	604.98	0
118	1	50	1200	0	487.5	506.25	1	606.05	606.58	0
119	1	50	1200	0	487.5	506.25	1	607.65	608.35	0.5
120	1	50	1200	0	487.5	506.25	2	609.43	609.98	1
121	1	33.33	1200	0	400	1200	2	614.75	617.78	0
122	1	33.33	1200	0	400	800	1	618.86	619.71	0
123	1	33.33	1200	0	400	600	1	620.79	621.85	0
124	1	33.33	1200	0	500	600	2	622.93	623.48	0
125	1	33.33	1200	0	550	600	2	624.55	625.62	0
126	1	33.33	1200	0	550	575	1	626.7	628.33	0
127	1	33.33	1200	0	550	575	1	629.41	630.06	0.5
128	1	33.33	1200	0	550	575	2	631.14	631.67	1
129	1	33.33	600	0	200	600	2	636.03	638.49	0
130	1	33.33	600	0	200	400	1	639.56	640.73	0
131	1	33.33	600	0	300	400	2	641.8	643.38	0
132	1	33.33	600	0	300	350	1	644.46	645.9	0
133	1	33.33	600	0	300	325	1	646.97	647.63	0
134	1	33.33	600	0	312.5	325	2	648.71	649.42	0
135	1	33.33	600	0	312.5	325	1	650.5	651.5	0.5
136	1	33.33	600	0	312.5	325	2	652.57	653.26	1
137	1	33.33	1200	600	800	1200	2	657.59	662.3	0
138	1	33.33	1200	600	800	1000	1	663.37	664.16	0
139	1	33.33	1200	600	800	900	1	665.23	666.34	0
140	1	33.33	1200	600	850	900	2	667.41	668.23	0
141	1	33.33	1200	600	850	875	1	669.31	670.27	0
142	1	33.33	1200	600	850	862.5	1	671.35	672.25	0
143	1	33.33	1200	600	850	862.5	1	673.33	673.92	0.5
144	1	33.33	1200	600	850	862.5	2	674.99	675.45	1
145	1	33.33	1200	900	1000	1200	2	679.8	682.93	0
146	1	33.33	1200	900	1000	1100	1	684.01	686.04	0
147	1	33.33	1200	900	1000	1050	1	687.12	688.21	0
148	1	33.33	1200	900	1025	1050	2	689.28	690.24	0
149	1	33.33	1200	900	1037.5	1050	2	691.32	691.82	0
150	1	33.33	1200	900	1043.75	1050	2	692.9	693.43	0
151	1	33.33	1200	900	1043.75	1050	1	694.51	695.18	0.5
152	1	33.33	1200	900	1043.75	1050	2	696.26	697.67	1
153	1	16.67	1200	0	200	1200	2	701.86	703.61	0
154	1	16.67	1200	0	200	700	1	704.68	705.66	0
155	1	16.67	1200	0	200	450	1	706.74	709.27	0
156	1	16.67	1200	0	325	450	2	710.35	710.85	0
157	1	16.67	1200	0	387.5	450	2	711.93	712.4	0
158	1	16.67	1200	0	387.5	418.75	1	713.47	714.12	0
159	1	16.67	1200	0	387.5	418.75	1	715.19	716.35	0.5
160	1	16.67	1200	0	387.5	418.75	2	717.43	717.95	1
161	1	66.67	1200	0	0	800	1	722.4	728.14	0
162	1	66.67	1200	0	400	800	2	729.22	730.47	0
163	1	66.67	1200	0	400	600	1	731.55	732.44	0
164	1	66.67	1200	0	500	600	2	733.51	737.39	0
165	1	66.67	1200	0	500	550	1	738.47	739.48	0
166	1	66.67	1200	0	525	550	2	740.55	741.68	0
167	1	66.67	1200	0	525	550	1	742.75	743.49	0.5
168	1	66.67	1200	0	525	550	2	744.56	745.89	1
