# Supplementary material for: Dopaminergic Drug Effects on Probability Weighting during Risky Decision Making
Source: eNeuro. 2018 Apr 6;5(2):ENEURO.0330-18.2018. doi: 10.1523/ENEURO.0330-18.2018 (PMC5889481; doi:10.1523/ENEURO.0330-18.2018)
Supplement: Extended Data 1 — Raw data and MATLAB code for the prospect theory parameter estimation procedure implemented in the study. The code includes scripts for the main parameter estimation steps, parameter recovery, and checking the quality of the estimation. Download Extended Data 1, ZIP file. [file sup_enu-eN-NWR-0330-17-s02.zip › ExtendedData/Data/taskCE_Exp_36_Ses_1.xlsx]

## Sheet: taskCE_Exp_36_Ses_1
=======================================================================================================================================================
***** CASH EQUIVALENT TASK ***** subject ID: Exp_36_Ses_1
***** 2012-07-19 13:18:31 ***** filename: taskCE_Exp_36_Ses_1.txt
=======================================================================================================================================================
Block: 0 = practice, 1 = first session, 2 = second session
Order of blocks: 2 (1 = WINS - LOSSES, 2 = LOSSES - WINS)
Output directory: C:\Users\liejan\Desktop\Documents\Experiments\CE\logfiles
==== BEGIN === start of experiment (in seconds) : 26269.7947 ==========================================================================================
#Trial	Block	Probability	Cash	AltCash	LowerBound	UpperBound	Response	PresentationTime	ResponseTime	Advance
1	2	33.33	-1000	-400	-400	-600	2	313.77	316.23	0
2	2	33.33	-1000	-400	-400	-500	2	317.31	319.49	0
3	2	33.33	-1000	-400	-450	-500	1	320.57	321.41	0
4	2	33.33	-1000	-400	-450	-475	2	322.48	323.36	0
5	2	33.33	-1000	-400	-450	-462.5	2	324.43	327.18	0
6	2	33.33	-1000	-400	-450	-456.25	2	328.26	330.09	0
7	2	33.33	-1000	-400	-450	-456.25	1	331.16	332.09	0.5
8	2	33.33	-1000	-400	-450	-456.25	2	333.17	334.14	1
9	2	33.33	-600	-300	-400	-600	1	356.74	363.05	0
10	2	33.33	-600	-300	-400	-500	2	364.13	365.49	0
11	2	33.33	-600	-300	-450	-500	1	366.57	367.83	0
12	2	33.33	-600	-300	-475	-500	1	368.91	369.39	0
13	2	33.33	-600	-300	-475	-487.5	2	370.46	371.8	0
14	2	33.33	-600	-300	-481.25	-487.5	1	372.88	373.29	0
15	2	33.33	-600	-300	-481.25	-487.5	1	374.37	378.02	0.5
16	2	33.33	-600	-300	-481.25	-487.5	2	379.1	380.1	1
17	2	83.33	-1200	0	-1000	-1200	1	390.15	393.98	0
18	2	83.33	-1200	0	-1000	-1100	2	395.06	399.54	0
19	2	83.33	-1200	0	-1050	-1100	1	400.62	402.76	0
20	2	83.33	-1200	0	-1050	-1075	2	403.84	405.89	0
21	2	83.33	-1200	0	-1050	-1062.5	2	406.97	408	0
22	2	83.33	-1200	0	-1050	-1056.25	2	409.07	410.89	0
23	2	83.33	-1200	0	-1050	-1056.25	1	411.97	412.89	0.5
24	2	83.33	-1200	0	-1050	-1056.25	2	413.97	417.4	1
25	2	33.33	-1200	0	0	-400	2	427.2	430.31	0
26	2	33.33	-1200	0	-200	-400	1	431.39	432.7	0
27	2	33.33	-1200	0	-300	-400	1	433.78	436.08	0
28	2	33.33	-1200	0	-300	-350	2	437.16	437.83	0
29	2	33.33	-1200	0	-300	-325	2	438.9	439.97	0
30	2	33.33	-1200	0	-300	-312.5	2	441.05	441.77	0
31	2	33.33	-1200	0	-300	-312.5	2	442.85	444.08	0
32	2	33.33	-1200	0	-300	-312.5	2	445.16	446.55	0
33	2	33.33	-1200	0	0	-400	2	447.63	449.05	0
34	2	33.33	-1200	0	-200	-400	1	450.13	450.88	0
35	2	33.33	-1200	0	-300	-400	1	451.96	452.68	0
36	2	33.33	-1200	0	-300	-350	2	453.76	454.34	0
37	2	33.33	-1200	0	-300	-325	2	455.41	456.51	0
38	2	33.33	-1200	0	-300	-312.5	2	457.59	460.47	0
39	2	33.33	-1200	0	-300	-312.5	1	461.55	462.46	0.5
40	2	33.33	-1200	0	-300	-312.5	2	463.53	464.17	1
41	2	66.67	-1200	0	0	-800	2	473.02	474.03	0
42	2	66.67	-1200	0	-400	-800	1	475.1	476.07	0
43	2	66.67	-1200	0	-400	-600	2	477.15	477.87	0
44	2	66.67	-1200	0	-400	-500	2	478.94	479.77	0
45	2	66.67	-1200	0	-450	-500	1	480.84	483.61	0
46	2	66.67	-1200	0	-450	-475	2	484.69	485.2	0
47	2	66.67	-1200	0	-450	-475	1	486.28	486.96	0.5
48	2	66.67	-1200	0	-450	-475	2	488.04	488.49	1
49	2	16.67	-1200	0	0	-200	2	498.14	498.82	0
50	2	16.67	-1200	0	0	-100	2	499.89	501.23	0
51	2	16.67	-1200	0	-50	-100	1	502.31	504.1	0
52	2	16.67	-1200	0	-75	-100	1	505.17	505.72	0
53	2	16.67	-1200	0	-87.5	-100	1	506.8	507.19	0
54	2	16.67	-1200	0	-93.75	-100	1	508.26	509.12	0
55	2	16.67	-1200	0	-93.75	-100	1	510.2	511.91	0.5
56	2	16.67	-1200	0	-93.75	-100	2	512.99	514	1
57	2	33.33	-1200	-900	-900	-1000	2	526.49	527.33	0
58	2	33.33	-1200	-900	-950	-1000	1	528.4	529.58	0
59	2	33.33	-1200	-900	-950	-975	2	530.66	531.41	0
60	2	33.33	-1200	-900	-962.5	-975	1	532.48	533.22	0
61	2	33.33	-1200	-900	-968.75	-975	1	534.29	534.97	0
62	2	33.33	-1200	-900	-971.88	-975	1	536.04	537.36	0
63	2	33.33	-1200	-900	-971.88	-975	2	538.44	539.03	0
64	2	33.33	-1200	-900	-971.88	-975	2	540.11	541.93	0
65	2	33.33	-1200	-900	-900	-1000	2	543.01	545.47	0
66	2	33.33	-1200	-900	-950	-1000	1	546.55	547.22	0
67	2	33.33	-1200	-900	-975	-1000	1	548.3	549.08	0
68	2	33.33	-1200	-900	-987.5	-1000	1	550.16	550.92	0
69	2	33.33	-1200	-900	-993.75	-1000	1	552	552.57	0
70	2	33.33	-1200	-900	-996.88	-1000	1	553.64	554.41	0
71	2	33.33	-1200	-900	-996.88	-1000	1	555.48	556.26	0.5
72	2	33.33	-1200	-900	-996.88	-1000	2	557.34	558.18	1
73	2	50	-1200	0	0	-600	2	567.67	571.97	0
74	2	50	-1200	0	-300	-600	1	573.04	573.76	0
75	2	50	-1200	0	-450	-600	1	574.83	575.25	0
76	2	50	-1200	0	-525	-600	1	576.32	577.05	0
77	2	50	-1200	0	-562.5	-600	1	578.12	578.57	0
78	2	50	-1200	0	-581.25	-600	1	579.64	580.03	0
79	2	50	-1200	0	-581.25	-600	1	581.11	581.74	0.5
80	2	50	-1200	0	-581.25	-600	2	582.82	583.36	1
81	2	33.33	-600	0	-200	-600	1	589.38	591.26	0
82	2	33.33	-600	0	-200	-400	2	592.33	593.07	0
83	2	33.33	-600	0	-200	-300	2	594.15	594.74	0
84	2	33.33	-600	0	-200	-250	2	595.82	596.34	0
85	2	33.33	-600	0	-200	-225	2	597.42	597.9	0
86	2	33.33	-600	0	-200	-212.5	2	598.98	599.47	0
87	2	33.33	-600	0	-200	-212.5	1	600.55	601.11	0.5
88	2	33.33	-600	0	-200	-212.5	2	602.19	602.71	1
89	2	33.33	-1200	-600	-600	-800	2	609.18	609.72	0
90	2	33.33	-1200	-600	-700	-800	1	610.8	611.23	0
91	2	33.33	-1200	-600	-700	-750	2	612.3	612.77	0
92	2	33.33	-1200	-600	-700	-725	2	613.84	614.24	0
93	2	33.33	-1200	-600	-700	-712.5	2	615.31	615.69	0
94	2	33.33	-1200	-600	-700	-706.25	2	616.76	617.32	0
95	2	33.33	-1200	-600	-700	-706.25	1	618.39	618.9	0.5
96	2	33.33	-1200	-600	-700	-706.25	2	619.98	620.47	1
97	1	50	1200	0	0	600	1	627.12	630.03	0
98	1	50	1200	0	0	300	1	631.11	631.83	0
99	1	50	1200	0	150	300	2	632.91	633.89	0
100	1	50	1200	0	225	300	2	634.97	636.65	0
101	1	50	1200	0	262.5	300	2	637.72	638.69	0
102	1	50	1200	0	281.25	300	2	639.77	640.41	0
103	1	50	1200	0	281.25	300	1	641.49	642.24	0.5
104	1	50	1200	0	281.25	300	2	643.31	643.94	1
105	1	16.67	1200	0	0	200	1	648.33	650.9	0
106	1	16.67	1200	0	100	200	2	651.98	652.5	0
107	1	16.67	1200	0	150	200	2	653.58	654.03	0
108	1	16.67	1200	0	175	200	2	655.1	655.56	0
109	1	16.67	1200	0	187.5	200	2	656.63	657.02	0
110	1	16.67	1200	0	193.75	200	2	658.1	658.67	0
111	1	16.67	1200	0	193.75	200	1	659.75	660.17	0.5
112	1	16.67	1200	0	193.75	200	2	661.25	662.25	1
113	1	33.33	600	300	300	400	1	666.63	669.88	0
114	1	33.33	600	300	350	400	2	670.95	672.83	0
115	1	33.33	600	300	350	375	1	673.91	677.75	0
116	1	33.33	600	300	350	362.5	1	678.83	679.6	0
117	1	33.33	600	300	356.25	362.5	2	680.67	681.35	0
118	1	33.33	600	300	356.25	359.38	1	682.42	683.55	0
119	1	33.33	600	300	356.25	359.38	1	684.63	685.26	0.5
120	1	33.33	600	300	356.25	359.38	2	686.34	686.87	1
121	1	33.33	1200	600	600	800	1	695.91	696.26	0
122	1	33.33	1200	600	700	800	2	697.34	697.98	0
123	1	33.33	1200	600	700	750	1	699.06	700.13	0
124	1	33.33	1200	600	700	725	1	701.21	701.67	0
125	1	33.33	1200	600	700	712.5	1	702.74	703.01	0
126	1	33.33	1200	600	700	706.25	1	704.09	704.67	0
127	1	33.33	1200	600	700	706.25	1	705.74	706.55	0.5
128	1	33.33	1200	600	700	706.25	2	707.62	708.22	1
129	1	33.33	600	0	200	600	2	713.31	715.91	0
130	1	33.33	600	0	200	400	1	716.98	717.8	0
131	1	33.33	600	0	200	300	1	718.88	719.47	0
132	1	33.33	600	0	250	300	2	720.54	721.3	0
133	1	33.33	600	0	275	300	2	722.37	722.97	0
134	1	33.33	600	0	287.5	300	2	724.05	724.4	0
135	1	33.33	600	0	287.5	300	1	725.47	726.12	0.5
136	1	33.33	600	0	287.5	300	2	727.19	727.83	1
137	1	33.33	1000	400	400	600	1	740.33	741.68	0
138	1	33.33	1000	400	500	600	2	742.75	744.84	0
139	1	33.33	1000	400	500	550	1	745.92	746.58	0
140	1	33.33	1000	400	500	525	1	747.65	748.11	0
141	1	33.33	1000	400	500	512.5	1	749.18	749.55	0
142	1	33.33	1000	400	506.25	512.5	2	750.63	751.19	0
143	1	33.33	1000	400	506.25	512.5	1	752.27	753.13	0.5
144	1	33.33	1000	400	506.25	512.5	2	754.21	754.67	1
145	1	33.33	1200	0	400	1200	2	759.87	760.83	0
146	1	33.33	1200	0	400	800	1	761.9	762.58	0
147	1	33.33	1200	0	400	600	1	763.65	764.29	0
148	1	33.33	1200	0	500	600	2	765.37	765.92	0
149	1	33.33	1200	0	550	600	2	767	767.53	0
150	1	33.33	1200	0	550	575	1	768.6	769.42	0
151	1	33.33	1200	0	550	575	1	770.49	771.07	0.5
152	1	33.33	1200	0	550	575	2	772.15	772.69	1
153	1	33.33	1200	900	900	1000	1	778.48	778.88	0
154	1	33.33	1200	900	900	950	1	779.96	780.47	0
155	1	33.33	1200	900	900	925	1	781.55	781.91	0
156	1	33.33	1200	900	912.5	925	2	782.99	785.12	0
157	1	33.33	1200	900	918.75	925	2	786.2	787.12	0
158	1	33.33	1200	900	918.75	921.88	1	788.2	788.81	0
159	1	33.33	1200	900	918.75	921.88	1	789.89	790.5	0.5
160	1	33.33	1200	900	918.75	921.88	2	791.57	792.33	1
161	1	83.33	1200	0	1000	1200	2	799.75	800.11	0
162	1	83.33	1200	0	1100	1200	2	801.19	801.67	0
163	1	83.33	1200	0	1100	1150	1	802.75	803.43	0
164	1	83.33	1200	0	1125	1150	2	804.5	805.22	0
165	1	83.33	1200	0	1137.5	1150	2	806.29	806.84	0
166	1	83.33	1200	0	1143.75	1150	2	807.92	808.51	0
167	1	83.33	1200	0	1143.75	1150	1	809.59	811.25	0.5
168	1	83.33	1200	0	1143.75	1150	2	812.33	813.99	1
169	1	66.67	1200	0	800	1200	2	820.34	822.22	0
170	1	66.67	1200	0	800	1000	1	823.29	824.31	0
171	1	66.67	1200	0	900	1000	2	825.39	825.77	0
172	1	66.67	1200	0	950	1000	2	826.84	827.4	0
173	1	66.67	1200	0	975	1000	2	828.48	829.3	0
174	1	66.67	1200	0	987.5	1000	2	830.38	831.22	0
175	1	66.67	1200	0	987.5	1000	1	832.29	832.81	0.5
176	1	66.67	1200	0	987.5	1000	2	833.88	834.5	1
