# Supplementary material for: Dopaminergic Drug Effects on Probability Weighting during Risky Decision Making
Source: eNeuro. 2018 Apr 6;5(2):ENEURO.0330-18.2018. doi: 10.1523/ENEURO.0330-18.2018 (PMC5889481; doi:10.1523/ENEURO.0330-18.2018)
Supplement: Extended Data 1 — Raw data and MATLAB code for the prospect theory parameter estimation procedure implemented in the study. The code includes scripts for the main parameter estimation steps, parameter recovery, and checking the quality of the estimation. Download Extended Data 1, ZIP file. [file sup_enu-eN-NWR-0330-17-s02.zip › ExtendedData/Data/taskCE_Exp_36_Ses_2.xlsx]

## Sheet: taskCE_Exp_36_Ses_2
=======================================================================================================================================================
***** CASH EQUIVALENT TASK ***** subject ID: Exp_36_Ses_2
***** 2012-08-02 13:15:53 ***** filename: taskCE_Exp_36_Ses_2.txt
=======================================================================================================================================================
Block: 0 = practice, 1 = first session, 2 = second session
Order of blocks: 1 (1 = WINS - LOSSES, 2 = LOSSES - WINS)
Output directory: C:\Users\liejan\Desktop\Documents\Experiments\CE\logfiles
==== BEGIN === start of experiment (in seconds) : 112508.6818 ==========================================================================================
#Trial	Block	Probability	Cash	AltCash	LowerBound	UpperBound	Response	PresentationTime	ResponseTime	Advance
1	1	50	1200	0	600	1200	2	138.25	141	0
2	1	50	1200	0	600	900	1	142.09	143.09	0
3	1	50	1200	0	750	900	2	144.17	146.44	0
4	1	50	1200	0	750	825	1	147.52	148.2	0
5	1	50	1200	0	787.5	825	2	149.28	150.08	0
6	1	50	1200	0	787.5	806.25	1	151.16	151.94	0
7	1	50	1200	0	787.5	806.25	2	153.02	153.7	0
8	1	50	1200	0	787.5	806.25	2	154.78	155.65	0
9	1	50	1200	0	600	1200	2	156.73	157.4	0
10	1	50	1200	0	600	900	1	158.48	159.4	0
11	1	50	1200	0	600	750	1	160.48	161.14	0
12	1	50	1200	0	675	750	2	162.22	162.83	0
13	1	50	1200	0	712.5	750	2	163.9	165.74	0
14	1	50	1200	0	731.25	750	2	166.82	167.69	0
15	1	50	1200	0	731.25	750	1	168.77	169.4	0.5
16	1	50	1200	0	731.25	750	2	170.48	173.18	1
17	1	16.67	1200	0	200	1200	2	179.82	182.61	0
18	1	16.67	1200	0	200	700	1	183.69	184.63	0
19	1	16.67	1200	0	200	450	1	185.72	186.31	0
20	1	16.67	1200	0	325	450	2	187.39	188.06	0
21	1	16.67	1200	0	387.5	450	2	189.14	190.36	0
22	1	16.67	1200	0	418.75	450	2	191.44	191.99	0
23	1	16.67	1200	0	418.75	450	1	193.06	193.55	0.5
24	1	16.67	1200	0	418.75	450	2	194.63	195.19	1
25	1	33.33	1200	600	800	1200	2	201.02	204.42	0
26	1	33.33	1200	600	800	1000	1	205.5	208.21	0
27	1	33.33	1200	600	900	1000	2	209.29	210.07	0
28	1	33.33	1200	600	950	1000	2	211.15	211.88	0
29	1	33.33	1200	600	950	975	1	212.96	213.52	0
30	1	33.33	1200	600	962.5	975	2	214.6	215.04	0
31	1	33.33	1200	600	962.5	975	1	216.12	216.69	0.5
32	1	33.33	1200	600	962.5	975	2	217.77	218.8	1
33	1	83.33	1200	0	1000	1200	2	224.33	228.59	0
34	1	83.33	1200	0	1100	1200	2	229.68	230.11	0
35	1	83.33	1200	0	1150	1200	2	231.18	233.82	0
36	1	83.33	1200	0	1175	1200	2	234.9	235.81	0
37	1	83.33	1200	0	1187.5	1200	2	236.89	237.65	0
38	1	83.33	1200	0	1193.75	1200	2	238.73	239.52	0
39	1	83.33	1200	0	1193.75	1200	1	240.6	241.52	0.5
40	1	83.33	1200	0	1193.75	1200	1	242.6	244.45	0
41	1	83.33	1200	0	1000	1200	2	245.53	247.97	0
42	1	83.33	1200	0	1000	1100	1	249.05	250.2	0
43	1	83.33	1200	0	1050	1100	2	251.28	252.05	0
44	1	83.33	1200	0	1050	1075	1	253.13	253.56	0
45	1	83.33	1200	0	1062.5	1075	2	254.64	255.59	0
46	1	83.33	1200	0	1062.5	1068.75	1	256.67	257.24	0
47	1	83.33	1200	0	1062.5	1068.75	1	258.32	259.58	0.5
48	1	83.33	1200	0	1062.5	1068.75	2	260.66	261.28	1
49	1	33.33	1200	0	400	1200	2	274.09	275.88	0
50	1	33.33	1200	0	400	800	1	276.96	278.11	0
51	1	33.33	1200	0	400	600	1	279.19	279.72	0
52	1	33.33	1200	0	500	600	2	280.8	281.55	0
53	1	33.33	1200	0	550	600	2	282.63	283.36	0
54	1	33.33	1200	0	575	600	2	284.44	284.91	0
55	1	33.33	1200	0	575	600	1	285.99	286.47	0.5
56	1	33.33	1200	0	575	600	2	287.55	288.02	1
57	1	66.67	1200	0	800	1200	2	295.76	299.86	0
58	1	66.67	1200	0	800	1000	1	300.94	301.82	0
59	1	66.67	1200	0	800	900	1	302.89	303.38	0
60	1	66.67	1200	0	850	900	2	304.45	305.1	0
61	1	66.67	1200	0	875	900	2	306.18	306.82	0
62	1	66.67	1200	0	875	887.5	1	307.89	308.91	0
63	1	66.67	1200	0	875	887.5	1	309.99	310.68	0.5
64	1	66.67	1200	0	875	887.5	2	311.76	312.48	1
65	1	33.33	600	0	200	600	2	321.75	324.13	0
66	1	33.33	600	0	200	400	1	325.21	326.02	0
67	1	33.33	600	0	200	300	1	327.1	327.89	0
68	1	33.33	600	0	250	300	2	328.97	329.43	0
69	1	33.33	600	0	275	300	2	330.51	331.05	0
70	1	33.33	600	0	287.5	300	2	332.13	332.69	0
71	1	33.33	600	0	287.5	300	1	333.77	334.34	0.5
72	1	33.33	600	0	287.5	300	2	335.42	335.97	1
73	1	33.33	600	300	400	600	2	345.17	347.27	0
74	1	33.33	600	300	400	500	1	348.35	349.81	0
75	1	33.33	600	300	450	500	2	350.89	355.59	0
76	1	33.33	600	300	450	475	1	356.67	357.35	0
77	1	33.33	600	300	462.5	475	2	358.43	359.09	0
78	1	33.33	600	300	468.75	475	2	360.17	360.93	0
79	1	33.33	600	300	468.75	475	1	362.01	362.62	0.5
80	1	33.33	600	300	468.75	475	2	363.7	364.37	1
81	1	33.33	1200	900	1000	1200	2	371.99	374.63	0
82	1	33.33	1200	900	1000	1100	1	375.71	376.56	0
83	1	33.33	1200	900	1000	1050	1	377.64	378.13	0
84	1	33.33	1200	900	1025	1050	2	379.21	379.65	0
85	1	33.33	1200	900	1037.5	1050	2	380.73	381.42	0
86	1	33.33	1200	900	1043.75	1050	2	382.5	383.21	0
87	1	33.33	1200	900	1043.75	1050	1	384.29	385.18	0.5
88	1	33.33	1200	900	1043.75	1050	2	386.26	386.8	1
89	1	33.33	1000	400	600	1000	2	393.62	395.85	0
90	1	33.33	1000	400	600	800	1	396.93	397.77	0
91	1	33.33	1000	400	600	700	1	398.84	399.24	0
92	1	33.33	1000	400	650	700	2	400.32	400.72	0
93	1	33.33	1000	400	675	700	2	401.8	402.39	0
94	1	33.33	1000	400	687.5	700	2	403.47	403.92	0
95	1	33.33	1000	400	687.5	700	1	405	405.63	0.5
96	1	33.33	1000	400	687.5	700	2	406.71	407.23	1
97	2	33.33	-1000	-400	-400	-600	2	417.82	421.68	0
98	2	33.33	-1000	-400	-500	-600	1	422.77	423.48	0
99	2	33.33	-1000	-400	-500	-550	2	424.57	425.2	0
100	2	33.33	-1000	-400	-500	-525	2	426.28	427.24	0
101	2	33.33	-1000	-400	-500	-512.5	2	428.32	428.87	0
102	2	33.33	-1000	-400	-500	-506.25	2	429.95	430.48	0
103	2	33.33	-1000	-400	-500	-506.25	1	431.55	432.34	0.5
104	2	33.33	-1000	-400	-500	-506.25	2	433.42	434.08	1
105	2	50	-1200	0	0	-600	2	442.68	443.87	0
106	2	50	-1200	0	0	-300	2	444.95	445.77	0
107	2	50	-1200	0	-150	-300	1	446.85	448.57	0
108	2	50	-1200	0	-225	-300	1	449.65	450.12	0
109	2	50	-1200	0	-262.5	-300	1	451.19	451.69	0
110	2	50	-1200	0	-281.25	-300	1	452.77	453.35	0
111	2	50	-1200	0	-281.25	-300	1	454.43	455.32	0.5
112	2	50	-1200	0	-281.25	-300	2	456.4	457.12	1
113	2	16.67	-1200	0	0	-200	2	464.42	464.93	0
114	2	16.67	-1200	0	-100	-200	1	466.01	468.03	0
115	2	16.67	-1200	0	-100	-150	2	469.11	469.68	0
116	2	16.67	-1200	0	-100	-125	2	470.76	471.27	0
117	2	16.67	-1200	0	-100	-112.5	2	472.35	472.75	0
118	2	16.67	-1200	0	-100	-106.25	2	473.82	474.32	0
119	2	16.67	-1200	0	-100	-106.25	1	475.39	476.03	0.5
120	2	16.67	-1200	0	-100	-106.25	2	477.1	477.64	1
121	2	33.33	-1200	-600	-800	-1200	1	485.08	488.39	0
122	2	33.33	-1200	-600	-800	-1000	2	489.47	490.08	0
123	2	33.33	-1200	-600	-800	-900	2	491.15	491.73	0
124	2	33.33	-1200	-600	-800	-850	2	492.81	493.41	0
125	2	33.33	-1200	-600	-800	-825	2	494.49	494.97	0
126	2	33.33	-1200	-600	-800	-812.5	2	496.05	496.61	0
127	2	33.33	-1200	-600	-800	-812.5	1	497.69	498.45	0.5
128	2	33.33	-1200	-600	-800	-812.5	2	499.53	500.12	1
129	2	33.33	-600	0	0	-200	2	508.28	509.03	0
130	2	33.33	-600	0	-100	-200	1	510.11	511.37	0
131	2	33.33	-600	0	-150	-200	1	512.45	513.06	0
132	2	33.33	-600	0	-175	-200	1	514.14	515.1	0
133	2	33.33	-600	0	-175	-187.5	2	516.18	516.59	0
134	2	33.33	-600	0	-175	-181.25	2	517.66	518.43	0
135	2	33.33	-600	0	-175	-181.25	1	519.5	520.34	0.5
136	2	33.33	-600	0	-175	-181.25	2	521.42	521.99	1
137	2	33.33	-600	-300	-300	-400	2	528.4	530.68	0
138	2	33.33	-600	-300	-350	-400	1	531.76	532.73	0
139	2	33.33	-600	-300	-350	-375	2	533.81	535.52	0
140	2	33.33	-600	-300	-362.5	-375	1	536.6	537.91	0
141	2	33.33	-600	-300	-362.5	-368.75	2	538.99	539.99	0
142	2	33.33	-600	-300	-362.5	-365.63	2	541.08	541.83	0
143	2	33.33	-600	-300	-362.5	-365.63	1	542.91	543.56	0.5
144	2	33.33	-600	-300	-362.5	-365.63	2	544.64	545.24	1
145	2	83.33	-1200	0	-1000	-1200	1	550.51	551.97	0
146	2	83.33	-1200	0	-1000	-1100	2	553.05	557.05	0
147	2	83.33	-1200	0	-1050	-1100	1	558.13	559.74	0
148	2	83.33	-1200	0	-1050	-1075	2	560.82	563.19	0
149	2	83.33	-1200	0	-1050	-1062.5	2	564.27	564.82	0
150	2	83.33	-1200	0	-1050	-1056.25	2	565.9	566.78	0
151	2	83.33	-1200	0	-1050	-1056.25	1	567.86	568.36	0.5
152	2	83.33	-1200	0	-1050	-1056.25	2	569.44	570.14	1
153	2	33.33	-1200	-900	-900	-1000	2	580.1	582.21	0
154	2	33.33	-1200	-900	-950	-1000	1	583.29	584.55	0
155	2	33.33	-1200	-900	-950	-975	2	585.63	586.16	0
156	2	33.33	-1200	-900	-950	-962.5	2	587.24	587.6	0
157	2	33.33	-1200	-900	-950	-956.25	2	588.68	589.47	0
158	2	33.33	-1200	-900	-950	-953.13	2	590.55	591.43	0
159	2	33.33	-1200	-900	-950	-953.13	1	592.51	593.03	0.5
160	2	33.33	-1200	-900	-950	-953.13	2	594.11	594.62	1
161	2	66.67	-1200	0	0	-800	2	600	600.39	0
162	2	66.67	-1200	0	-400	-800	1	601.47	604.06	0
163	2	66.67	-1200	0	-600	-800	1	605.14	605.94	0
164	2	66.67	-1200	0	-600	-700	2	607.02	608.06	0
165	2	66.67	-1200	0	-600	-650	2	609.14	612.86	0
166	2	66.67	-1200	0	-600	-625	2	613.94	614.13	0
167	2	66.67	-1200	0	-600	-625	1	615.21	615.92	0.5
168	2	66.67	-1200	0	-600	-625	2	617	617.66	1
169	2	33.33	-1200	0	0	-400	2	622.94	623.17	0
170	2	33.33	-1200	0	0	-200	2	624.25	624.74	0
171	2	33.33	-1200	0	0	-100	2	625.82	626.38	0
172	2	33.33	-1200	0	-50	-100	1	627.45	630.41	0
173	2	33.33	-1200	0	-75	-100	1	631.49	632.26	0
174	2	33.33	-1200	0	-87.5	-100	1	633.34	633.74	0
175	2	33.33	-1200	0	-87.5	-100	2	634.81	635.44	0
176	2	33.33	-1200	0	-87.5	-100	1	636.52	638.1	0
177	2	33.33	-1200	0	0	-400	2	639.18	639.93	0
178	2	33.33	-1200	0	-200	-400	1	641.01	641.66	0
179	2	33.33	-1200	0	-200	-300	2	642.73	643.23	0
180	2	33.33	-1200	0	-200	-250	2	644.31	645.89	0
181	2	33.33	-1200	0	-200	-225	2	646.97	647.65	0
182	2	33.33	-1200	0	-212.5	-225	1	648.73	649.46	0
183	2	33.33	-1200	0	-212.5	-225	2	650.53	651.14	0
184	2	33.33	-1200	0	-212.5	-225	2	652.22	654.06	0
185	2	33.33	-1200	0	0	-400	2	655.14	656.09	0
186	2	33.33	-1200	0	-200	-400	1	657.17	657.67	0
187	2	33.33	-1200	0	-200	-300	2	658.75	659.23	0
188	2	33.33	-1200	0	-200	-250	2	660.31	661.5	0
189	2	33.33	-1200	0	-200	-225	2	662.58	663.34	0
190	2	33.33	-1200	0	-200	-212.5	2	664.41	665.05	0
191	2	33.33	-1200	0	-200	-212.5	1	666.12	666.6	0.5
192	2	33.33	-1200	0	-200	-212.5	2	667.68	668.24	1
