# Supplementary material for: Dopaminergic Drug Effects on Probability Weighting during Risky Decision Making
Source: eNeuro. 2018 Apr 6;5(2):ENEURO.0330-18.2018. doi: 10.1523/ENEURO.0330-18.2018 (PMC5889481; doi:10.1523/ENEURO.0330-18.2018)
Supplement: Extended Data 1 — Raw data and MATLAB code for the prospect theory parameter estimation procedure implemented in the study. The code includes scripts for the main parameter estimation steps, parameter recovery, and checking the quality of the estimation. Download Extended Data 1, ZIP file. [file sup_enu-eN-NWR-0330-17-s02.zip › ExtendedData/Data/taskCE_Exp_37_Ses_2.xlsx]

## Sheet: taskCE_Exp_37_Ses_2
=======================================================================================================================================================
***** CASH EQUIVALENT TASK ***** subject ID: Exp_37_Ses_2
***** 2012-09-03 13:46:51 ***** filename: taskCE_Exp_37_Ses_2.txt
=======================================================================================================================================================
Block: 0 = practice, 1 = first session, 2 = second session
Order of blocks: 1 (1 = WINS - LOSSES, 2 = LOSSES - WINS)
Output directory: C:\Users\liejan\Desktop\Documents\Experiments\CE\logfiles
==== BEGIN === start of experiment (in seconds) : 264417.3667 ==========================================================================================
#Trial	Block	Probability	Cash	AltCash	LowerBound	UpperBound	Response	PresentationTime	ResponseTime	Advance
1	1	33.33	1200	900	1000	1200	2	203.79	206.08	0
2	1	33.33	1200	900	1100	1200	2	207.17	209.45	0
3	1	33.33	1200	900	1100	1150	1	210.53	213.95	0
4	1	33.33	1200	900	1100	1125	1	215.03	217.23	0
5	1	33.33	1200	900	1100	1112.5	1	218.31	223.11	0
6	1	33.33	1200	900	1100	1106.25	1	224.2	225.48	0
7	1	33.33	1200	900	1100	1106.25	1	226.56	228.73	0.5
8	1	33.33	1200	900	1100	1106.25	2	229.81	233.63	1
9	1	50	1200	0	0	600	1	240.03	243.06	0
10	1	50	1200	0	300	600	2	244.14	247.27	0
11	1	50	1200	0	300	450	1	248.35	249.59	0
12	1	50	1200	0	375	450	2	250.67	252.31	0
13	1	50	1200	0	412.5	450	2	253.39	256.12	0
14	1	50	1200	0	431.25	450	2	257.2	258.23	0
15	1	50	1200	0	431.25	450	1	259.31	260.54	0.5
16	1	50	1200	0	431.25	450	2	261.62	262.71	1
17	1	33.33	600	300	300	400	1	270.74	276.3	0
18	1	33.33	600	300	350	400	2	277.38	280.09	0
19	1	33.33	600	300	375	400	2	281.17	283.1	0
20	1	33.33	600	300	387.5	400	2	284.19	284.82	0
21	1	33.33	600	300	393.75	400	2	285.91	286.47	0
22	1	33.33	600	300	396.88	400	2	287.55	288.34	0
23	1	33.33	600	300	396.88	400	1	289.42	292.09	0.5
24	1	33.33	600	300	396.88	400	2	293.17	294.66	1
25	1	33.33	1200	0	0	400	1	300.99	304.58	0
26	1	33.33	1200	0	200	400	2	305.67	307.44	0
27	1	33.33	1200	0	200	300	1	308.52	311.07	0
28	1	33.33	1200	0	250	300	2	312.15	312.48	0
29	1	33.33	1200	0	275	300	2	313.56	314.32	0
30	1	33.33	1200	0	287.5	300	2	315.4	315.82	0
31	1	33.33	1200	0	287.5	300	1	316.89	318.03	0.5
32	1	33.33	1200	0	287.5	300	2	319.11	319.86	1
33	1	33.33	1200	600	600	800	1	325.51	328.85	0
34	1	33.33	1200	600	600	700	1	329.93	331.01	0
35	1	33.33	1200	600	650	700	2	332.09	333.45	0
36	1	33.33	1200	600	675	700	2	334.53	335	0
37	1	33.33	1200	600	687.5	700	2	336.08	336.47	0
38	1	33.33	1200	600	693.75	700	2	337.55	337.86	0
39	1	33.33	1200	600	693.75	700	1	338.94	339.77	0.5
40	1	33.33	1200	600	693.75	700	2	340.84	342.24	1
41	1	33.33	600	0	200	600	2	346.94	349.56	0
42	1	33.33	600	0	200	400	1	350.64	351.81	0
43	1	33.33	600	0	300	400	2	352.9	354.91	0
44	1	33.33	600	0	300	350	1	355.99	357.98	0
45	1	33.33	600	0	325	350	2	359.06	360.55	0
46	1	33.33	600	0	337.5	350	2	361.63	362.29	0
47	1	33.33	600	0	337.5	350	1	363.37	364.16	0.5
48	1	33.33	600	0	337.5	350	2	365.23	366.5	1
49	1	83.33	1200	0	0	1000	1	371.43	372.2	0
50	1	83.33	1200	0	500	1000	2	373.28	374.09	0
51	1	83.33	1200	0	750	1000	2	375.16	377	0
52	1	83.33	1200	0	875	1000	2	378.08	378.99	0
53	1	83.33	1200	0	875	937.5	1	380.07	381.09	0
54	1	83.33	1200	0	875	906.25	1	382.18	384.52	0
55	1	83.33	1200	0	875	906.25	2	385.6	387.31	0
56	1	83.33	1200	0	875	906.25	2	388.39	392.19	0
57	1	83.33	1200	0	0	1000	1	393.28	394.23	0
58	1	83.33	1200	0	500	1000	2	395.31	397.12	0
59	1	83.33	1200	0	750	1000	2	398.2	399.02	0
60	1	83.33	1200	0	875	1000	2	400.1	400.6	0
61	1	83.33	1200	0	937.5	1000	2	401.67	402.31	0
62	1	83.33	1200	0	968.75	1000	2	403.39	403.92	0
63	1	83.33	1200	0	968.75	1000	1	405	405.8	0.5
64	1	83.33	1200	0	968.75	1000	2	406.88	408.02	1
65	1	33.33	1000	400	600	1000	2	412.7	414.05	0
66	1	33.33	1000	400	600	800	1	415.14	415.97	0
67	1	33.33	1000	400	600	700	1	417.04	420.15	0
68	1	33.33	1000	400	600	650	1	421.23	423.13	0
69	1	33.33	1000	400	600	625	1	424.21	425.12	0
70	1	33.33	1000	400	600	612.5	1	426.2	427.26	0
71	1	33.33	1000	400	600	612.5	1	428.34	429.39	0.5
72	1	33.33	1000	400	600	612.5	2	430.47	431.38	1
73	1	66.67	1200	0	0	800	1	436.2	438.29	0
74	1	66.67	1200	0	400	800	2	439.37	440.13	0
75	1	66.67	1200	0	600	800	2	441.21	443.89	0
76	1	66.67	1200	0	700	800	2	444.97	445.6	0
77	1	66.67	1200	0	700	750	1	446.68	447.56	0
78	1	66.67	1200	0	725	750	2	448.63	449.15	0
79	1	66.67	1200	0	725	750	1	450.23	451.12	0.5
80	1	66.67	1200	0	725	750	2	452.19	452.87	1
81	1	16.67	1200	0	200	1200	2	457.65	460.92	0
82	1	16.67	1200	0	200	700	1	462.01	463.11	0
83	1	16.67	1200	0	200	450	1	464.19	464.92	0
84	1	16.67	1200	0	200	325	1	466	467.09	0
85	1	16.67	1200	0	200	262.5	1	468.17	469.23	0
86	1	16.67	1200	0	231.25	262.5	2	470.31	471.13	0
87	1	16.67	1200	0	231.25	262.5	1	472.21	473.11	0.5
88	1	16.67	1200	0	231.25	262.5	2	474.19	475.18	1
89	2	16.67	-1200	0	0	-200	2	480.04	483.28	0
90	2	16.67	-1200	0	-100	-200	1	484.36	485.52	0
91	2	16.67	-1200	0	-150	-200	1	486.61	489.15	0
92	2	16.67	-1200	0	-175	-200	1	490.23	490.75	0
93	2	16.67	-1200	0	-187.5	-200	1	491.83	492.2	0
94	2	16.67	-1200	0	-193.75	-200	1	493.28	493.72	0
95	2	16.67	-1200	0	-193.75	-200	1	494.79	496.33	0.5
96	2	16.67	-1200	0	-193.75	-200	2	497.41	498.09	1
97	2	33.33	-600	-300	-400	-600	1	502.88	511.28	0
98	2	33.33	-600	-300	-400	-500	2	512.37	513.11	0
99	2	33.33	-600	-300	-450	-500	1	514.19	515.07	0
100	2	33.33	-600	-300	-450	-475	2	516.15	517.22	0
101	2	33.33	-600	-300	-450	-462.5	2	518.3	519.45	0
102	2	33.33	-600	-300	-450	-456.25	2	520.53	521.31	0
103	2	33.33	-600	-300	-450	-456.25	1	522.39	524.99	0.5
104	2	33.33	-600	-300	-450	-456.25	2	526.08	526.83	1
105	2	33.33	-1200	-600	-800	-1200	1	531.4	540.94	0
106	2	33.33	-1200	-600	-800	-1000	2	542.02	542.95	0
107	2	33.33	-1200	-600	-900	-1000	1	544.03	544.95	0
108	2	33.33	-1200	-600	-900	-950	2	546.03	548.08	0
109	2	33.33	-1200	-600	-900	-925	2	549.16	549.68	0
110	2	33.33	-1200	-600	-900	-912.5	2	550.76	551.23	0
111	2	33.33	-1200	-600	-900	-912.5	1	552.31	552.89	0.5
112	2	33.33	-1200	-600	-900	-912.5	2	553.97	554.59	1
113	2	33.33	-600	0	-200	-600	1	562.12	568.03	0
114	2	33.33	-600	0	-200	-400	2	569.12	570.65	0
115	2	33.33	-600	0	-300	-400	1	571.73	572.67	0
116	2	33.33	-600	0	-300	-350	2	573.75	575.65	0
117	2	33.33	-600	0	-300	-325	2	576.73	577.49	0
118	2	33.33	-600	0	-300	-312.5	2	578.57	579	0
119	2	33.33	-600	0	-300	-312.5	1	580.08	581.28	0.5
120	2	33.33	-600	0	-300	-312.5	2	582.36	583.22	1
121	2	33.33	-1000	-400	-600	-1000	1	588.19	592.44	0
122	2	33.33	-1000	-400	-600	-800	2	593.52	594.15	0
123	2	33.33	-1000	-400	-700	-800	1	595.23	596.02	0
124	2	33.33	-1000	-400	-700	-750	2	597.1	599.54	0
125	2	33.33	-1000	-400	-700	-725	2	600.62	601.26	0
126	2	33.33	-1000	-400	-700	-712.5	2	602.34	602.83	0
127	2	33.33	-1000	-400	-700	-712.5	1	603.91	604.55	0.5
128	2	33.33	-1000	-400	-700	-712.5	2	605.63	606.29	1
129	2	66.67	-1200	0	-800	-1200	1	610.99	617.62	0
130	2	66.67	-1200	0	-800	-1000	2	618.7	620.83	0
131	2	66.67	-1200	0	-900	-1000	1	621.91	623.5	0
132	2	66.67	-1200	0	-950	-1000	1	624.58	632.52	0
133	2	66.67	-1200	0	-975	-1000	1	633.6	637.17	0
134	2	66.67	-1200	0	-987.5	-1000	1	638.25	638.7	0
135	2	66.67	-1200	0	-987.5	-1000	1	639.78	640.06	0.5
136	2	66.67	-1200	0	-987.5	-1000	1	641.13	641.82	0
137	2	66.67	-1200	0	-800	-1200	1	642.89	646.75	0
138	2	66.67	-1200	0	-1000	-1200	1	647.83	649.76	0
139	2	66.67	-1200	0	-1000	-1100	2	650.84	652.25	0
140	2	66.67	-1200	0	-1000	-1050	2	653.33	655.03	0
141	2	66.67	-1200	0	-1000	-1025	2	656.11	656.66	0
142	2	66.67	-1200	0	-1000	-1012.5	2	657.74	658.13	0
143	2	66.67	-1200	0	-1000	-1012.5	1	659.21	660.24	0.5
144	2	66.67	-1200	0	-1000	-1012.5	2	661.32	662.08	1
145	2	50	-1200	0	-600	-1200	1	669.14	672.02	0
146	2	50	-1200	0	-600	-900	2	673.1	673.77	0
147	2	50	-1200	0	-600	-750	2	674.85	675.23	0
148	2	50	-1200	0	-600	-675	2	676.31	676.64	0
149	2	50	-1200	0	-600	-637.5	2	677.72	678.13	0
150	2	50	-1200	0	-600	-618.75	2	679.2	679.49	0
151	2	50	-1200	0	-600	-618.75	1	680.57	681.37	0.5
152	2	50	-1200	0	-600	-618.75	2	682.45	683.09	1
153	2	83.33	-1200	0	-1000	-1200	1	687.62	691.38	0
154	2	83.33	-1200	0	-1100	-1200	1	692.46	694.09	0
155	2	83.33	-1200	0	-1100	-1150	2	695.18	696.97	0
156	2	83.33	-1200	0	-1100	-1125	2	698.06	699.01	0
157	2	83.33	-1200	0	-1100	-1112.5	2	700.09	701.57	0
158	2	83.33	-1200	0	-1100	-1106.25	2	702.66	707.17	0
159	2	83.33	-1200	0	-1100	-1106.25	1	708.25	709.41	0.5
160	2	83.33	-1200	0	-1100	-1106.25	2	710.49	711.13	1
161	2	33.33	-1200	0	0	-400	2	715.73	721.61	0
162	2	33.33	-1200	0	-200	-400	1	722.69	723.84	0
163	2	33.33	-1200	0	-200	-300	2	724.92	726.67	0
164	2	33.33	-1200	0	-250	-300	1	727.75	729.71	0
165	2	33.33	-1200	0	-275	-300	1	730.79	731.35	0
166	2	33.33	-1200	0	-287.5	-300	1	732.43	732.85	0
167	2	33.33	-1200	0	-287.5	-300	1	733.93	734.92	0.5
168	2	33.33	-1200	0	-287.5	-300	2	736	736.58	1
169	2	33.33	-1200	-900	-900	-1000	2	741.29	745.5	0
170	2	33.33	-1200	-900	-950	-1000	1	746.58	749.48	0
171	2	33.33	-1200	-900	-975	-1000	1	750.56	751.77	0
172	2	33.33	-1200	-900	-987.5	-1000	1	752.85	753.32	0
173	2	33.33	-1200	-900	-993.75	-1000	1	754.39	754.72	0
174	2	33.33	-1200	-900	-996.88	-1000	1	755.8	756.19	0
175	2	33.33	-1200	-900	-996.88	-1000	1	757.27	758.64	0.5
176	2	33.33	-1200	-900	-996.88	-1000	1	759.72	760.25	0
177	2	33.33	-1200	-900	-900	-1000	2	761.33	763.7	0
178	2	33.33	-1200	-900	-950	-1000	1	764.78	765.64	0
179	2	33.33	-1200	-900	-975	-1000	1	766.72	767.4	0
180	2	33.33	-1200	-900	-987.5	-1000	1	768.48	768.92	0
181	2	33.33	-1200	-900	-993.75	-1000	1	770	770.56	0
182	2	33.33	-1200	-900	-996.88	-1000	1	771.64	772.14	0
183	2	33.33	-1200	-900	-996.88	-1000	1	773.22	774.41	0.5
184	2	33.33	-1200	-900	-996.88	-1000	2	775.49	776.4	1
