# Supplementary material for: Dopaminergic Drug Effects on Probability Weighting during Risky Decision Making
Source: eNeuro. 2018 Apr 6;5(2):ENEURO.0330-18.2018. doi: 10.1523/ENEURO.0330-18.2018 (PMC5889481; doi:10.1523/ENEURO.0330-18.2018)
Supplement: Extended Data 1 — Raw data and MATLAB code for the prospect theory parameter estimation procedure implemented in the study. The code includes scripts for the main parameter estimation steps, parameter recovery, and checking the quality of the estimation. Download Extended Data 1, ZIP file. [file sup_enu-eN-NWR-0330-17-s02.zip › ExtendedData/Data/taskCE_Exp_38_Ses_1.xlsx]

## Sheet: taskCE_Exp_38_Ses_1
=======================================================================================================================================================
***** CASH EQUIVALENT TASK ***** subject ID: Exp_38_Ses_1
***** 2012-09-24 13:20:49 ***** filename: taskCE_Exp_38_Ses_1.txt
=======================================================================================================================================================
Block: 0 = practice, 1 = first session, 2 = second session
Order of blocks: 2 (1 = WINS - LOSSES, 2 = LOSSES - WINS)
Output directory: C:\Users\liejan\Desktop\Documents\Experiments\CE\logfiles
==== BEGIN === start of experiment (in seconds) : 612.021 ==========================================================================================
#Trial	Block	Probability	Cash	AltCash	LowerBound	UpperBound	Response	PresentationTime	ResponseTime	Advance
1	2	33.33	-1000	-400	-400	-600	2	406.6	411.25	0
2	2	33.33	-1000	-400	-500	-600	1	412.29	419.57	0
3	2	33.33	-1000	-400	-550	-600	1	420.61	424.58	0
4	2	33.33	-1000	-400	-550	-575	2	425.61	432.18	0
5	2	33.33	-1000	-400	-550	-562.5	2	433.21	434.65	0
6	2	33.33	-1000	-400	-550	-556.25	2	435.68	437.59	0
7	2	33.33	-1000	-400	-550	-556.25	1	438.62	445.31	0.5
8	2	33.33	-1000	-400	-550	-556.25	2	446.34	448.56	1
9	2	33.33	-1200	0	0	-400	2	471.33	472.56	0
10	2	33.33	-1200	0	0	-200	2	473.6	475.62	0
11	2	33.33	-1200	0	0	-100	2	476.65	479.68	0
12	2	33.33	-1200	0	0	-50	2	480.72	482.52	0
13	2	33.33	-1200	0	-25	-50	1	483.56	488.65	0
14	2	33.33	-1200	0	-37.5	-50	1	489.68	491.06	0
15	2	33.33	-1200	0	-37.5	-50	1	492.09	495.35	0.5
16	2	33.33	-1200	0	-37.5	-50	2	496.38	498.04	1
17	2	33.33	-600	0	0	-200	2	516.29	523.84	0
18	2	33.33	-600	0	-100	-200	1	524.88	526.38	0
19	2	33.33	-600	0	-100	-150	2	527.41	528.96	0
20	2	33.33	-600	0	-100	-125	2	529.99	535.93	0
21	2	33.33	-600	0	-100	-112.5	2	536.96	539.28	0
22	2	33.33	-600	0	-100	-106.25	2	540.32	542.93	0
23	2	33.33	-600	0	-100	-106.25	1	543.96	546.59	0.5
24	2	33.33	-600	0	-100	-106.25	2	547.62	548.78	1
25	2	16.67	-1200	0	0	-200	2	558.82	560.15	0
26	2	16.67	-1200	0	0	-100	2	561.18	563.26	0
27	2	16.67	-1200	0	-50	-100	1	564.29	568.12	0
28	2	16.67	-1200	0	-50	-75	2	569.16	570.94	0
29	2	16.67	-1200	0	-62.5	-75	1	571.97	572.63	0
30	2	16.67	-1200	0	-68.75	-75	1	573.67	574.99	0
31	2	16.67	-1200	0	-68.75	-75	1	576.03	579.09	0.5
32	2	16.67	-1200	0	-68.75	-75	2	580.12	588.42	1
33	2	33.33	-600	-300	-400	-600	1	601.85	603.95	0
34	2	33.33	-600	-300	-500	-600	1	604.99	609.01	0
35	2	33.33	-600	-300	-500	-550	2	610.04	611.13	0
36	2	33.33	-600	-300	-500	-525	2	612.16	612.99	0
37	2	33.33	-600	-300	-500	-512.5	2	614.02	615.47	0
38	2	33.33	-600	-300	-500	-506.25	2	616.51	617.55	0
39	2	33.33	-600	-300	-500	-506.25	2	618.58	625.87	0
40	2	33.33	-600	-300	-500	-506.25	2	626.9	630.3	0
41	2	33.33	-600	-300	-400	-600	1	631.34	636.3	0
42	2	33.33	-600	-300	-400	-500	2	637.33	638.7	0
43	2	33.33	-600	-300	-400	-450	2	639.73	642.67	0
44	2	33.33	-600	-300	-400	-425	2	643.7	648.88	0
45	2	33.33	-600	-300	-400	-412.5	2	649.91	653.59	0
46	2	33.33	-600	-300	-400	-406.25	2	654.63	658.87	0
47	2	33.33	-600	-300	-400	-406.25	1	659.91	665.16	0.5
48	2	33.33	-600	-300	-400	-406.25	2	666.19	667.49	1
49	2	33.33	-1200	-900	-1000	-1200	1	682.82	687.43	0
50	2	33.33	-1200	-900	-1000	-1100	2	688.46	691.78	0
51	2	33.33	-1200	-900	-1000	-1050	2	692.81	696.7	0
52	2	33.33	-1200	-900	-1000	-1025	2	697.73	699.22	0
53	2	33.33	-1200	-900	-1000	-1012.5	2	700.26	701.07	0
54	2	33.33	-1200	-900	-1000	-1006.25	2	702.1	703.67	0
55	2	33.33	-1200	-900	-1000	-1006.25	1	704.71	710.69	0.5
56	2	33.33	-1200	-900	-1000	-1006.25	2	711.72	713.57	1
57	2	33.33	-1200	-600	-600	-800	2	728.75	732.65	0
58	2	33.33	-1200	-600	-600	-700	2	733.68	739.18	0
59	2	33.33	-1200	-600	-650	-700	1	740.21	747.6	0
60	2	33.33	-1200	-600	-675	-700	1	748.63	749.91	0
61	2	33.33	-1200	-600	-687.5	-700	1	750.94	752.9	0
62	2	33.33	-1200	-600	-687.5	-693.75	2	753.94	756.4	0
63	2	33.33	-1200	-600	-687.5	-693.75	1	757.43	762.38	0.5
64	2	33.33	-1200	-600	-687.5	-693.75	2	763.41	766.24	1
65	2	83.33	-1200	0	-1000	-1200	1	780.48	783.81	0
66	2	83.33	-1200	0	-1100	-1200	1	784.84	785.87	0
67	2	83.33	-1200	0	-1150	-1200	1	786.9	787.99	0
68	2	83.33	-1200	0	-1175	-1200	1	789.02	790.01	0
69	2	83.33	-1200	0	-1187.5	-1200	1	791.04	793.69	0
70	2	83.33	-1200	0	-1193.75	-1200	1	794.72	795.66	0
71	2	83.33	-1200	0	-1193.75	-1200	1	796.69	799.74	0.5
72	2	83.33	-1200	0	-1193.75	-1200	2	800.77	802.47	1
73	2	66.67	-1200	0	-800	-1200	1	821.07	823.29	0
74	2	66.67	-1200	0	-800	-1000	2	824.33	827.41	0
75	2	66.67	-1200	0	-800	-900	2	828.44	830.21	0
76	2	66.67	-1200	0	-800	-850	2	831.25	833.1	0
77	2	66.67	-1200	0	-800	-825	2	834.13	836.76	0
78	2	66.67	-1200	0	-800	-812.5	2	837.79	838.97	0
79	2	66.67	-1200	0	-800	-812.5	1	840	842.94	0.5
80	2	66.67	-1200	0	-800	-812.5	2	843.97	845.73	1
81	2	50	-1200	0	0	-600	2	857.44	861.61	0
82	2	50	-1200	0	-300	-600	1	862.65	865.99	0
83	2	50	-1200	0	-450	-600	1	867.02	870.32	0
84	2	50	-1200	0	-450	-525	2	871.35	873.97	0
85	2	50	-1200	0	-450	-487.5	2	875.01	876.3	0
86	2	50	-1200	0	-450	-468.75	2	877.33	878.18	0
87	2	50	-1200	0	-450	-468.75	1	879.21	881.95	0.5
88	2	50	-1200	0	-450	-468.75	1	882.98	886.39	0
89	2	50	-1200	0	0	-600	2	887.42	892.72	0
90	2	50	-1200	0	-300	-600	1	893.76	895.48	0
91	2	50	-1200	0	-450	-600	1	896.51	905.26	0
92	2	50	-1200	0	-450	-525	2	906.29	909.76	0
93	2	50	-1200	0	-487.5	-525	1	910.8	915.78	0
94	2	50	-1200	0	-487.5	-506.25	2	916.81	918.83	0
95	2	50	-1200	0	-487.5	-506.25	1	919.86	921.28	0.5
96	2	50	-1200	0	-487.5	-506.25	2	922.31	924.55	1
97	1	66.67	1200	0	0	800	1	932.5	935.2	0
98	1	66.67	1200	0	400	800	2	936.24	937.68	0
99	1	66.67	1200	0	600	800	2	938.71	941.76	0
100	1	66.67	1200	0	700	800	2	942.79	943.97	0
101	1	66.67	1200	0	700	750	1	945	948.44	0
102	1	66.67	1200	0	700	725	1	949.47	949.98	0
103	1	66.67	1200	0	700	725	1	951.01	957.2	0.5
104	1	66.67	1200	0	700	725	2	958.24	959.68	1
105	1	33.33	1200	600	600	800	1	966.46	972.43	0
106	1	33.33	1200	600	600	700	1	973.46	974.55	0
107	1	33.33	1200	600	650	700	2	975.59	978.99	0
108	1	33.33	1200	600	675	700	2	980.02	980.99	0
109	1	33.33	1200	600	687.5	700	2	982.03	983.19	0
110	1	33.33	1200	600	693.75	700	2	984.23	986.03	0
111	1	33.33	1200	600	693.75	700	1	987.06	988.21	0.5
112	1	33.33	1200	600	693.75	700	2	989.24	990.29	1
113	1	50	1200	0	600	1200	2	995.84	997.71	0
114	1	50	1200	0	900	1200	2	998.74	1001.77	0
115	1	50	1200	0	900	1050	1	1002.8	1004.51	0
116	1	50	1200	0	900	975	1	1005.55	1008.31	0
117	1	50	1200	0	900	937.5	1	1009.35	1012.59	0
118	1	50	1200	0	900	918.75	1	1013.63	1016.42	0
119	1	50	1200	0	900	918.75	1	1017.45	1019.48	0.5
120	1	50	1200	0	900	918.75	2	1020.51	1022.51	1
121	1	33.33	1200	0	400	1200	2	1028.77	1034.04	0
122	1	33.33	1200	0	800	1200	2	1035.07	1037.16	0
123	1	33.33	1200	0	800	1000	1	1038.19	1039.35	0
124	1	33.33	1200	0	800	900	1	1040.38	1041.59	0
125	1	33.33	1200	0	800	850	1	1042.63	1043.52	0
126	1	33.33	1200	0	800	825	1	1044.55	1045.29	0
127	1	33.33	1200	0	800	825	1	1046.32	1048.83	0.5
128	1	33.33	1200	0	800	825	2	1049.87	1051.91	1
129	1	33.33	1000	400	400	600	1	1060.13	1062.79	0
130	1	33.33	1000	400	400	500	1	1063.82	1065.18	0
131	1	33.33	1000	400	450	500	2	1066.21	1070.14	0
132	1	33.33	1000	400	475	500	2	1071.17	1071.88	0
133	1	33.33	1000	400	487.5	500	2	1072.91	1073.52	0
134	1	33.33	1000	400	493.75	500	2	1074.55	1076.1	0
135	1	33.33	1000	400	493.75	500	2	1077.13	1080.15	0
136	1	33.33	1000	400	493.75	500	2	1081.19	1083.13	0
137	1	33.33	1000	400	400	600	1	1084.16	1090.84	0
138	1	33.33	1000	400	400	500	1	1091.87	1093.04	0
139	1	33.33	1000	400	450	500	2	1094.07	1101.02	0
140	1	33.33	1000	400	475	500	2	1102.06	1103.12	0
141	1	33.33	1000	400	487.5	500	2	1104.15	1104.92	0
142	1	33.33	1000	400	493.75	500	2	1105.95	1107.33	0
143	1	33.33	1000	400	493.75	500	2	1108.36	1111.64	0
144	1	33.33	1000	400	493.75	500	2	1112.67	1114.94	0
145	1	33.33	1000	400	400	600	1	1115.98	1118.35	0
146	1	33.33	1000	400	400	500	1	1119.39	1123.59	0
147	1	33.33	1000	400	450	500	2	1124.63	1126.55	0
148	1	33.33	1000	400	475	500	2	1127.58	1129.17	0
149	1	33.33	1000	400	487.5	500	2	1130.2	1131.42	0
150	1	33.33	1000	400	493.75	500	2	1132.45	1135.71	0
151	1	33.33	1000	400	493.75	500	1	1136.74	1140.84	0.5
152	1	33.33	1000	400	493.75	500	2	1141.87	1144.41	1
153	1	33.33	600	300	300	400	1	1161.29	1162.25	0
154	1	33.33	600	300	350	400	2	1163.28	1164.99	0
155	1	33.33	600	300	375	400	2	1166.02	1167.5	0
156	1	33.33	600	300	387.5	400	2	1168.54	1169.29	0
157	1	33.33	600	300	393.75	400	2	1170.32	1170.82	0
158	1	33.33	600	300	396.88	400	2	1171.86	1173.11	0
159	1	33.33	600	300	396.88	400	1	1174.14	1176.77	0.5
160	1	33.33	600	300	396.88	400	2	1177.8	1179.05	1
161	1	83.33	1200	0	0	1000	1	1188.4	1189.44	0
162	1	83.33	1200	0	500	1000	2	1190.47	1191.31	0
163	1	83.33	1200	0	750	1000	2	1192.34	1193.29	0
164	1	83.33	1200	0	875	1000	2	1194.33	1196.13	0
165	1	83.33	1200	0	875	937.5	1	1197.16	1198.79	0
166	1	83.33	1200	0	875	906.25	1	1199.82	1200.57	0
167	1	83.33	1200	0	875	906.25	1	1201.61	1204.35	0.5
168	1	83.33	1200	0	875	906.25	2	1205.38	1207.14	1
169	1	33.33	1200	900	1000	1200	2	1217.71	1218.29	0
170	1	33.33	1200	900	1100	1200	2	1219.33	1222.38	0
171	1	33.33	1200	900	1150	1200	2	1223.42	1226.69	0
172	1	33.33	1200	900	1150	1175	1	1227.73	1228.98	0
173	1	33.33	1200	900	1150	1162.5	1	1230.02	1231.18	0
174	1	33.33	1200	900	1150	1156.25	1	1232.21	1232.67	0
175	1	33.33	1200	900	1150	1156.25	1	1233.7	1237.22	0.5
176	1	33.33	1200	900	1150	1156.25	2	1238.26	1239.7	1
177	1	16.67	1200	0	200	1200	2	1246.49	1251.32	0
178	1	16.67	1200	0	200	700	1	1252.35	1254.6	0
179	1	16.67	1200	0	200	450	1	1255.63	1257.89	0
180	1	16.67	1200	0	325	450	2	1258.93	1260.89	0
181	1	16.67	1200	0	387.5	450	2	1261.93	1263.11	0
182	1	16.67	1200	0	418.75	450	2	1264.14	1270.16	0
183	1	16.67	1200	0	418.75	450	2	1271.19	1273.54	0
184	1	16.67	1200	0	418.75	450	2	1274.57	1275.92	0
185	1	16.67	1200	0	200	1200	2	1276.95	1278.29	0
186	1	16.67	1200	0	200	700	1	1279.32	1280.32	0
187	1	16.67	1200	0	200	450	1	1281.35	1282.14	0
188	1	16.67	1200	0	200	325	1	1283.17	1284.56	0
189	1	16.67	1200	0	200	262.5	1	1285.59	1286.66	0
190	1	16.67	1200	0	200	231.25	1	1287.69	1290.49	0
191	1	16.67	1200	0	200	231.25	1	1291.52	1294.33	0.5
192	1	16.67	1200	0	200	231.25	2	1295.37	1297.49	1
193	1	33.33	600	0	200	600	2	1304.85	1306.36	0
194	1	33.33	600	0	200	400	1	1307.39	1308.37	0
195	1	33.33	600	0	200	300	1	1309.41	1311.04	0
196	1	33.33	600	0	250	300	2	1312.08	1315.22	0
197	1	33.33	600	0	275	300	2	1316.25	1318.13	0
198	1	33.33	600	0	275	287.5	1	1319.17	1320.14	0
199	1	33.33	600	0	275	287.5	1	1321.17	1324.46	0.5
200	1	33.33	600	0	275	287.5	1	1325.49	1328.62	0
201	1	33.33	600	0	0	200	1	1329.65	1331.31	0
202	1	33.33	600	0	100	200	2	1332.34	1334.64	0
203	1	33.33	600	0	150	200	2	1335.67	1339.68	0
204	1	33.33	600	0	175	200	2	1340.72	1341.66	0
205	1	33.33	600	0	187.5	200	2	1342.69	1345.4	0
206	1	33.33	600	0	187.5	193.75	1	1346.44	1347.93	0
207	1	33.33	600	0	187.5	193.75	1	1348.96	1351.19	0.5
208	1	33.33	600	0	187.5	193.75	2	1352.22	1353.13	1
