# Supplementary material for: Dopaminergic Drug Effects on Probability Weighting during Risky Decision Making
Source: eNeuro. 2018 Apr 6;5(2):ENEURO.0330-18.2018. doi: 10.1523/ENEURO.0330-18.2018 (PMC5889481; doi:10.1523/ENEURO.0330-18.2018)
Supplement: Extended Data 1 — Raw data and MATLAB code for the prospect theory parameter estimation procedure implemented in the study. The code includes scripts for the main parameter estimation steps, parameter recovery, and checking the quality of the estimation. Download Extended Data 1, ZIP file. [file sup_enu-eN-NWR-0330-17-s02.zip › ExtendedData/Data/taskCE_Exp_39_Ses_1.xlsx]

## Sheet: taskCE_Exp_39_Ses_1
=======================================================================================================================================================
***** CASH EQUIVALENT TASK ***** subject ID: Exp_39_Ses_1
***** 2012-09-28 13:21:02 ***** filename: taskCE_Exp_39_Ses_1.txt
=======================================================================================================================================================
Block: 0 = practice, 1 = first session, 2 = second session
Order of blocks: 1 (1 = WINS - LOSSES, 2 = LOSSES - WINS)
Output directory: C:\Users\liejan\Desktop\Documents\Experiments\CE\logfiles
==== BEGIN === start of experiment (in seconds) : 26418.7816 ==========================================================================================
#Trial	Block	Probability	Cash	AltCash	LowerBound	UpperBound	Response	PresentationTime	ResponseTime	Advance
1	1	33.33	600	300	300	400	1	236.34	240.58	0
2	1	33.33	600	300	300	350	1	241.61	243.74	0
3	1	33.33	600	300	300	325	1	244.77	247.51	0
4	1	33.33	600	300	300	312.5	1	248.54	249.61	0
5	1	33.33	600	300	306.25	312.5	2	250.64	251.87	0
6	1	33.33	600	300	309.38	312.5	2	252.9	253.79	0
7	1	33.33	600	300	309.38	312.5	1	254.82	257.83	0.5
8	1	33.33	600	300	309.38	312.5	2	258.86	263.95	1
9	1	16.67	1200	0	0	200	1	271.82	275.43	0
10	1	16.67	1200	0	0	100	1	276.46	277.59	0
11	1	16.67	1200	0	0	50	1	278.62	280.53	0
12	1	16.67	1200	0	0	25	1	281.56	282.39	0
13	1	16.67	1200	0	0	12.5	1	283.42	284.26	0
14	1	16.67	1200	0	0	6.25	1	285.29	286.44	0
15	1	16.67	1200	0	0	6.25	1	287.47	289.83	0.5
16	1	16.67	1200	0	0	6.25	1	290.86	291.86	0
17	1	16.67	1200	0	0	200	1	292.9	293.47	0
18	1	16.67	1200	0	0	100	1	294.5	295.06	0
19	1	16.67	1200	0	0	50	1	296.09	296.62	0
20	1	16.67	1200	0	0	25	1	297.65	297.98	0
21	1	16.67	1200	0	0	12.5	1	299.01	300.84	0
22	1	16.67	1200	0	0	6.25	1	301.87	302.13	0
23	1	16.67	1200	0	0	6.25	1	303.16	303.44	0.5
24	1	16.67	1200	0	0	6.25	1	304.47	305.92	0
25	1	16.67	1200	0	200	1200	2	306.95	308	0
26	1	16.67	1200	0	700	1200	2	309.03	310.94	0
27	1	16.67	1200	0	950	1200	2	311.97	313.39	0
28	1	16.67	1200	0	1075	1200	2	314.42	314.91	0
29	1	16.67	1200	0	1137.5	1200	2	315.94	316.59	0
30	1	16.67	1200	0	1168.75	1200	2	317.62	317.99	0
31	1	16.67	1200	0	1168.75	1200	2	319.02	319.3	0
32	1	16.67	1200	0	1168.75	1200	2	320.33	320.51	0
33	1	16.67	1200	0	200	1200	2	321.53	322.97	0
34	1	16.67	1200	0	200	700	1	324	324.91	0
35	1	16.67	1200	0	450	700	2	325.95	326.94	0
36	1	16.67	1200	0	575	700	2	327.97	329.02	0
37	1	16.67	1200	0	637.5	700	2	330.06	330.65	0
38	1	16.67	1200	0	637.5	668.75	1	331.68	332.17	0
39	1	16.67	1200	0	637.5	668.75	2	333.2	333.82	0
40	1	16.67	1200	0	637.5	668.75	1	334.85	336.74	0
41	1	16.67	1200	0	0	200	1	337.77	338.66	0
42	1	16.67	1200	0	0	100	1	339.7	340.51	0
43	1	16.67	1200	0	0	50	1	341.54	342.06	0
44	1	16.67	1200	0	0	25	1	343.1	343.58	0
45	1	16.67	1200	0	12.5	25	2	344.61	345.55	0
46	1	16.67	1200	0	12.5	18.75	1	346.58	346.92	0
47	1	16.67	1200	0	12.5	18.75	1	347.95	348.5	0.5
48	1	16.67	1200	0	12.5	18.75	1	349.54	350.34	0
49	1	16.67	1200	0	0	200	1	351.37	351.9	0
50	1	16.67	1200	0	0	100	1	352.94	353.4	0
51	1	16.67	1200	0	0	50	1	354.43	355.06	0
52	1	16.67	1200	0	0	25	1	356.09	356.54	0
53	1	16.67	1200	0	0	12.5	1	357.57	357.82	0
54	1	16.67	1200	0	0	6.25	1	358.85	359.14	0
55	1	16.67	1200	0	0	6.25	1	360.17	362.14	0.5
56	1	16.67	1200	0	0	6.25	1	363.18	363.82	0
57	1	16.67	1200	0	200	1200	2	364.85	365.12	0
58	1	16.67	1200	0	700	1200	2	366.15	368.32	0
59	1	16.67	1200	0	950	1200	2	369.35	370.14	0
60	1	16.67	1200	0	1075	1200	2	371.17	371.63	0
61	1	16.67	1200	0	1137.5	1200	2	372.66	373.26	0
62	1	16.67	1200	0	1168.75	1200	2	374.29	374.57	0
63	1	16.67	1200	0	1168.75	1200	2	375.6	375.86	0
64	1	16.67	1200	0	1168.75	1200	1	376.89	377.5	0
65	1	16.67	1200	0	200	1200	2	378.53	379.71	0
66	1	16.67	1200	0	200	700	1	380.74	381.18	0
67	1	16.67	1200	0	200	450	1	382.21	382.87	0
68	1	16.67	1200	0	200	325	1	383.9	384.4	0
69	1	16.67	1200	0	200	262.5	1	385.43	386.07	0
70	1	16.67	1200	0	200	231.25	1	387.1	388.15	0
71	1	16.67	1200	0	200	231.25	1	389.18	389.63	0.5
72	1	16.67	1200	0	200	231.25	1	390.66	390.86	0
73	1	16.67	1200	0	0	200	1	391.9	392.16	0
74	1	16.67	1200	0	0	100	1	393.19	393.26	0
75	1	16.67	1200	0	0	50	1	394.29	394.79	0
76	1	16.67	1200	0	0	25	1	395.82	396.15	0
77	1	16.67	1200	0	12.5	25	2	397.18	398.2	0
78	1	16.67	1200	0	12.5	18.75	1	399.23	399.66	0
79	1	16.67	1200	0	12.5	18.75	1	400.69	400.76	0.5
80	1	16.67	1200	0	12.5	18.75	1	401.79	401.83	0
81	1	16.67	1200	0	0	200	1	402.86	403.24	0
82	1	16.67	1200	0	100	200	2	404.27	405.06	0
83	1	16.67	1200	0	100	150	1	406.09	406.31	0
84	1	16.67	1200	0	100	125	1	407.34	407.59	0
85	1	16.67	1200	0	100	112.5	1	408.62	408.79	0
86	1	16.67	1200	0	100	106.25	1	409.82	409.98	0
87	1	16.67	1200	0	100	106.25	1	411.01	411.29	0.5
88	1	16.67	1200	0	100	106.25	1	412.32	412.76	0
89	1	16.67	1200	0	0	200	1	413.79	414.36	0
90	1	16.67	1200	0	0	100	1	415.39	415.56	0
91	1	16.67	1200	0	0	50	1	416.59	417.17	0
92	1	16.67	1200	0	0	25	1	418.2	419.58	0
93	1	16.67	1200	0	0	12.5	1	420.61	421.05	0
94	1	16.67	1200	0	0	6.25	1	422.08	422.5	0
95	1	16.67	1200	0	0	6.25	1	423.53	424.88	0.5
96	1	16.67	1200	0	0	6.25	1	425.91	427.49	0
97	1	16.67	1200	0	200	1200	2	428.52	429.51	0
98	1	16.67	1200	0	700	1200	2	430.54	431.39	0
99	1	16.67	1200	0	950	1200	2	432.42	432.93	0
100	1	16.67	1200	0	1075	1200	2	433.97	435.07	0
101	1	16.67	1200	0	1137.5	1200	2	436.1	436.41	0
102	1	16.67	1200	0	1168.75	1200	2	437.44	437.64	0
103	1	16.67	1200	0	1168.75	1200	2	438.67	438.87	0
104	1	16.67	1200	0	1168.75	1200	2	439.9	439.95	0
105	1	16.67	1200	0	200	1200	2	440.98	441.08	0
106	1	16.67	1200	0	700	1200	2	442.11	442.19	0
107	1	16.67	1200	0	950	1200	2	443.22	443.3	0
108	1	16.67	1200	0	1075	1200	2	444.33	444.4	0
109	1	16.67	1200	0	1137.5	1200	2	445.43	445.93	0
110	1	16.67	1200	0	1168.75	1200	2	446.97	447.38	0
111	1	16.67	1200	0	1168.75	1200	2	448.41	449.24	0
112	1	16.67	1200	0	1168.75	1200	2	450.27	450.96	0
113	1	16.67	1200	0	0	200	1	451.99	452.69	0
114	1	16.67	1200	0	0	100	1	453.72	454.23	0
115	1	16.67	1200	0	0	50	1	455.26	455.53	0
116	1	16.67	1200	0	0	25	1	456.56	456.83	0
117	1	16.67	1200	0	0	12.5	1	457.86	457.97	0
118	1	16.67	1200	0	0	6.25	1	459	459.24	0
119	1	16.67	1200	0	0	6.25	2	460.27	461.93	0
120	1	16.67	1200	0	0	6.25	1	462.97	463.61	0
121	1	16.67	1200	0	0	200	1	464.65	464.74	0
122	1	16.67	1200	0	0	100	1	465.77	465.81	0
123	1	16.67	1200	0	0	50	1	466.84	467.1	0
124	1	16.67	1200	0	0	25	1	468.13	468.46	0
125	1	16.67	1200	0	0	12.5	1	469.49	469.49	0
126	1	16.67	1200	0	0	6.25	1	470.52	470.64	0
127	1	16.67	1200	0	0	6.25	2	471.67	471.97	0
128	1	16.67	1200	0	0	6.25	1	473	473.22	0
129	1	16.67	1200	0	0	200	1	474.25	474.48	0
130	1	16.67	1200	0	0	100	1	475.51	475.68	0
131	1	16.67	1200	0	0	50	1	476.71	477.17	0
132	1	16.67	1200	0	25	50	2	478.2	478.52	0
133	1	16.67	1200	0	25	37.5	1	479.55	480.61	0
134	1	16.67	1200	0	25	31.25	1	481.64	483.09	0
135	1	16.67	1200	0	25	31.25	1	484.13	485.13	0.5
136	1	16.67	1200	0	25	31.25	1	486.17	486.56	0
137	1	16.67	1200	0	0	200	1	487.59	487.87	0
138	1	16.67	1200	0	0	100	1	488.9	489.39	0
139	1	16.67	1200	0	0	50	1	490.42	490.84	0
140	1	16.67	1200	0	0	25	1	491.87	492.28	0
141	1	16.67	1200	0	0	12.5	1	493.31	493.73	0
142	1	16.67	1200	0	6.25	12.5	2	494.76	502.96	0
143	1	16.67	1200	0	6.25	12.5	1	503.99	510.8	0.5
144	1	16.67	1200	0	6.25	12.5	1	511.83	513.81	0
145	1	16.67	1200	0	200	1200	2	514.84	539.93	0
146	1	16.67	1200	0	200	700	1	540.96	548.28	0
147	1	16.67	1200	0	450	700	2	549.31	556.09	0
148	1	16.67	1200	0	450	575	1	557.12	561.13	0
149	1	16.67	1200	0	450	512.5	1	562.16	565.88	0
150	1	16.67	1200	0	481.25	512.5	2	566.91	569.04	0
151	1	16.67	1200	0	481.25	512.5	1	570.07	575.33	0.5
152	1	16.67	1200	0	481.25	512.5	2	576.36	578.05	1
153	1	33.33	1200	0	400	1200	2	584.31	591.32	0
154	1	33.33	1200	0	400	800	1	592.35	595.39	0
155	1	33.33	1200	0	400	600	1	596.42	598.8	0
156	1	33.33	1200	0	500	600	2	599.84	601.12	0
157	1	33.33	1200	0	550	600	2	602.15	603.03	0
158	1	33.33	1200	0	575	600	2	604.06	605.09	0
159	1	33.33	1200	0	575	600	1	606.12	607.28	0.5
160	1	33.33	1200	0	575	600	2	608.32	609.61	1
161	1	66.67	1200	0	800	1200	2	613.77	620.79	0
162	1	66.67	1200	0	800	1000	1	621.82	624.08	0
163	1	66.67	1200	0	800	900	1	625.11	626.41	0
164	1	66.67	1200	0	800	850	1	627.44	632.04	0
165	1	66.67	1200	0	800	825	1	633.07	634.28	0
166	1	66.67	1200	0	812.5	825	2	635.31	635.85	0
167	1	66.67	1200	0	812.5	825	2	636.88	639.99	0
168	1	66.67	1200	0	812.5	825	2	641.03	644.07	0
169	1	66.67	1200	0	800	1200	2	645.1	646.8	0
170	1	66.67	1200	0	800	1000	1	647.83	648.93	0
171	1	66.67	1200	0	800	900	1	649.96	650.85	0
172	1	66.67	1200	0	800	850	1	651.88	652.6	0
173	1	66.67	1200	0	825	850	2	653.63	654.38	0
174	1	66.67	1200	0	837.5	850	2	655.41	655.96	0
175	1	66.67	1200	0	837.5	850	1	656.99	657.47	0.5
176	1	66.67	1200	0	837.5	850	2	658.5	659.44	1
177	1	33.33	1000	400	600	1000	2	663.93	669.35	0
178	1	33.33	1000	400	600	800	1	670.39	671.55	0
179	1	33.33	1000	400	600	700	1	672.58	673.99	0
180	1	33.33	1000	400	650	700	2	675.03	675.58	0
181	1	33.33	1000	400	650	675	1	676.61	677.23	0
182	1	33.33	1000	400	662.5	675	2	678.26	678.52	0
183	1	33.33	1000	400	662.5	675	1	679.55	680.49	0.5
184	1	33.33	1000	400	662.5	675	2	681.52	681.79	1
185	1	50	1200	0	0	600	1	685.96	688.69	0
186	1	50	1200	0	300	600	2	689.72	691.24	0
187	1	50	1200	0	450	600	2	692.27	694.15	0
188	1	50	1200	0	525	600	2	695.18	696.36	0
189	1	50	1200	0	562.5	600	2	697.39	698.51	0
190	1	50	1200	0	581.25	600	2	699.54	700.34	0
191	1	50	1200	0	581.25	600	1	701.37	704.35	0.5
192	1	50	1200	0	581.25	600	2	705.38	707.08	1
193	1	33.33	1200	600	600	800	1	711.21	716.84	0
194	1	33.33	1200	600	600	700	1	717.87	721.76	0
195	1	33.33	1200	600	650	700	2	722.79	726.3	0
196	1	33.33	1200	600	675	700	2	727.33	728.18	0
197	1	33.33	1200	600	687.5	700	2	729.21	730.07	0
198	1	33.33	1200	600	693.75	700	2	731.1	732.31	0
199	1	33.33	1200	600	693.75	700	1	733.34	735.35	0.5
200	1	33.33	1200	600	693.75	700	2	736.38	737.13	1
201	1	33.33	600	0	200	600	2	742.33	746	0
202	1	33.33	600	0	200	400	1	747.03	747.88	0
203	1	33.33	600	0	300	400	2	748.91	750.16	0
204	1	33.33	600	0	300	350	1	751.19	753.26	0
205	1	33.33	600	0	300	325	1	754.29	755.21	0
206	1	33.33	600	0	300	312.5	1	756.24	756.78	0
207	1	33.33	600	0	300	312.5	1	757.81	758.21	0.5
208	1	33.33	600	0	300	312.5	1	759.24	759.92	0
209	1	33.33	600	0	200	600	2	760.95	761.67	0
210	1	33.33	600	0	200	400	1	762.7	764.77	0
211	1	33.33	600	0	300	400	2	765.8	766.27	0
212	1	33.33	600	0	300	350	1	767.3	767.95	0
213	1	33.33	600	0	325	350	2	768.98	769.52	0
214	1	33.33	600	0	337.5	350	2	770.55	772.13	0
215	1	33.33	600	0	337.5	350	1	773.16	773.64	0.5
216	1	33.33	600	0	337.5	350	2	774.67	777.13	1
217	1	33.33	1200	900	900	1000	1	781.3	783.92	0
218	1	33.33	1200	900	900	950	1	784.95	785.78	0
219	1	33.33	1200	900	900	925	1	786.81	787.38	0
220	1	33.33	1200	900	900	912.5	1	788.42	789.1	0
221	1	33.33	1200	900	900	906.25	1	790.13	791.9	0
222	1	33.33	1200	900	900	903.13	1	792.93	794.89	0
223	1	33.33	1200	900	900	903.13	1	795.92	799.08	0.5
224	1	33.33	1200	900	900	903.13	2	800.11	801	1
225	1	83.33	1200	0	1000	1200	2	805.81	810.23	0
226	1	83.33	1200	0	1100	1200	2	811.26	812.72	0
227	1	83.33	1200	0	1150	1200	2	813.75	814.34	0
228	1	83.33	1200	0	1150	1175	1	815.37	817.14	0
229	1	83.33	1200	0	1162.5	1175	2	818.17	818.94	0
230	1	83.33	1200	0	1162.5	1168.75	1	819.97	820.57	0
231	1	83.33	1200	0	1162.5	1168.75	1	821.6	823.67	0.5
232	1	83.33	1200	0	1162.5	1168.75	2	824.7	825.85	1
233	2	33.33	-1000	-400	-400	-600	2	830.39	835.3	0
234	2	33.33	-1000	-400	-400	-500	2	836.33	838.44	0
235	2	33.33	-1000	-400	-400	-450	2	839.47	840.2	0
236	2	33.33	-1000	-400	-400	-425	2	841.23	843.6	0
237	2	33.33	-1000	-400	-412.5	-425	1	844.63	848.14	0
238	2	33.33	-1000	-400	-418.75	-425	1	849.17	849.92	0
239	2	33.33	-1000	-400	-418.75	-425	1	850.95	851.67	0.5
240	2	33.33	-1000	-400	-418.75	-425	2	852.7	853.29	1
241	2	66.67	-1200	0	0	-800	2	857.5	861.93	0
242	2	66.67	-1200	0	-400	-800	1	862.97	864.87	0
243	2	66.67	-1200	0	-400	-600	2	865.9	866.64	0
244	2	66.67	-1200	0	-500	-600	1	867.67	868.07	0
245	2	66.67	-1200	0	-550	-600	1	869.1	871.41	0
246	2	66.67	-1200	0	-575	-600	1	872.45	872.89	0
247	2	66.67	-1200	0	-575	-600	2	873.92	874.7	0
248	2	66.67	-1200	0	-575	-600	1	875.73	876.27	0
249	2	66.67	-1200	0	-800	-1200	1	877.3	877.73	0
250	2	66.67	-1200	0	-800	-1000	2	878.76	879.13	0
251	2	66.67	-1200	0	-800	-900	2	880.16	881.35	0
252	2	66.67	-1200	0	-800	-850	2	882.38	883.25	0
253	2	66.67	-1200	0	-800	-825	2	884.29	884.69	0
254	2	66.67	-1200	0	-812.5	-825	1	885.72	886.17	0
255	2	66.67	-1200	0	-812.5	-825	1	887.2	888.23	0.5
256	2	66.67	-1200	0	-812.5	-825	1	889.26	889.69	0
257	2	66.67	-1200	0	0	-800	2	890.72	891.93	0
258	2	66.67	-1200	0	-400	-800	1	892.97	893.69	0
259	2	66.67	-1200	0	-600	-800	1	894.72	895.45	0
260	2	66.67	-1200	0	-600	-700	2	896.48	898.53	0
261	2	66.67	-1200	0	-650	-700	1	899.56	900.61	0
262	2	66.67	-1200	0	-675	-700	1	901.64	902.21	0
263	2	66.67	-1200	0	-675	-700	1	903.24	903.82	0.5
264	2	66.67	-1200	0	-675	-700	2	904.85	907.97	1
265	2	33.33	-1200	-900	-900	-1000	2	912.15	914.12	0
266	2	33.33	-1200	-900	-900	-950	2	915.15	916.24	0
267	2	33.33	-1200	-900	-900	-925	2	917.27	917.82	0
268	2	33.33	-1200	-900	-900	-912.5	2	918.85	919.49	0
269	2	33.33	-1200	-900	-900	-906.25	2	920.52	921.07	0
270	2	33.33	-1200	-900	-900	-903.13	2	922.1	922.75	0
271	2	33.33	-1200	-900	-900	-903.13	1	923.78	926.21	0.5
272	2	33.33	-1200	-900	-900	-903.13	2	927.24	930.25	1
273	2	33.33	-600	0	0	-200	2	934.41	938.45	0
274	2	33.33	-600	0	0	-100	2	939.48	940.11	0
275	2	33.33	-600	0	0	-50	2	941.14	941.59	0
276	2	33.33	-600	0	-25	-50	1	942.62	944.25	0
277	2	33.33	-600	0	-37.5	-50	1	945.28	945.96	0
278	2	33.33	-600	0	-43.75	-50	1	946.99	948.77	0
279	2	33.33	-600	0	-43.75	-50	2	949.8	950.32	0
280	2	33.33	-600	0	-43.75	-50	2	951.35	952.69	0
281	2	33.33	-600	0	-200	-600	1	953.72	954.18	0
282	2	33.33	-600	0	-200	-400	2	955.21	955.68	0
283	2	33.33	-600	0	-200	-300	2	956.71	957.53	0
284	2	33.33	-600	0	-200	-250	2	958.56	960.97	0
285	2	33.33	-600	0	-200	-225	2	962	962.71	0
286	2	33.33	-600	0	-200	-212.5	2	963.74	964.14	0
287	2	33.33	-600	0	-200	-212.5	2	965.17	965.73	0
288	2	33.33	-600	0	-200	-212.5	1	966.76	967.88	0
289	2	33.33	-600	0	-200	-600	1	968.91	969.8	0
290	2	33.33	-600	0	-400	-600	1	970.83	971.91	0
291	2	33.33	-600	0	-500	-600	1	972.94	973.58	0
292	2	33.33	-600	0	-550	-600	1	974.61	975.09	0
293	2	33.33	-600	0	-575	-600	1	976.12	977.14	0
294	2	33.33	-600	0	-587.5	-600	1	978.17	978.58	0
295	2	33.33	-600	0	-587.5	-600	1	979.61	979.95	0.5
296	2	33.33	-600	0	-587.5	-600	1	980.98	981.29	0
297	2	33.33	-600	0	0	-200	2	982.32	983.3	0
298	2	33.33	-600	0	0	-100	2	984.33	985.42	0
299	2	33.33	-600	0	0	-50	2	986.45	987.21	0
300	2	33.33	-600	0	0	-25	2	988.24	989.02	0
301	2	33.33	-600	0	-12.5	-25	1	990.05	991.32	0
302	2	33.33	-600	0	-18.75	-25	1	992.35	993.98	0
303	2	33.33	-600	0	-18.75	-25	1	995.01	997.08	0.5
304	2	33.33	-600	0	-18.75	-25	1	998.11	998.43	0
305	2	33.33	-600	0	0	-200	2	999.46	1000.04	0
306	2	33.33	-600	0	-100	-200	1	1001.07	1003.05	0
307	2	33.33	-600	0	-150	-200	1	1004.08	1004.77	0
308	2	33.33	-600	0	-175	-200	1	1005.8	1007.01	0
309	2	33.33	-600	0	-175	-187.5	2	1008.04	1008.7	0
310	2	33.33	-600	0	-175	-181.25	2	1009.73	1011.25	0
311	2	33.33	-600	0	-175	-181.25	1	1012.28	1013.9	0.5
312	2	33.33	-600	0	-175	-181.25	2	1014.93	1015.2	1
313	2	33.33	-600	-300	-400	-600	1	1024.23	1026.73	0
314	2	33.33	-600	-300	-400	-500	2	1027.76	1030.07	0
315	2	33.33	-600	-300	-400	-450	2	1031.1	1035.26	0
316	2	33.33	-600	-300	-425	-450	1	1036.29	1041.26	0
317	2	33.33	-600	-300	-437.5	-450	1	1042.29	1042.76	0
318	2	33.33	-600	-300	-443.75	-450	1	1043.79	1044.2	0
319	2	33.33	-600	-300	-443.75	-450	1	1045.23	1046.99	0.5
320	2	33.33	-600	-300	-443.75	-450	2	1048.02	1048.89	1
321	2	33.33	-1200	-600	-600	-800	2	1054.45	1059.94	0
322	2	33.33	-1200	-600	-600	-700	2	1060.97	1060.97	0
323	2	33.33	-1200	-600	-600	-650	2	1062	1062.68	0
324	2	33.33	-1200	-600	-600	-625	2	1063.71	1064.31	0
325	2	33.33	-1200	-600	-600	-612.5	2	1065.34	1065.84	0
326	2	33.33	-1200	-600	-606.25	-612.5	1	1066.87	1067.56	0
327	2	33.33	-1200	-600	-606.25	-612.5	2	1068.59	1071.62	0
328	2	33.33	-1200	-600	-606.25	-612.5	1	1072.65	1073.09	0
329	2	33.33	-1200	-600	-800	-1200	1	1074.12	1075.11	0
330	2	33.33	-1200	-600	-1000	-1200	1	1076.14	1076.99	0
331	2	33.33	-1200	-600	-1100	-1200	1	1078.03	1078.99	0
332	2	33.33	-1200	-600	-1150	-1200	1	1080.03	1080.32	0
333	2	33.33	-1200	-600	-1175	-1200	1	1081.35	1081.74	0
334	2	33.33	-1200	-600	-1187.5	-1200	1	1082.77	1083.19	0
335	2	33.33	-1200	-600	-1187.5	-1200	2	1084.23	1086.98	0
336	2	33.33	-1200	-600	-1187.5	-1200	2	1088.01	1088.88	0
337	2	33.33	-1200	-600	-800	-1200	1	1089.91	1091.05	0
338	2	33.33	-1200	-600	-800	-1000	2	1092.08	1093.54	0
339	2	33.33	-1200	-600	-800	-900	2	1094.57	1095.19	0
340	2	33.33	-1200	-600	-800	-850	2	1096.22	1096.51	0
341	2	33.33	-1200	-600	-800	-825	2	1097.54	1097.81	0
342	2	33.33	-1200	-600	-800	-812.5	2	1098.84	1099.06	0
343	2	33.33	-1200	-600	-800	-812.5	2	1100.09	1100.5	0
344	2	33.33	-1200	-600	-800	-812.5	1	1101.53	1101.82	0
345	2	33.33	-1200	-600	-600	-800	2	1102.85	1103.47	0
346	2	33.33	-1200	-600	-600	-700	2	1104.51	1106.33	0
347	2	33.33	-1200	-600	-600	-650	2	1107.36	1108.88	0
348	2	33.33	-1200	-600	-600	-625	2	1109.91	1111.37	0
349	2	33.33	-1200	-600	-600	-612.5	2	1112.4	1113.17	0
350	2	33.33	-1200	-600	-600	-606.25	2	1114.2	1114.61	0
351	2	33.33	-1200	-600	-600	-606.25	1	1115.64	1116.5	0.5
352	2	33.33	-1200	-600	-600	-606.25	1	1117.53	1120.92	0
353	2	33.33	-1200	-600	-800	-1200	1	1121.95	1125.23	0
354	2	33.33	-1200	-600	-800	-1000	2	1126.26	1127.13	0
355	2	33.33	-1200	-600	-800	-900	2	1128.16	1128.7	0
356	2	33.33	-1200	-600	-800	-850	2	1129.73	1130.35	0
357	2	33.33	-1200	-600	-800	-825	2	1131.38	1132	0
358	2	33.33	-1200	-600	-800	-812.5	2	1133.03	1133.68	0
359	2	33.33	-1200	-600	-800	-812.5	2	1134.71	1135.12	0
360	2	33.33	-1200	-600	-800	-812.5	1	1136.15	1137.27	0
361	2	33.33	-1200	-600	-800	-1200	1	1138.3	1146.91	0
362	2	33.33	-1200	-600	-800	-1000	2	1147.94	1149.65	0
363	2	33.33	-1200	-600	-800	-900	2	1150.68	1151.53	0
364	2	33.33	-1200	-600	-800	-850	2	1152.56	1153.26	0
365	2	33.33	-1200	-600	-800	-825	2	1154.29	1154.79	0
366	2	33.33	-1200	-600	-800	-812.5	2	1155.82	1156.17	0
367	2	33.33	-1200	-600	-800	-812.5	2	1157.2	1157.38	0
368	2	33.33	-1200	-600	-800	-812.5	1	1158.41	1158.83	0
369	2	33.33	-1200	-600	-600	-800	2	1159.86	1161.71	0
370	2	33.33	-1200	-600	-700	-800	1	1162.74	1163.91	0
371	2	33.33	-1200	-600	-750	-800	1	1164.94	1165.95	0
372	2	33.33	-1200	-600	-775	-800	1	1166.98	1167.3	0
373	2	33.33	-1200	-600	-787.5	-800	1	1168.33	1168.6	0
374	2	33.33	-1200	-600	-793.75	-800	1	1169.63	1169.81	0
375	2	33.33	-1200	-600	-793.75	-800	1	1170.84	1171.18	0.5
376	2	33.33	-1200	-600	-793.75	-800	1	1172.21	1174.31	0
377	2	33.33	-1200	-600	-800	-1200	1	1175.34	1175.92	0
378	2	33.33	-1200	-600	-1000	-1200	1	1176.95	1177.25	0
379	2	33.33	-1200	-600	-1000	-1100	2	1178.28	1179.26	0
380	2	33.33	-1200	-600	-1000	-1050	2	1180.29	1180.94	0
381	2	33.33	-1200	-600	-1000	-1025	2	1181.97	1182.27	0
382	2	33.33	-1200	-600	-1000	-1012.5	2	1183.3	1183.62	0
383	2	33.33	-1200	-600	-1000	-1012.5	2	1184.66	1184.93	0
384	2	33.33	-1200	-600	-1000	-1012.5	2	1185.96	1186.62	0
385	2	33.33	-1200	-600	-600	-800	2	1187.65	1187.9	0
386	2	33.33	-1200	-600	-600	-700	2	1188.93	1189.19	0
387	2	33.33	-1200	-600	-650	-700	1	1190.22	1190.74	0
388	2	33.33	-1200	-600	-675	-700	1	1191.77	1192.23	0
389	2	33.33	-1200	-600	-687.5	-700	1	1193.26	1194.07	0
390	2	33.33	-1200	-600	-693.75	-700	1	1195.1	1195.61	0
391	2	33.33	-1200	-600	-693.75	-700	1	1196.64	1196.99	0.5
392	2	33.33	-1200	-600	-693.75	-700	1	1198.02	1198.27	0
393	2	33.33	-1200	-600	-800	-1200	1	1199.3	1199.79	0
394	2	33.33	-1200	-600	-800	-1000	2	1200.82	1202.49	0
395	2	33.33	-1200	-600	-800	-900	2	1203.52	1204.08	0
396	2	33.33	-1200	-600	-800	-850	2	1205.11	1205.31	0
397	2	33.33	-1200	-600	-800	-825	2	1206.34	1206.55	0
398	2	33.33	-1200	-600	-800	-812.5	2	1207.58	1209.54	0
399	2	33.33	-1200	-600	-800	-812.5	1	1210.57	1211.01	0.5
400	2	33.33	-1200	-600	-800	-812.5	2	1212.04	1214.11	1
401	2	16.67	-1200	0	-200	-1200	1	1219.58	1231.39	0
402	2	16.67	-1200	0	-200	-700	2	1232.42	1245.91	0
403	2	16.67	-1200	0	-450	-700	1	1246.94	1249.14	0
404	2	16.67	-1200	0	-450	-575	2	1250.17	1252.34	0
405	2	16.67	-1200	0	-450	-512.5	2	1253.37	1253.9	0
406	2	16.67	-1200	0	-450	-481.25	2	1254.93	1255.68	0
407	2	16.67	-1200	0	-450	-481.25	2	1256.71	1259.99	0
408	2	16.67	-1200	0	-450	-481.25	2	1261.02	1262.45	0
409	2	16.67	-1200	0	-200	-1200	1	1263.48	1267.5	0
410	2	16.67	-1200	0	-200	-700	2	1268.53	1268.96	0
411	2	16.67	-1200	0	-200	-450	2	1269.99	1270.7	0
412	2	16.67	-1200	0	-325	-450	1	1271.73	1272.19	0
413	2	16.67	-1200	0	-387.5	-450	1	1273.22	1273.64	0
414	2	16.67	-1200	0	-418.75	-450	1	1274.67	1274.91	0
415	2	16.67	-1200	0	-418.75	-450	2	1275.94	1276.01	0
416	2	16.67	-1200	0	-418.75	-450	2	1277.04	1277.27	0
417	2	16.67	-1200	0	0	-200	2	1278.3	1280.21	0
418	2	16.67	-1200	0	-100	-200	1	1281.24	1323.01	0
419	2	16.67	-1200	0	-150	-200	1	1324.04	1335.57	0
420	2	16.67	-1200	0	-175	-200	1	1336.6	1340.26	0
421	2	16.67	-1200	0	-187.5	-200	1	1341.29	1342.26	0
422	2	16.67	-1200	0	-193.75	-200	1	1343.29	1344.01	0
423	2	16.67	-1200	0	-193.75	-200	1	1345.04	1355.24	0.5
424	2	16.67	-1200	0	-193.75	-200	2	1356.27	1361.98	1
425	2	50	-1200	0	0	-600	2	1366.62	1379.6	0
426	2	50	-1200	0	-300	-600	1	1380.63	1384.52	0
427	2	50	-1200	0	-300	-450	2	1385.55	1388.28	0
428	2	50	-1200	0	-300	-375	2	1389.32	1397.24	0
429	2	50	-1200	0	-337.5	-375	1	1398.27	1403.89	0
430	2	50	-1200	0	-356.25	-375	1	1404.92	1407.88	0
431	2	50	-1200	0	-356.25	-375	1	1408.92	1413.8	0.5
432	2	50	-1200	0	-356.25	-375	2	1414.84	1418.8	1
433	2	83.33	-1200	0	0	-1000	2	1423.61	1433.31	0
434	2	83.33	-1200	0	-500	-1000	1	1434.34	1437.82	0
435	2	83.33	-1200	0	-750	-1000	1	1438.85	1441.8	0
436	2	83.33	-1200	0	-875	-1000	1	1442.83	1447.04	0
437	2	83.33	-1200	0	-937.5	-1000	1	1448.07	1448.76	0
438	2	83.33	-1200	0	-937.5	-968.75	2	1449.79	1451.28	0
439	2	83.33	-1200	0	-937.5	-968.75	1	1452.31	1454.05	0.5
440	2	83.33	-1200	0	-937.5	-968.75	2	1455.08	1456.36	1
441	2	33.33	-1200	0	0	-400	2	1461.53	1473.36	0
442	2	33.33	-1200	0	-200	-400	1	1474.39	1481.01	0
443	2	33.33	-1200	0	-300	-400	1	1482.04	1487	0
444	2	33.33	-1200	0	-350	-400	1	1488.03	1490.26	0
445	2	33.33	-1200	0	-375	-400	1	1491.29	1492.03	0
446	2	33.33	-1200	0	-387.5	-400	1	1493.06	1493.64	0
447	2	33.33	-1200	0	-387.5	-400	1	1494.67	1495.46	0.5
448	2	33.33	-1200	0	-387.5	-400	2	1496.49	1497.1	1
