# Supplementary material for: Dopaminergic Drug Effects on Probability Weighting during Risky Decision Making
Source: eNeuro. 2018 Apr 6;5(2):ENEURO.0330-18.2018. doi: 10.1523/ENEURO.0330-18.2018 (PMC5889481; doi:10.1523/ENEURO.0330-18.2018)
Supplement: Extended Data 1 — Raw data and MATLAB code for the prospect theory parameter estimation procedure implemented in the study. The code includes scripts for the main parameter estimation steps, parameter recovery, and checking the quality of the estimation. Download Extended Data 1, ZIP file. [file sup_enu-eN-NWR-0330-17-s02.zip › ExtendedData/Data/taskCE_Exp_39_Ses_2.xlsx]

## Sheet: taskCE_Exp_39_Ses_2
=======================================================================================================================================================
***** CASH EQUIVALENT TASK ***** subject ID: Exp_39_Ses_2
***** 2012-10-05 13:21:54 ***** filename: taskCE_Exp_39_Ses_2.txt
=======================================================================================================================================================
Block: 0 = practice, 1 = first session, 2 = second session
Order of blocks: 2 (1 = WINS - LOSSES, 2 = LOSSES - WINS)
Output directory: C:\Users\liejan\Desktop\Documents\Experiments\CE\logfiles
==== BEGIN === start of experiment (in seconds) : 18623.0568 ==========================================================================================
#Trial	Block	Probability	Cash	AltCash	LowerBound	UpperBound	Response	PresentationTime	ResponseTime	Advance
1	2	33.33	-1200	0	-400	-1200	1	222.36	225.4	0
2	2	33.33	-1200	0	-400	-800	2	226.43	230.3	0
3	2	33.33	-1200	0	-400	-600	2	231.33	235.13	0
4	2	33.33	-1200	0	-400	-500	2	236.16	237.47	0
5	2	33.33	-1200	0	-450	-500	1	238.5	239.42	0
6	2	33.33	-1200	0	-475	-500	1	240.45	241.08	0
7	2	33.33	-1200	0	-475	-500	1	242.11	242.79	0.5
8	2	33.33	-1200	0	-475	-500	2	243.82	244.52	1
9	2	33.33	-1200	-900	-900	-1000	2	249.06	258.19	0
10	2	33.33	-1200	-900	-900	-950	2	259.23	260.77	0
11	2	33.33	-1200	-900	-900	-925	2	261.8	262.95	0
12	2	33.33	-1200	-900	-900	-912.5	2	263.98	264.56	0
13	2	33.33	-1200	-900	-900	-906.25	2	265.59	269.41	0
14	2	33.33	-1200	-900	-900	-903.13	2	270.44	272.14	0
15	2	33.33	-1200	-900	-900	-903.13	1	273.17	274.76	0.5
16	2	33.33	-1200	-900	-900	-903.13	2	275.79	279.11	1
17	2	33.33	-1200	-600	-800	-1200	1	283.33	291.67	0
18	2	33.33	-1200	-600	-800	-1000	2	292.7	295.98	0
19	2	33.33	-1200	-600	-800	-900	2	297.01	297.94	0
20	2	33.33	-1200	-600	-800	-850	2	298.98	300.06	0
21	2	33.33	-1200	-600	-800	-825	2	301.1	303.74	0
22	2	33.33	-1200	-600	-800	-812.5	2	304.78	306.68	0
23	2	33.33	-1200	-600	-800	-812.5	2	307.71	308.7	0
24	2	33.33	-1200	-600	-800	-812.5	2	309.73	311.21	0
25	2	33.33	-1200	-600	-600	-800	2	312.24	312.8	0
26	2	33.33	-1200	-600	-600	-700	2	313.83	314.65	0
27	2	33.33	-1200	-600	-600	-650	2	315.68	316.34	0
28	2	33.33	-1200	-600	-600	-625	2	317.37	318.63	0
29	2	33.33	-1200	-600	-612.5	-625	1	319.66	323.51	0
30	2	33.33	-1200	-600	-618.75	-625	1	324.54	325.28	0
31	2	33.33	-1200	-600	-618.75	-625	1	326.31	327.54	0.5
32	2	33.33	-1200	-600	-618.75	-625	1	328.57	329.78	0
33	2	33.33	-1200	-600	-600	-800	2	330.81	333.35	0
34	2	33.33	-1200	-600	-700	-800	1	334.38	336.59	0
35	2	33.33	-1200	-600	-700	-750	2	337.62	339.71	0
36	2	33.33	-1200	-600	-700	-725	2	340.74	341.34	0
37	2	33.33	-1200	-600	-700	-712.5	2	342.38	343.03	0
38	2	33.33	-1200	-600	-700	-706.25	2	344.06	344.5	0
39	2	33.33	-1200	-600	-700	-706.25	2	345.53	345.92	0
40	2	33.33	-1200	-600	-700	-706.25	2	346.95	350.89	0
41	2	33.33	-1200	-600	-600	-800	2	351.92	352.38	0
42	2	33.33	-1200	-600	-600	-700	2	353.41	353.91	0
43	2	33.33	-1200	-600	-650	-700	1	354.94	356.71	0
44	2	33.33	-1200	-600	-675	-700	1	357.74	358.39	0
45	2	33.33	-1200	-600	-675	-687.5	2	359.42	360.15	0
46	2	33.33	-1200	-600	-675	-681.25	2	361.18	361.46	0
47	2	33.33	-1200	-600	-675	-681.25	2	362.49	362.61	0
48	2	33.33	-1200	-600	-675	-681.25	2	363.64	366.24	0
49	2	33.33	-1200	-600	-600	-800	2	367.27	369.26	0
50	2	33.33	-1200	-600	-600	-700	2	370.29	371.74	0
51	2	33.33	-1200	-600	-600	-650	2	372.77	373.4	0
52	2	33.33	-1200	-600	-600	-625	2	374.43	375.22	0
53	2	33.33	-1200	-600	-600	-612.5	2	376.25	376.78	0
54	2	33.33	-1200	-600	-600	-606.25	2	377.82	378.34	0
55	2	33.33	-1200	-600	-600	-606.25	1	379.37	380.1	0.5
56	2	33.33	-1200	-600	-600	-606.25	2	381.13	382.55	1
57	2	33.33	-600	0	-200	-600	1	387.17	391.98	0
58	2	33.33	-600	0	-200	-400	2	393.01	395.3	0
59	2	33.33	-600	0	-200	-300	2	396.33	397.04	0
60	2	33.33	-600	0	-200	-250	2	398.07	399.88	0
61	2	33.33	-600	0	-200	-225	2	400.91	401.92	0
62	2	33.33	-600	0	-200	-212.5	2	402.95	403.8	0
63	2	33.33	-600	0	-200	-212.5	1	404.83	405.41	0.5
64	2	33.33	-600	0	-200	-212.5	2	406.45	409.08	1
65	2	50	-1200	0	-600	-1200	1	412.98	416.47	0
66	2	50	-1200	0	-900	-1200	1	417.5	422.16	0
67	2	50	-1200	0	-900	-1050	2	423.19	424.99	0
68	2	50	-1200	0	-900	-975	2	426.02	431.31	0
69	2	50	-1200	0	-900	-937.5	2	432.34	433.44	0
70	2	50	-1200	0	-900	-918.75	2	434.47	434.95	0
71	2	50	-1200	0	-900	-918.75	2	435.98	438.58	0
72	2	50	-1200	0	-900	-918.75	2	439.61	441.31	0
73	2	50	-1200	0	-600	-1200	1	442.34	443.09	0
74	2	50	-1200	0	-600	-900	2	444.12	445.47	0
75	2	50	-1200	0	-750	-900	1	446.5	447.25	0
76	2	50	-1200	0	-750	-825	2	448.29	448.53	0
77	2	50	-1200	0	-787.5	-825	1	449.56	451.41	0
78	2	50	-1200	0	-787.5	-806.25	2	452.44	454.7	0
79	2	50	-1200	0	-787.5	-806.25	2	455.73	456.27	0
80	2	50	-1200	0	-787.5	-806.25	1	457.3	458.09	0
81	2	50	-1200	0	-600	-1200	1	459.12	460.49	0
82	2	50	-1200	0	-600	-900	2	461.52	463.04	0
83	2	50	-1200	0	-750	-900	1	464.07	466.25	0
84	2	50	-1200	0	-750	-825	2	467.28	468.69	0
85	2	50	-1200	0	-750	-787.5	2	469.73	476.81	0
86	2	50	-1200	0	-750	-768.75	2	477.85	478.85	0
87	2	50	-1200	0	-750	-768.75	1	479.88	480.69	0.5
88	2	50	-1200	0	-750	-768.75	2	481.72	482.86	1
89	2	33.33	-1000	-400	-600	-1000	1	487.34	489.42	0
90	2	33.33	-1000	-400	-800	-1000	1	490.45	493.78	0
91	2	33.33	-1000	-400	-800	-900	2	494.81	495.67	0
92	2	33.33	-1000	-400	-800	-850	2	496.7	501.88	0
93	2	33.33	-1000	-400	-800	-825	2	502.91	503.69	0
94	2	33.33	-1000	-400	-800	-812.5	2	504.73	505.48	0
95	2	33.33	-1000	-400	-800	-812.5	1	506.51	508.62	0.5
96	2	33.33	-1000	-400	-800	-812.5	2	509.65	510.95	1
97	2	66.67	-1200	0	0	-800	2	515.69	530.13	0
98	2	66.67	-1200	0	-400	-800	1	531.16	536.18	0
99	2	66.67	-1200	0	-600	-800	1	537.21	539.18	0
100	2	66.67	-1200	0	-600	-700	2	540.21	542.19	0
101	2	66.67	-1200	0	-600	-650	2	543.22	544.92	0
102	2	66.67	-1200	0	-600	-625	2	545.96	546.59	0
103	2	66.67	-1200	0	-600	-625	1	547.62	548.11	0.5
104	2	66.67	-1200	0	-600	-625	2	549.14	550.69	1
105	2	16.67	-1200	0	0	-200	2	555.08	559.43	0
106	2	16.67	-1200	0	-100	-200	1	560.46	562.71	0
107	2	16.67	-1200	0	-150	-200	1	563.74	564.33	0
108	2	16.67	-1200	0	-175	-200	1	565.36	566.14	0
109	2	16.67	-1200	0	-187.5	-200	1	567.17	567.76	0
110	2	16.67	-1200	0	-193.75	-200	1	568.8	569.3	0
111	2	16.67	-1200	0	-193.75	-200	1	570.33	571.12	0.5
112	2	16.67	-1200	0	-193.75	-200	2	572.15	578.58	1
113	2	33.33	-600	-300	-400	-600	1	583.59	588.31	0
114	2	33.33	-600	-300	-500	-600	1	589.34	593.16	0
115	2	33.33	-600	-300	-550	-600	1	594.19	598.99	0
116	2	33.33	-600	-300	-550	-575	2	600.02	601.64	0
117	2	33.33	-600	-300	-550	-562.5	2	602.67	604.17	0
118	2	33.33	-600	-300	-550	-556.25	2	605.2	606.05	0
119	2	33.33	-600	-300	-550	-556.25	1	607.08	608.32	0.5
120	2	33.33	-600	-300	-550	-556.25	2	609.35	610.04	1
121	2	83.33	-1200	0	-1000	-1200	1	614.8	622.83	0
122	2	83.33	-1200	0	-1000	-1100	2	623.86	625.32	0
123	2	83.33	-1200	0	-1050	-1100	1	626.35	629.05	0
124	2	83.33	-1200	0	-1075	-1100	1	630.08	630.83	0
125	2	83.33	-1200	0	-1087.5	-1100	1	631.86	632.49	0
126	2	83.33	-1200	0	-1093.75	-1100	1	633.52	634.16	0
127	2	83.33	-1200	0	-1093.75	-1100	1	635.19	636.58	0.5
128	2	83.33	-1200	0	-1093.75	-1100	2	637.61	638.6	1
129	1	16.67	1200	0	0	200	1	643.21	647.23	0
130	1	16.67	1200	0	0	100	1	648.27	650.79	0
131	1	16.67	1200	0	0	50	1	651.82	657.39	0
132	1	16.67	1200	0	0	25	1	658.43	659.03	0
133	1	16.67	1200	0	0	12.5	1	660.06	661.23	0
134	1	16.67	1200	0	0	6.25	1	662.26	662.9	0
135	1	16.67	1200	0	0	6.25	2	663.93	666.04	0
136	1	16.67	1200	0	0	6.25	2	667.08	670.93	0
137	1	16.67	1200	0	200	1200	2	671.96	674.91	0
138	1	16.67	1200	0	200	700	1	675.95	677.24	0
139	1	16.67	1200	0	200	450	1	678.27	679.32	0
140	1	16.67	1200	0	200	325	1	680.35	681.18	0
141	1	16.67	1200	0	200	262.5	1	682.21	684.11	0
142	1	16.67	1200	0	200	231.25	1	685.14	685.87	0
143	1	16.67	1200	0	200	231.25	1	686.9	687.78	0.5
144	1	16.67	1200	0	200	231.25	2	688.81	690.19	1
145	1	33.33	1200	600	600	800	1	694.37	697.43	0
146	1	33.33	1200	600	600	700	1	698.46	701.15	0
147	1	33.33	1200	600	600	650	1	702.18	703.34	0
148	1	33.33	1200	600	600	625	1	704.37	705.19	0
149	1	33.33	1200	600	600	612.5	1	706.22	706.93	0
150	1	33.33	1200	600	606.25	612.5	2	707.96	709.98	0
151	1	33.33	1200	600	606.25	612.5	2	711.01	716.13	0
152	1	33.33	1200	600	606.25	612.5	2	717.16	718.06	0
153	1	33.33	1200	600	600	800	1	719.1	721.25	0
154	1	33.33	1200	600	600	700	1	722.28	723.14	0
155	1	33.33	1200	600	600	650	1	724.17	724.86	0
156	1	33.33	1200	600	600	625	1	725.9	727.1	0
157	1	33.33	1200	600	600	612.5	1	728.14	729.18	0
158	1	33.33	1200	600	606.25	612.5	2	730.21	730.64	0
159	1	33.33	1200	600	606.25	612.5	2	731.67	733.67	0
160	1	33.33	1200	600	606.25	612.5	2	734.7	736.43	0
161	1	33.33	1200	600	600	800	1	737.47	739.28	0
162	1	33.33	1200	600	600	700	1	740.31	741.15	0
163	1	33.33	1200	600	600	650	1	742.18	743.03	0
164	1	33.33	1200	600	625	650	2	744.07	747.51	0
165	1	33.33	1200	600	637.5	650	2	748.54	749.08	0
166	1	33.33	1200	600	643.75	650	2	750.11	751.16	0
167	1	33.33	1200	600	643.75	650	2	752.19	752.99	0
168	1	33.33	1200	600	643.75	650	2	754.02	755.19	0
169	1	33.33	1200	600	800	1200	2	756.22	757.17	0
170	1	33.33	1200	600	800	1000	1	758.2	760.56	0
171	1	33.33	1200	600	800	900	1	761.59	762.49	0
172	1	33.33	1200	600	800	850	1	763.52	764.25	0
173	1	33.33	1200	600	825	850	2	765.28	765.9	0
174	1	33.33	1200	600	837.5	850	2	766.94	767.42	0
175	1	33.33	1200	600	837.5	850	2	768.46	769.34	0
176	1	33.33	1200	600	837.5	850	2	770.38	770.98	0
177	1	33.33	1200	600	800	1200	2	772.01	772.4	0
178	1	33.33	1200	600	1000	1200	2	773.43	774.61	0
179	1	33.33	1200	600	1000	1100	1	775.64	776.7	0
180	1	33.33	1200	600	1000	1050	1	777.74	778.39	0
181	1	33.33	1200	600	1000	1025	1	779.42	780.06	0
182	1	33.33	1200	600	1000	1012.5	1	781.09	781.63	0
183	1	33.33	1200	600	1000	1012.5	1	782.66	783.23	0.5
184	1	33.33	1200	600	1000	1012.5	2	784.26	785.35	1
185	1	66.67	1200	0	0	800	1	790.08	791.44	0
186	1	66.67	1200	0	400	800	2	792.47	798.92	0
187	1	66.67	1200	0	600	800	2	799.95	802.57	0
188	1	66.67	1200	0	700	800	2	803.6	806.5	0
189	1	66.67	1200	0	750	800	2	807.53	808.34	0
190	1	66.67	1200	0	750	775	1	809.37	809.84	0
191	1	66.67	1200	0	750	775	2	810.87	813.76	0
192	1	66.67	1200	0	750	775	2	814.79	815.7	0
193	1	66.67	1200	0	0	800	1	816.73	817.42	0
194	1	66.67	1200	0	400	800	2	818.46	819.4	0
195	1	66.67	1200	0	600	800	2	820.43	821.84	0
196	1	66.67	1200	0	700	800	2	822.87	823.33	0
197	1	66.67	1200	0	750	800	2	824.36	824.92	0
198	1	66.67	1200	0	775	800	2	825.95	826.4	0
199	1	66.67	1200	0	775	800	1	827.43	828.22	0.5
200	1	66.67	1200	0	775	800	2	829.25	830.05	1
201	1	83.33	1200	0	0	1000	1	834.43	836.49	0
202	1	83.33	1200	0	0	500	1	837.53	841.01	0
203	1	83.33	1200	0	250	500	2	842.05	842.59	0
204	1	83.33	1200	0	375	500	2	843.62	844.34	0
205	1	83.33	1200	0	437.5	500	2	845.37	845.83	0
206	1	83.33	1200	0	468.75	500	2	846.86	847.24	0
207	1	83.33	1200	0	468.75	500	1	848.27	849.13	0.5
208	1	83.33	1200	0	468.75	500	2	850.16	851.24	1
209	1	33.33	1200	900	900	1000	1	855.81	858.58	0
210	1	33.33	1200	900	900	950	1	859.62	863.72	0
211	1	33.33	1200	900	900	925	1	864.75	865.34	0
212	1	33.33	1200	900	912.5	925	2	866.37	868.68	0
213	1	33.33	1200	900	918.75	925	2	869.71	870.42	0
214	1	33.33	1200	900	921.88	925	2	871.45	871.96	0
215	1	33.33	1200	900	921.88	925	2	872.99	875.43	0
216	1	33.33	1200	900	921.88	925	2	876.46	877.28	0
217	1	33.33	1200	900	1000	1200	2	878.31	879.41	0
218	1	33.33	1200	900	1000	1100	1	880.45	881.01	0
219	1	33.33	1200	900	1000	1050	1	882.05	882.65	0
220	1	33.33	1200	900	1000	1025	1	883.68	884.3	0
221	1	33.33	1200	900	1000	1012.5	1	885.33	885.97	0
222	1	33.33	1200	900	1000	1006.25	1	887	887.76	0
223	1	33.33	1200	900	1000	1006.25	2	888.79	889.17	0
224	1	33.33	1200	900	1000	1006.25	2	890.2	891.09	0
225	1	33.33	1200	900	900	1000	1	892.12	892.79	0
226	1	33.33	1200	900	950	1000	2	893.82	894.72	0
227	1	33.33	1200	900	975	1000	2	895.75	897.81	0
228	1	33.33	1200	900	987.5	1000	2	898.84	899.73	0
229	1	33.33	1200	900	993.75	1000	2	900.76	901.62	0
230	1	33.33	1200	900	996.88	1000	2	902.65	903.1	0
231	1	33.33	1200	900	996.88	1000	2	904.13	904.52	0
232	1	33.33	1200	900	996.88	1000	2	905.55	906.23	0
233	1	33.33	1200	900	1000	1200	2	907.26	908.11	0
234	1	33.33	1200	900	1000	1100	1	909.14	910.81	0
235	1	33.33	1200	900	1000	1050	1	911.84	919.46	0
236	1	33.33	1200	900	1000	1025	1	920.49	922	0
237	1	33.33	1200	900	1000	1012.5	1	923.03	923.61	0
238	1	33.33	1200	900	1000	1006.25	1	924.64	925.4	0
239	1	33.33	1200	900	1000	1006.25	1	926.43	927.41	0.5
240	1	33.33	1200	900	1000	1006.25	2	928.45	929.55	1
241	1	50	1200	0	0	600	1	935.49	943.84	0
242	1	50	1200	0	300	600	2	944.87	951.87	0
243	1	50	1200	0	450	600	2	952.9	954.92	0
244	1	50	1200	0	525	600	2	955.96	956.56	0
245	1	50	1200	0	562.5	600	2	957.59	958.12	0
246	1	50	1200	0	581.25	600	2	959.15	959.67	0
247	1	50	1200	0	581.25	600	1	960.7	961.25	0.5
248	1	50	1200	0	581.25	600	2	962.28	963.29	1
249	1	33.33	1000	400	400	600	1	967.54	974.4	0
250	1	33.33	1000	400	500	600	2	975.43	983.3	0
251	1	33.33	1000	400	550	600	2	984.33	984.79	0
252	1	33.33	1000	400	575	600	2	985.82	986.21	0
253	1	33.33	1000	400	587.5	600	2	987.24	987.65	0
254	1	33.33	1000	400	593.75	600	2	988.68	989.07	0
255	1	33.33	1000	400	593.75	600	1	990.1	990.85	0.5
256	1	33.33	1000	400	593.75	600	2	991.88	992.66	1
257	1	33.33	600	300	300	400	1	996.97	999.35	0
258	1	33.33	600	300	350	400	2	1000.38	1002.15	0
259	1	33.33	600	300	375	400	2	1003.18	1003.44	0
260	1	33.33	600	300	387.5	400	2	1004.47	1004.88	0
261	1	33.33	600	300	393.75	400	2	1005.91	1006.52	0
262	1	33.33	600	300	396.88	400	2	1007.55	1010.24	0
263	1	33.33	600	300	396.88	400	1	1011.27	1011.93	0.5
264	1	33.33	600	300	396.88	400	2	1012.96	1013.94	1
265	1	33.33	1200	0	0	400	1	1021.48	1025.57	0
266	1	33.33	1200	0	200	400	2	1026.6	1028.5	0
267	1	33.33	1200	0	300	400	2	1029.53	1029.75	0
268	1	33.33	1200	0	350	400	2	1030.79	1031.08	0
269	1	33.33	1200	0	375	400	2	1032.11	1032.62	0
270	1	33.33	1200	0	387.5	400	2	1033.65	1034.15	0
271	1	33.33	1200	0	387.5	400	1	1035.19	1035.73	0.5
272	1	33.33	1200	0	387.5	400	2	1036.76	1037.26	1
273	1	33.33	600	0	200	600	2	1041.95	1044.61	0
274	1	33.33	600	0	400	600	2	1045.64	1046.67	0
275	1	33.33	600	0	500	600	2	1047.71	1047.96	0
276	1	33.33	600	0	550	600	2	1048.99	1049.51	0
277	1	33.33	600	0	575	600	2	1050.55	1051.46	0
278	1	33.33	600	0	587.5	600	2	1052.49	1053.56	0
279	1	33.33	600	0	587.5	600	1	1054.59	1055.01	0.5
280	1	33.33	600	0	587.5	600	2	1056.04	1056.8	1
