# Supplementary material for: Dopaminergic Drug Effects on Probability Weighting during Risky Decision Making
Source: eNeuro. 2018 Apr 6;5(2):ENEURO.0330-18.2018. doi: 10.1523/ENEURO.0330-18.2018 (PMC5889481; doi:10.1523/ENEURO.0330-18.2018)
Supplement: Extended Data 1 — Raw data and MATLAB code for the prospect theory parameter estimation procedure implemented in the study. The code includes scripts for the main parameter estimation steps, parameter recovery, and checking the quality of the estimation. Download Extended Data 1, ZIP file. [file sup_enu-eN-NWR-0330-17-s02.zip › ExtendedData/Data/taskCE_Exp_3_Ses_1.xlsx]

## Sheet: taskCE_Exp_3_Ses_1
=======================================================================================================================================================
***** CASH EQUIVALENT TASK ***** subject ID: Exp_3_Ses_1
***** 2012-02-14 13:30:19 ***** filename: taskCE_Exp_3_Ses_1.txt
=======================================================================================================================================================
Block: 0 = practice, 1 = first session, 2 = second session
Order of blocks: 2 (1 = WINS - LOSSES, 2 = LOSSES - WINS)
Output directory: C:\Documents and Settings\liejan\My Documents\Experiments\CE\logfiles
==== BEGIN === start of experiment (in seconds) : 277.3003 ==========================================================================================
#Trial	Block	Probability	Cash	AltCash	LowerBound	UpperBound	Response	PresentationTime	ResponseTime	Advance
1	2	33.33	-1200	-900	-1000	-1200	1	483.67	485.63	0
2	2	33.33	-1200	-900	-1000	-1100	2	486.63	489.52	0
3	2	33.33	-1200	-900	-1000	-1050	2	490.53	492.04	0
4	2	33.33	-1200	-900	-1025	-1050	1	493.05	496.04	0
5	2	33.33	-1200	-900	-1037.5	-1050	1	497.04	501.28	0
6	2	33.33	-1200	-900	-1043.75	-1050	1	502.29	504.69	0
7	2	33.33	-1200	-900	-1043.75	-1050	2	505.7	510.43	0
8	2	33.33	-1200	-900	-1043.75	-1050	2	511.43	514.8	0
9	2	33.33	-1200	-900	-1000	-1200	1	515.81	517.98	0
10	2	33.33	-1200	-900	-1000	-1100	2	518.99	521.2	0
11	2	33.33	-1200	-900	-1000	-1050	2	522.21	524.41	0
12	2	33.33	-1200	-900	-1000	-1025	2	525.42	528.45	0
13	2	33.33	-1200	-900	-1012.5	-1025	1	529.46	532.67	0
14	2	33.33	-1200	-900	-1018.75	-1025	1	533.67	534.96	0
15	2	33.33	-1200	-900	-1018.75	-1025	1	535.96	538.93	0.5
16	2	33.33	-1200	-900	-1018.75	-1025	2	539.94	542.01	1
17	2	33.33	-1200	0	-400	-1200	1	550.46	553.01	0
18	2	33.33	-1200	0	-400	-800	2	554.02	556.45	0
19	2	33.33	-1200	0	-600	-800	1	557.46	560.36	0
20	2	33.33	-1200	0	-600	-700	2	561.37	565.93	0
21	2	33.33	-1200	0	-600	-650	2	566.94	570.36	0
22	2	33.33	-1200	0	-625	-650	1	571.36	574.98	0
23	2	33.33	-1200	0	-625	-650	1	575.99	577.82	0.5
24	2	33.33	-1200	0	-625	-650	2	578.83	579.92	1
25	2	50	-1200	0	-600	-1200	1	585.31	591.57	0
26	2	50	-1200	0	-600	-900	2	592.58	595.04	0
27	2	50	-1200	0	-600	-750	2	596.05	596.85	0
28	2	50	-1200	0	-675	-750	1	597.86	600.76	0
29	2	50	-1200	0	-712.5	-750	1	601.77	604.46	0
30	2	50	-1200	0	-731.25	-750	1	605.46	606.95	0
31	2	50	-1200	0	-731.25	-750	1	607.95	611.44	0.5
32	2	50	-1200	0	-731.25	-750	2	612.44	614.41	1
33	2	66.67	-1200	0	0	-800	2	619.53	623.35	0
34	2	66.67	-1200	0	-400	-800	1	624.35	629.24	0
35	2	66.67	-1200	0	-600	-800	1	630.25	634	0
36	2	66.67	-1200	0	-600	-700	2	635.01	638.72	0
37	2	66.67	-1200	0	-650	-700	1	639.73	641.05	0
38	2	66.67	-1200	0	-675	-700	1	642.06	645.1	0
39	2	66.67	-1200	0	-675	-700	1	646.1	649.48	0.5
40	2	66.67	-1200	0	-675	-700	2	650.48	651.18	1
41	2	33.33	-600	0	-200	-600	1	656.06	659.58	0
42	2	33.33	-600	0	-200	-400	2	660.58	661.99	0
43	2	33.33	-600	0	-300	-400	1	662.99	668.39	0
44	2	33.33	-600	0	-300	-350	2	669.4	670.99	0
45	2	33.33	-600	0	-300	-325	2	671.99	672.77	0
46	2	33.33	-600	0	-300	-312.5	2	673.78	674.55	0
47	2	33.33	-600	0	-300	-312.5	1	675.55	677.08	0.5
48	2	33.33	-600	0	-300	-312.5	2	678.09	678.79	1
49	2	83.33	-1200	0	0	-1000	2	683.48	687.43	0
50	2	83.33	-1200	0	-500	-1000	1	688.43	689.75	0
51	2	83.33	-1200	0	-750	-1000	1	690.75	691.88	0
52	2	83.33	-1200	0	-750	-875	2	692.89	694.98	0
53	2	83.33	-1200	0	-750	-812.5	2	695.98	697.49	0
54	2	83.33	-1200	0	-781.25	-812.5	1	698.5	699.59	0
55	2	83.33	-1200	0	-781.25	-812.5	1	700.59	701.93	0.5
56	2	83.33	-1200	0	-781.25	-812.5	2	702.94	703.88	1
57	2	16.67	-1200	0	-200	-1200	1	708.45	713.15	0
58	2	16.67	-1200	0	-200	-700	2	714.16	714.99	0
59	2	16.67	-1200	0	-450	-700	1	715.99	717.38	0
60	2	16.67	-1200	0	-450	-575	2	718.38	719.69	0
61	2	16.67	-1200	0	-450	-512.5	2	720.7	722.79	0
62	2	16.67	-1200	0	-481.25	-512.5	1	723.8	725.49	0
63	2	16.67	-1200	0	-481.25	-512.5	1	726.5	729.24	0.5
64	2	16.67	-1200	0	-481.25	-512.5	2	730.25	731.32	1
65	2	33.33	-1000	-400	-600	-1000	1	735.97	742.29	0
66	2	33.33	-1000	-400	-600	-800	2	743.3	745.39	0
67	2	33.33	-1000	-400	-600	-700	2	746.39	747.05	0
68	2	33.33	-1000	-400	-600	-650	2	748.06	749.02	0
69	2	33.33	-1000	-400	-625	-650	1	750.02	754.35	0
70	2	33.33	-1000	-400	-625	-637.5	2	755.35	756.95	0
71	2	33.33	-1000	-400	-625	-637.5	1	757.96	760.23	0.5
72	2	33.33	-1000	-400	-625	-637.5	2	761.23	762.15	1
73	2	33.33	-600	-300	-300	-400	2	767.17	771.1	0
74	2	33.33	-600	-300	-350	-400	1	772.1	775.99	0
75	2	33.33	-600	-300	-375	-400	1	776.99	778.77	0
76	2	33.33	-600	-300	-387.5	-400	1	779.77	780.39	0
77	2	33.33	-600	-300	-393.75	-400	1	781.4	782.11	0
78	2	33.33	-600	-300	-396.88	-400	1	783.12	785.34	0
79	2	33.33	-600	-300	-396.88	-400	1	786.34	788.34	0.5
80	2	33.33	-600	-300	-396.88	-400	2	789.34	791.52	1
81	2	33.33	-1200	-600	-800	-1200	1	796.02	799.77	0
82	2	33.33	-1200	-600	-800	-1000	2	800.77	801.96	0
83	2	33.33	-1200	-600	-800	-900	2	802.97	803.67	0
84	2	33.33	-1200	-600	-850	-900	1	804.67	811.17	0
85	2	33.33	-1200	-600	-850	-875	2	812.17	813.82	0
86	2	33.33	-1200	-600	-850	-862.5	2	814.82	817.52	0
87	2	33.33	-1200	-600	-850	-862.5	1	818.53	821.31	0.5
88	2	33.33	-1200	-600	-850	-862.5	2	822.31	823.09	1
89	1	33.33	1000	400	400	600	1	827.71	833.17	0
90	1	33.33	1000	400	500	600	2	834.17	839.12	0
91	1	33.33	1000	400	550	600	2	840.13	841.39	0
92	1	33.33	1000	400	575	600	2	842.4	844.38	0
93	1	33.33	1000	400	587.5	600	2	845.39	849.5	0
94	1	33.33	1000	400	593.75	600	2	850.51	852.95	0
95	1	33.33	1000	400	593.75	600	1	853.96	856.41	0.5
96	1	33.33	1000	400	593.75	600	2	857.41	858.02	1
97	1	33.33	1200	600	600	800	1	862.77	864.76	0
98	1	33.33	1200	600	700	800	2	865.77	867.01	0
99	1	33.33	1200	600	750	800	2	868.01	869.07	0
100	1	33.33	1200	600	775	800	2	870.08	870.7	0
101	1	33.33	1200	600	787.5	800	2	871.7	872.26	0
102	1	33.33	1200	600	793.75	800	2	873.27	874.32	0
103	1	33.33	1200	600	793.75	800	1	875.33	876.65	0.5
104	1	33.33	1200	600	793.75	800	2	877.65	878.23	1
105	1	66.67	1200	0	0	800	1	883.73	887.59	0
106	1	66.67	1200	0	400	800	2	888.6	892.53	0
107	1	66.67	1200	0	400	600	1	893.53	896.19	0
108	1	66.67	1200	0	500	600	2	897.2	898.28	0
109	1	66.67	1200	0	550	600	2	899.29	901.51	0
110	1	66.67	1200	0	575	600	2	902.52	904.11	0
111	1	66.67	1200	0	575	600	1	905.12	905.81	0.5
112	1	66.67	1200	0	575	600	2	906.81	908.99	1
113	1	50	1200	0	0	600	1	912.69	921.22	0
114	1	50	1200	0	300	600	2	922.23	923.97	0
115	1	50	1200	0	450	600	2	924.97	929.33	0
116	1	50	1200	0	450	525	1	930.33	932.86	0
117	1	50	1200	0	487.5	525	2	933.87	936.23	0
118	1	50	1200	0	487.5	506.25	1	937.24	939.38	0
119	1	50	1200	0	487.5	506.25	2	940.39	941.17	0
120	1	50	1200	0	487.5	506.25	2	942.17	945.68	0
121	1	50	1200	0	0	600	1	946.69	947.66	0
122	1	50	1200	0	300	600	2	948.67	951.78	0
123	1	50	1200	0	450	600	2	952.79	955.56	0
124	1	50	1200	0	525	600	2	956.56	959.5	0
125	1	50	1200	0	562.5	600	2	960.51	961.92	0
126	1	50	1200	0	562.5	581.25	1	962.92	964.53	0
127	1	50	1200	0	562.5	581.25	1	965.53	966.22	0.5
128	1	50	1200	0	562.5	581.25	2	967.22	967.93	1
129	1	33.33	600	0	200	600	2	972.78	978.78	0
130	1	33.33	600	0	200	400	1	979.78	980.79	0
131	1	33.33	600	0	200	300	1	981.8	982.5	0
132	1	33.33	600	0	200	250	1	983.51	985.24	0
133	1	33.33	600	0	200	225	1	986.24	990.3	0
134	1	33.33	600	0	212.5	225	2	991.3	992.82	0
135	1	33.33	600	0	212.5	225	1	993.82	994.81	0.5
136	1	33.33	600	0	212.5	225	2	995.81	999.53	1
137	1	33.33	1200	900	900	1000	1	1003.41	1007.16	0
138	1	33.33	1200	900	950	1000	2	1008.16	1010.32	0
139	1	33.33	1200	900	975	1000	2	1011.32	1012.63	0
140	1	33.33	1200	900	987.5	1000	2	1013.64	1016.63	0
141	1	33.33	1200	900	987.5	993.75	1	1017.64	1021.3	0
142	1	33.33	1200	900	987.5	990.63	1	1022.31	1024.71	0
143	1	33.33	1200	900	987.5	990.63	1	1025.72	1028.03	0.5
144	1	33.33	1200	900	987.5	990.63	2	1029.04	1029.76	1
145	1	33.33	600	300	300	400	1	1034.16	1043.4	0
146	1	33.33	600	300	350	400	2	1044.4	1046.81	0
147	1	33.33	600	300	375	400	2	1047.81	1050.01	0
148	1	33.33	600	300	387.5	400	2	1051.01	1052.29	0
149	1	33.33	600	300	393.75	400	2	1053.3	1053.93	0
150	1	33.33	600	300	396.88	400	2	1054.93	1055.69	0
151	1	33.33	600	300	396.88	400	1	1056.7	1061.09	0.5
152	1	33.33	600	300	396.88	400	2	1062.09	1062.99	1
153	1	33.33	1200	0	0	400	1	1066.99	1070.21	0
154	1	33.33	1200	0	200	400	2	1071.22	1072.58	0
155	1	33.33	1200	0	300	400	2	1073.59	1074.77	0
156	1	33.33	1200	0	350	400	2	1075.78	1076.48	0
157	1	33.33	1200	0	375	400	2	1077.48	1078.2	0
158	1	33.33	1200	0	387.5	400	2	1079.2	1079.84	0
159	1	33.33	1200	0	387.5	400	1	1080.84	1082.32	0.5
160	1	33.33	1200	0	387.5	400	2	1083.32	1084.01	1
161	1	16.67	1200	0	200	1200	2	1087.73	1091.18	0
162	1	16.67	1200	0	200	700	1	1092.19	1093.04	0
163	1	16.67	1200	0	200	450	1	1094.04	1094.76	0
164	1	16.67	1200	0	200	325	1	1095.76	1098.39	0
165	1	16.67	1200	0	262.5	325	2	1099.4	1100.18	0
166	1	16.67	1200	0	262.5	293.75	1	1101.19	1103.8	0
167	1	16.67	1200	0	262.5	293.75	1	1104.8	1106.99	0.5
168	1	16.67	1200	0	262.5	293.75	2	1108	1108.67	1
169	1	83.33	1200	0	0	1000	1	1112.51	1115.15	0
170	1	83.33	1200	0	0	500	1	1116.16	1118.8	0
171	1	83.33	1200	0	250	500	2	1119.8	1121.21	0
172	1	83.33	1200	0	250	375	1	1122.22	1123.3	0
173	1	83.33	1200	0	312.5	375	2	1124.31	1132.01	0
174	1	83.33	1200	0	343.75	375	2	1133.01	1133.81	0
175	1	83.33	1200	0	343.75	375	2	1134.82	1137.85	0
176	1	83.33	1200	0	343.75	375	2	1138.86	1139.57	0
177	1	83.33	1200	0	0	1000	1	1140.58	1141.96	0
178	1	83.33	1200	0	500	1000	2	1142.96	1145.05	0
179	1	83.33	1200	0	500	750	1	1146.06	1147.08	0
180	1	83.33	1200	0	625	750	2	1148.08	1150.74	0
181	1	83.33	1200	0	687.5	750	2	1151.75	1154.55	0
182	1	83.33	1200	0	687.5	718.75	1	1155.55	1157.41	0
183	1	83.33	1200	0	687.5	718.75	1	1158.42	1158.97	0.5
184	1	83.33	1200	0	687.5	718.75	2	1159.98	1160.82	1
