# Supplementary material for: Dopaminergic Drug Effects on Probability Weighting during Risky Decision Making
Source: eNeuro. 2018 Apr 6;5(2):ENEURO.0330-18.2018. doi: 10.1523/ENEURO.0330-18.2018 (PMC5889481; doi:10.1523/ENEURO.0330-18.2018)
Supplement: Extended Data 1 — Raw data and MATLAB code for the prospect theory parameter estimation procedure implemented in the study. The code includes scripts for the main parameter estimation steps, parameter recovery, and checking the quality of the estimation. Download Extended Data 1, ZIP file. [file sup_enu-eN-NWR-0330-17-s02.zip › ExtendedData/Data/taskCE_Exp_3_Ses_2.xlsx]

## Sheet: taskCE_Exp_3_Ses_2
=======================================================================================================================================================
***** CASH EQUIVALENT TASK ***** subject ID: Exp_3_Ses_2
***** 2012-02-28 12:52:21 ***** filename: taskCE_Exp_3_Ses_2.txt
=======================================================================================================================================================
Block: 0 = practice, 1 = first session, 2 = second session
Order of blocks: 1 (1 = WINS - LOSSES, 2 = LOSSES - WINS)
Output directory: C:\Documents and Settings\liejan\My Documents\Experiments\CE\logfiles
==== BEGIN === start of experiment (in seconds) : 554.9884 ==========================================================================================
#Trial	Block	Probability	Cash	AltCash	LowerBound	UpperBound	Response	PresentationTime	ResponseTime	Advance
1	1	33.33	1200	0	0	400	1	193.77	195.88	0
2	1	33.33	1200	0	200	400	2	196.89	198.74	0
3	1	33.33	1200	0	300	400	2	199.75	201.81	0
4	1	33.33	1200	0	300	350	1	202.81	204.62	0
5	1	33.33	1200	0	325	350	2	205.62	206.98	0
6	1	33.33	1200	0	325	337.5	1	207.98	211.13	0
7	1	33.33	1200	0	325	337.5	1	212.13	213.24	0.5
8	1	33.33	1200	0	325	337.5	2	214.24	215.21	1
9	1	33.33	1200	900	900	1000	1	220.68	228.02	0
10	1	33.33	1200	900	950	1000	2	229.03	231.99	0
11	1	33.33	1200	900	975	1000	2	233	233.81	0
12	1	33.33	1200	900	987.5	1000	2	234.81	235.33	0
13	1	33.33	1200	900	993.75	1000	2	236.33	236.88	0
14	1	33.33	1200	900	996.88	1000	2	237.88	238.49	0
15	1	33.33	1200	900	996.88	1000	1	239.5	241.61	0.5
16	1	33.33	1200	900	996.88	1000	2	242.61	243.44	1
17	1	33.33	1000	400	600	1000	2	249.28	263.28	0
18	1	33.33	1000	400	600	800	1	264.28	265.81	0
19	1	33.33	1000	400	600	700	1	266.82	267.63	0
20	1	33.33	1000	400	650	700	2	268.64	269.25	0
21	1	33.33	1000	400	675	700	2	270.25	271.8	0
22	1	33.33	1000	400	687.5	700	2	272.8	274.15	0
23	1	33.33	1000	400	687.5	700	1	275.16	275.96	0.5
24	1	33.33	1000	400	687.5	700	2	276.96	277.66	1
25	1	16.67	1200	0	0	200	1	281.81	284.13	0
26	1	16.67	1200	0	100	200	2	285.14	286.86	0
27	1	16.67	1200	0	150	200	2	287.87	288.99	0
28	1	16.67	1200	0	175	200	2	290	291.04	0
29	1	16.67	1200	0	187.5	200	2	292.04	292.89	0
30	1	16.67	1200	0	193.75	200	2	293.9	295	0
31	1	16.67	1200	0	193.75	200	1	296	296.59	0.5
32	1	16.67	1200	0	193.75	200	2	297.59	298.47	1
33	1	83.33	1200	0	0	1000	1	302.63	306.38	0
34	1	83.33	1200	0	500	1000	2	307.39	309.7	0
35	1	83.33	1200	0	750	1000	2	310.71	313.09	0
36	1	83.33	1200	0	750	875	1	314.1	317.32	0
37	1	83.33	1200	0	750	812.5	1	318.32	319.09	0
38	1	83.33	1200	0	750	781.25	1	320.1	321.3	0
39	1	83.33	1200	0	750	781.25	1	322.31	323.01	0.5
40	1	83.33	1200	0	750	781.25	2	324.02	324.73	1
41	1	50	1200	0	0	600	1	329.38	334.03	0
42	1	50	1200	0	300	600	2	335.03	336.16	0
43	1	50	1200	0	450	600	2	337.17	340.56	0
44	1	50	1200	0	525	600	2	341.57	343.07	0
45	1	50	1200	0	562.5	600	2	344.07	347.32	0
46	1	50	1200	0	581.25	600	2	348.33	349.44	0
47	1	50	1200	0	581.25	600	1	350.44	351.23	0.5
48	1	50	1200	0	581.25	600	2	352.23	353.29	1
49	1	33.33	1200	600	800	1200	2	357.78	362.84	0
50	1	33.33	1200	600	800	1000	1	363.85	364.65	0
51	1	33.33	1200	600	800	900	1	365.66	368.11	0
52	1	33.33	1200	600	800	850	1	369.11	369.76	0
53	1	33.33	1200	600	800	825	1	370.76	371.16	0
54	1	33.33	1200	600	800	812.5	1	372.17	372.91	0
55	1	33.33	1200	600	800	812.5	1	373.91	374.91	0.5
56	1	33.33	1200	600	800	812.5	2	375.91	378.68	1
57	1	33.33	600	0	0	200	1	382.97	385.63	0
58	1	33.33	600	0	100	200	2	386.63	388.03	0
59	1	33.33	600	0	150	200	2	389.03	389.65	0
60	1	33.33	600	0	175	200	2	390.66	391.24	0
61	1	33.33	600	0	187.5	200	2	392.24	392.62	0
62	1	33.33	600	0	193.75	200	2	393.62	394.08	0
63	1	33.33	600	0	193.75	200	1	395.09	395.96	0.5
64	1	33.33	600	0	193.75	200	2	396.97	398.2	1
65	1	33.33	600	300	400	600	2	402.25	406.52	0
66	1	33.33	600	300	400	500	1	407.53	408.97	0
67	1	33.33	600	300	400	450	1	409.98	411.27	0
68	1	33.33	600	300	425	450	2	412.27	413.1	0
69	1	33.33	600	300	437.5	450	2	414.1	415.45	0
70	1	33.33	600	300	443.75	450	2	416.46	417.03	0
71	1	33.33	600	300	443.75	450	1	418.03	418.55	0.5
72	1	33.33	600	300	443.75	450	2	419.55	420.3	1
73	1	66.67	1200	0	0	800	1	424.84	427.83	0
74	1	66.67	1200	0	400	800	2	428.84	431.74	0
75	1	66.67	1200	0	600	800	2	432.74	437.44	0
76	1	66.67	1200	0	600	700	1	438.45	439.31	0
77	1	66.67	1200	0	600	650	1	440.31	441.1	0
78	1	66.67	1200	0	625	650	2	442.1	442.99	0
79	1	66.67	1200	0	625	650	1	444	444.76	0.5
80	1	66.67	1200	0	625	650	2	445.77	446.96	1
81	2	33.33	-600	-300	-300	-400	2	455.03	458.45	0
82	2	33.33	-600	-300	-300	-350	2	459.45	460.79	0
83	2	33.33	-600	-300	-300	-325	2	461.8	462.73	0
84	2	33.33	-600	-300	-300	-312.5	2	463.73	466.63	0
85	2	33.33	-600	-300	-306.25	-312.5	1	467.63	472.39	0
86	2	33.33	-600	-300	-309.38	-312.5	1	473.39	473.92	0
87	2	33.33	-600	-300	-309.38	-312.5	1	474.93	477.2	0.5
88	2	33.33	-600	-300	-309.38	-312.5	1	478.21	481.82	0
89	2	33.33	-600	-300	-400	-600	1	482.83	484.83	0
90	2	33.33	-600	-300	-400	-500	2	485.84	487.41	0
91	2	33.33	-600	-300	-400	-450	2	488.41	489.54	0
92	2	33.33	-600	-300	-425	-450	1	490.55	491.66	0
93	2	33.33	-600	-300	-437.5	-450	1	492.67	493.46	0
94	2	33.33	-600	-300	-443.75	-450	1	494.47	495.26	0
95	2	33.33	-600	-300	-443.75	-450	1	496.26	498.11	0.5
96	2	33.33	-600	-300	-443.75	-450	2	499.12	501.86	1
97	2	50	-1200	0	-600	-1200	1	507.05	510.89	0
98	2	50	-1200	0	-600	-900	2	511.89	515.29	0
99	2	50	-1200	0	-600	-750	2	516.29	518.69	0
100	2	50	-1200	0	-600	-675	2	519.69	520.87	0
101	2	50	-1200	0	-637.5	-675	1	521.88	524.25	0
102	2	50	-1200	0	-656.25	-675	1	525.25	526.34	0
103	2	50	-1200	0	-656.25	-675	1	527.35	527.93	0.5
104	2	50	-1200	0	-656.25	-675	2	528.93	531.1	1
105	2	33.33	-1200	0	0	-400	2	536.9	551.71	0
106	2	33.33	-1200	0	-200	-400	1	552.72	555.14	0
107	2	33.33	-1200	0	-300	-400	1	556.14	556.73	0
108	2	33.33	-1200	0	-350	-400	1	557.73	558.42	0
109	2	33.33	-1200	0	-375	-400	1	559.43	560.39	0
110	2	33.33	-1200	0	-387.5	-400	1	561.4	562.1	0
111	2	33.33	-1200	0	-387.5	-400	1	563.11	564.79	0.5
112	2	33.33	-1200	0	-387.5	-400	2	565.8	567.09	1
113	2	83.33	-1200	0	0	-1000	2	571.54	576.37	0
114	2	83.33	-1200	0	-500	-1000	1	577.37	579.52	0
115	2	83.33	-1200	0	-750	-1000	1	580.52	582.78	0
116	2	83.33	-1200	0	-750	-875	2	583.79	585.61	0
117	2	83.33	-1200	0	-750	-812.5	2	586.62	588.14	0
118	2	83.33	-1200	0	-781.25	-812.5	1	589.15	590.89	0
119	2	83.33	-1200	0	-781.25	-812.5	1	591.9	592.7	0.5
120	2	83.33	-1200	0	-781.25	-812.5	2	593.71	594.35	1
121	2	33.33	-1200	-600	-600	-800	2	598.6	604.12	0
122	2	33.33	-1200	-600	-700	-800	1	605.12	607.19	0
123	2	33.33	-1200	-600	-750	-800	1	608.2	609.74	0
124	2	33.33	-1200	-600	-775	-800	1	610.75	611.23	0
125	2	33.33	-1200	-600	-787.5	-800	1	612.24	614.66	0
126	2	33.33	-1200	-600	-793.75	-800	1	615.67	616.74	0
127	2	33.33	-1200	-600	-793.75	-800	1	617.75	620.53	0.5
128	2	33.33	-1200	-600	-793.75	-800	2	621.54	622.58	1
129	2	16.67	-1200	0	-200	-1200	1	626.74	628.45	0
130	2	16.67	-1200	0	-200	-700	2	629.45	630.8	0
131	2	16.67	-1200	0	-450	-700	1	631.8	632.88	0
132	2	16.67	-1200	0	-575	-700	1	633.88	634.59	0
133	2	16.67	-1200	0	-637.5	-700	1	635.59	637.6	0
134	2	16.67	-1200	0	-637.5	-668.75	2	638.6	643.69	0
135	2	16.67	-1200	0	-637.5	-668.75	2	644.7	650.3	0
136	2	16.67	-1200	0	-637.5	-668.75	2	651.31	652.02	0
137	2	16.67	-1200	0	-200	-1200	1	653.03	655	0
138	2	16.67	-1200	0	-200	-700	2	656.01	656.93	0
139	2	16.67	-1200	0	-450	-700	1	657.94	662.73	0
140	2	16.67	-1200	0	-450	-575	2	663.74	664.68	0
141	2	16.67	-1200	0	-450	-512.5	2	665.68	667.34	0
142	2	16.67	-1200	0	-481.25	-512.5	1	668.35	671.18	0
143	2	16.67	-1200	0	-481.25	-512.5	2	672.19	674.73	0
144	2	16.67	-1200	0	-481.25	-512.5	2	675.74	677.44	0
145	2	16.67	-1200	0	-200	-1200	1	678.44	682.96	0
146	2	16.67	-1200	0	-200	-700	2	683.97	685.44	0
147	2	16.67	-1200	0	-200	-450	2	686.44	689.54	0
148	2	16.67	-1200	0	-325	-450	1	690.55	695.26	0
149	2	16.67	-1200	0	-387.5	-450	1	696.27	696.84	0
150	2	16.67	-1200	0	-418.75	-450	1	697.85	698.29	0
151	2	16.67	-1200	0	-418.75	-450	1	699.3	699.96	0.5
152	2	16.67	-1200	0	-418.75	-450	2	700.97	703.2	1
153	2	33.33	-1000	-400	-600	-1000	1	707.5	712.34	0
154	2	33.33	-1000	-400	-600	-800	2	713.34	714.76	0
155	2	33.33	-1000	-400	-600	-700	2	715.77	716.44	0
156	2	33.33	-1000	-400	-650	-700	1	717.45	717.85	0
157	2	33.33	-1000	-400	-650	-675	2	718.86	721.03	0
158	2	33.33	-1000	-400	-650	-662.5	2	722.03	723.26	0
159	2	33.33	-1000	-400	-650	-662.5	1	724.26	727.6	0.5
160	2	33.33	-1000	-400	-650	-662.5	2	728.61	729.66	1
161	2	33.33	-600	0	0	-200	2	733.87	744.43	0
162	2	33.33	-600	0	-100	-200	1	745.44	747.98	0
163	2	33.33	-600	0	-150	-200	1	748.98	750.08	0
164	2	33.33	-600	0	-150	-175	2	751.09	751.55	0
165	2	33.33	-600	0	-162.5	-175	1	752.55	753.82	0
166	2	33.33	-600	0	-162.5	-168.75	2	754.82	757.14	0
167	2	33.33	-600	0	-162.5	-168.75	1	758.14	760.97	0.5
168	2	33.33	-600	0	-162.5	-168.75	2	761.98	762.55	1
169	2	33.33	-1200	-900	-1000	-1200	1	766.85	773.61	0
170	2	33.33	-1200	-900	-1000	-1100	2	774.62	775.66	0
171	2	33.33	-1200	-900	-1050	-1100	1	776.66	780.96	0
172	2	33.33	-1200	-900	-1050	-1075	2	781.97	783.01	0
173	2	33.33	-1200	-900	-1050	-1062.5	2	784.01	784.77	0
174	2	33.33	-1200	-900	-1050	-1056.25	2	785.77	786.57	0
175	2	33.33	-1200	-900	-1050	-1056.25	1	787.57	790.98	0.5
176	2	33.33	-1200	-900	-1050	-1056.25	2	791.98	792.93	1
177	2	66.67	-1200	0	0	-800	2	797.34	802.38	0
178	2	66.67	-1200	0	-400	-800	1	803.38	805.27	0
179	2	66.67	-1200	0	-600	-800	1	806.28	815.07	0
180	2	66.67	-1200	0	-600	-700	2	816.08	817	0
181	2	66.67	-1200	0	-650	-700	1	818.01	819.24	0
182	2	66.67	-1200	0	-650	-675	2	820.25	821.96	0
183	2	66.67	-1200	0	-650	-675	1	822.97	825.6	0.5
184	2	66.67	-1200	0	-650	-675	2	826.61	833.62	1
