# Supplementary material for: Dopaminergic Drug Effects on Probability Weighting during Risky Decision Making
Source: eNeuro. 2018 Apr 6;5(2):ENEURO.0330-18.2018. doi: 10.1523/ENEURO.0330-18.2018 (PMC5889481; doi:10.1523/ENEURO.0330-18.2018)
Supplement: Extended Data 1 — Raw data and MATLAB code for the prospect theory parameter estimation procedure implemented in the study. The code includes scripts for the main parameter estimation steps, parameter recovery, and checking the quality of the estimation. Download Extended Data 1, ZIP file. [file sup_enu-eN-NWR-0330-17-s02.zip › ExtendedData/Data/taskCE_Exp_40_Ses_1.xlsx]

## Sheet: taskCE_Exp_40_Ses_1
=======================================================================================================================================================
***** CASH EQUIVALENT TASK ***** subject ID: Exp_40_Ses_1
***** 2012-10-12 13:20:53 ***** filename: taskCE_Exp_40_Ses_1.txt
=======================================================================================================================================================
Block: 0 = practice, 1 = first session, 2 = second session
Order of blocks: 1 (1 = WINS - LOSSES, 2 = LOSSES - WINS)
Output directory: C:\Users\liejan\Desktop\Documents\Experiments\CE\logfiles
==== BEGIN === start of experiment (in seconds) : 624.3104 ==========================================================================================
#Trial	Block	Probability	Cash	AltCash	LowerBound	UpperBound	Response	PresentationTime	ResponseTime	Advance
1	1	33.33	600	300	400	600	2	437.17	442.03	0
2	1	33.33	600	300	400	500	1	443.14	446.97	0
3	1	33.33	600	300	400	450	1	448.08	451.84	0
4	1	33.33	600	300	400	425	1	452.94	459.95	0
5	1	33.33	600	300	400	412.5	1	461.06	464.84	0
6	1	33.33	600	300	406.25	412.5	2	465.94	469.72	0
7	1	33.33	600	300	406.25	412.5	2	470.82	474.48	0
8	1	33.33	600	300	406.25	412.5	2	475.58	477.16	0
9	1	33.33	600	300	400	600	2	478.26	480.21	0
10	1	33.33	600	300	400	500	1	481.32	484.27	0
11	1	33.33	600	300	450	500	2	485.37	489.49	0
12	1	33.33	600	300	475	500	2	490.6	494.66	0
13	1	33.33	600	300	487.5	500	2	495.77	500	0
14	1	33.33	600	300	493.75	500	2	501.1	504.77	0
15	1	33.33	600	300	493.75	500	1	505.87	507.64	0.5
16	1	33.33	600	300	493.75	500	2	508.74	510.41	1
17	1	66.67	1200	0	0	800	1	520.01	525.6	0
18	1	66.67	1200	0	400	800	2	526.71	531.6	0
19	1	66.67	1200	0	400	600	1	532.7	534.86	0
20	1	66.67	1200	0	400	500	1	535.97	537.92	0
21	1	66.67	1200	0	450	500	2	539.03	541.29	0
22	1	66.67	1200	0	475	500	2	542.4	545	0
23	1	66.67	1200	0	475	500	1	546.11	548.86	0.5
24	1	66.67	1200	0	475	500	2	549.97	552.74	1
25	1	16.67	1200	0	200	1200	2	560.02	564.26	0
26	1	16.67	1200	0	200	700	1	565.36	566.68	0
27	1	16.67	1200	0	450	700	2	567.79	570.84	0
28	1	16.67	1200	0	450	575	1	571.94	574.56	0
29	1	16.67	1200	0	450	512.5	1	575.66	577.73	0
30	1	16.67	1200	0	481.25	512.5	2	578.84	580.84	0
31	1	16.67	1200	0	481.25	512.5	1	581.95	584.18	0.5
32	1	16.67	1200	0	481.25	512.5	2	585.29	587.04	1
33	1	50	1200	0	0	600	1	594.72	597.88	0
34	1	50	1200	0	300	600	2	598.98	601.08	0
35	1	50	1200	0	450	600	2	602.19	604.12	0
36	1	50	1200	0	450	525	1	605.23	606.99	0
37	1	50	1200	0	487.5	525	2	608.1	609.87	0
38	1	50	1200	0	487.5	506.25	1	610.97	611.82	0
39	1	50	1200	0	487.5	506.25	1	612.92	614.66	0.5
40	1	50	1200	0	487.5	506.25	2	615.76	617.62	1
41	1	33.33	1200	600	600	800	1	624.92	629.03	0
42	1	33.33	1200	600	600	700	1	630.13	632.04	0
43	1	33.33	1200	600	650	700	2	633.15	637.6	0
44	1	33.33	1200	600	675	700	2	638.71	640.75	0
45	1	33.33	1200	600	687.5	700	2	641.86	644.23	0
46	1	33.33	1200	600	693.75	700	2	645.34	646.39	0
47	1	33.33	1200	600	693.75	700	2	647.49	651.16	0
48	1	33.33	1200	600	693.75	700	2	652.27	658.6	0
49	1	33.33	1200	600	800	1200	2	659.71	665.36	0
50	1	33.33	1200	600	800	1000	1	666.47	668.54	0
51	1	33.33	1200	600	800	900	1	669.64	672.41	0
52	1	33.33	1200	600	850	900	2	673.51	675.32	0
53	1	33.33	1200	600	875	900	2	676.43	678.91	0
54	1	33.33	1200	600	887.5	900	2	680.02	681.14	0
55	1	33.33	1200	600	887.5	900	1	682.24	683.27	0.5
56	1	33.33	1200	600	887.5	900	2	684.38	687.83	1
57	1	33.33	1200	0	400	1200	2	696.52	701.48	0
58	1	33.33	1200	0	400	800	1	702.59	703.71	0
59	1	33.33	1200	0	400	600	1	704.82	705.74	0
60	1	33.33	1200	0	400	500	1	706.84	708.06	0
61	1	33.33	1200	0	450	500	2	709.17	710.81	0
62	1	33.33	1200	0	475	500	2	711.91	712.94	0
63	1	33.33	1200	0	475	500	1	714.04	715.26	0.5
64	1	33.33	1200	0	475	500	2	716.37	717.22	1
65	1	33.33	1000	400	600	1000	2	723.14	727.78	0
66	1	33.33	1000	400	600	800	1	728.89	732.19	0
67	1	33.33	1000	400	600	700	1	733.3	737.37	0
68	1	33.33	1000	400	650	700	2	738.48	741.73	0
69	1	33.33	1000	400	675	700	2	742.83	746.42	0
70	1	33.33	1000	400	687.5	700	2	747.53	750.76	0
71	1	33.33	1000	400	687.5	700	1	751.86	752.58	0.5
72	1	33.33	1000	400	687.5	700	2	753.68	756.87	1
73	1	83.33	1200	0	0	1000	1	763.99	768.8	0
74	1	83.33	1200	0	0	500	1	769.91	776.15	0
75	1	83.33	1200	0	250	500	2	777.26	778.67	0
76	1	83.33	1200	0	375	500	2	779.78	781.8	0
77	1	83.33	1200	0	437.5	500	2	782.9	786.61	0
78	1	83.33	1200	0	468.75	500	2	787.72	789.03	0
79	1	83.33	1200	0	468.75	500	1	790.14	791.24	0.5
80	1	83.33	1200	0	468.75	500	2	792.34	795.01	1
81	1	33.33	600	0	200	600	2	802.03	807.97	0
82	1	33.33	600	0	200	400	1	809.08	810.16	0
83	1	33.33	600	0	200	300	1	811.26	812.14	0
84	1	33.33	600	0	200	250	1	813.24	818.53	0
85	1	33.33	600	0	225	250	2	819.63	822.02	0
86	1	33.33	600	0	237.5	250	2	823.13	824.67	0
87	1	33.33	600	0	237.5	250	1	825.78	826.97	0.5
88	1	33.33	600	0	237.5	250	2	828.07	829.58	1
89	1	33.33	1200	900	1000	1200	2	835.79	843.37	0
90	1	33.33	1200	900	1100	1200	2	844.47	846.89	0
91	1	33.33	1200	900	1150	1200	2	847.99	854.18	0
92	1	33.33	1200	900	1175	1200	2	855.29	856.07	0
93	1	33.33	1200	900	1187.5	1200	2	857.17	858.57	0
94	1	33.33	1200	900	1193.75	1200	2	859.67	860.73	0
95	1	33.33	1200	900	1193.75	1200	1	861.84	869.77	0.5
96	1	33.33	1200	900	1193.75	1200	2	870.88	873.34	1
97	2	33.33	-600	0	-200	-600	1	879.39	885.59	0
98	2	33.33	-600	0	-200	-400	2	886.69	890.56	0
99	2	33.33	-600	0	-300	-400	1	891.67	896.4	0
100	2	33.33	-600	0	-300	-350	2	897.5	898.86	0
101	2	33.33	-600	0	-300	-325	2	899.97	901.01	0
102	2	33.33	-600	0	-300	-312.5	2	902.12	903.97	0
103	2	33.33	-600	0	-300	-312.5	1	905.08	906.06	0.5
104	2	33.33	-600	0	-300	-312.5	2	907.17	909.5	1
105	2	66.67	-1200	0	0	-800	2	918.08	924.22	0
106	2	66.67	-1200	0	-400	-800	1	925.33	927	0
107	2	66.67	-1200	0	-600	-800	1	928.1	930.25	0
108	2	66.67	-1200	0	-600	-700	2	931.36	931.96	0
109	2	66.67	-1200	0	-600	-650	2	933.07	934.03	0
110	2	66.67	-1200	0	-600	-625	2	935.13	937.15	0
111	2	66.67	-1200	0	-600	-625	1	938.25	939.06	0.5
112	2	66.67	-1200	0	-600	-625	2	940.16	941.92	1
113	2	50	-1200	0	-600	-1200	1	947.05	951.08	0
114	2	50	-1200	0	-600	-900	2	952.19	956.51	0
115	2	50	-1200	0	-600	-750	2	957.61	963.08	0
116	2	50	-1200	0	-600	-675	2	964.19	967.63	0
117	2	50	-1200	0	-600	-637.5	2	968.74	969.82	0
118	2	50	-1200	0	-600	-618.75	2	970.92	971.88	0
119	2	50	-1200	0	-600	-618.75	1	972.99	974.95	0.5
120	2	50	-1200	0	-600	-618.75	2	976.05	977.6	1
121	2	83.33	-1200	0	0	-1000	2	982.9	986.93	0
122	2	83.33	-1200	0	-500	-1000	1	988.04	989.7	0
123	2	83.33	-1200	0	-500	-750	2	990.81	992.4	0
124	2	83.33	-1200	0	-500	-625	2	993.51	994.59	0
125	2	83.33	-1200	0	-562.5	-625	1	995.7	996.43	0
126	2	83.33	-1200	0	-593.75	-625	1	997.54	998.76	0
127	2	83.33	-1200	0	-593.75	-625	1	999.87	1001.38	0.5
128	2	83.33	-1200	0	-593.75	-625	2	1002.48	1003.47	1
129	2	33.33	-1200	-600	-600	-800	2	1008.89	1021.59	0
130	2	33.33	-1200	-600	-700	-800	1	1022.7	1027.39	0
131	2	33.33	-1200	-600	-750	-800	1	1028.5	1029.68	0
132	2	33.33	-1200	-600	-775	-800	1	1030.79	1033.55	0
133	2	33.33	-1200	-600	-787.5	-800	1	1034.65	1039.08	0
134	2	33.33	-1200	-600	-793.75	-800	1	1040.19	1041.43	0
135	2	33.33	-1200	-600	-793.75	-800	1	1042.53	1044.62	0.5
136	2	33.33	-1200	-600	-793.75	-800	2	1045.72	1051.3	1
137	2	33.33	-600	-300	-400	-600	1	1058.5	1064.95	0
138	2	33.33	-600	-300	-400	-500	2	1066.06	1068.01	0
139	2	33.33	-600	-300	-400	-450	2	1069.11	1073.84	0
140	2	33.33	-600	-300	-425	-450	1	1074.95	1076.11	0
141	2	33.33	-600	-300	-437.5	-450	1	1077.22	1078.86	0
142	2	33.33	-600	-300	-443.75	-450	1	1079.97	1081.34	0
143	2	33.33	-600	-300	-443.75	-450	1	1082.45	1084.26	0.5
144	2	33.33	-600	-300	-443.75	-450	2	1085.36	1086.42	1
145	2	33.33	-1200	0	-400	-1200	1	1091.24	1096.57	0
146	2	33.33	-1200	0	-400	-800	2	1097.67	1098.71	0
147	2	33.33	-1200	0	-600	-800	1	1099.82	1103.18	0
148	2	33.33	-1200	0	-600	-700	2	1104.29	1105.06	0
149	2	33.33	-1200	0	-600	-650	2	1106.17	1107.1	0
150	2	33.33	-1200	0	-600	-625	2	1108.21	1109.06	0
151	2	33.33	-1200	0	-600	-625	1	1110.16	1111.13	0.5
152	2	33.33	-1200	0	-600	-625	2	1112.23	1113.8	1
153	2	16.67	-1200	0	-200	-1200	1	1119.34	1126	0
154	2	16.67	-1200	0	-200	-700	2	1127.11	1129.76	0
155	2	16.67	-1200	0	-450	-700	1	1130.86	1135.02	0
156	2	16.67	-1200	0	-575	-700	1	1136.13	1139.41	0
157	2	16.67	-1200	0	-575	-637.5	2	1140.52	1141.5	0
158	2	16.67	-1200	0	-575	-606.25	2	1142.61	1145.97	0
159	2	16.67	-1200	0	-575	-606.25	1	1147.07	1147.66	0.5
160	2	16.67	-1200	0	-575	-606.25	2	1148.76	1149.6	1
161	2	33.33	-1000	-400	-600	-1000	1	1154.67	1157.48	0
162	2	33.33	-1000	-400	-600	-800	2	1158.58	1165.59	0
163	2	33.33	-1000	-400	-600	-700	2	1166.7	1169.51	0
164	2	33.33	-1000	-400	-650	-700	1	1170.62	1171.76	0
165	2	33.33	-1000	-400	-675	-700	1	1172.86	1173.59	0
166	2	33.33	-1000	-400	-687.5	-700	1	1174.7	1175.25	0
167	2	33.33	-1000	-400	-687.5	-700	1	1176.36	1177.44	0.5
168	2	33.33	-1000	-400	-687.5	-700	2	1178.54	1179.37	1
169	2	33.33	-1200	-900	-1000	-1200	1	1184.91	1190.84	0
170	2	33.33	-1200	-900	-1000	-1100	2	1191.94	1193.04	0
171	2	33.33	-1200	-900	-1000	-1050	2	1194.14	1195.35	0
172	2	33.33	-1200	-900	-1000	-1025	2	1196.45	1197.13	0
173	2	33.33	-1200	-900	-1000	-1012.5	2	1198.24	1198.74	0
174	2	33.33	-1200	-900	-1000	-1006.25	2	1199.85	1200.73	0
175	2	33.33	-1200	-900	-1000	-1006.25	1	1201.83	1202.55	0.5
176	2	33.33	-1200	-900	-1000	-1006.25	2	1203.65	1204.49	1
