# Supplementary material for: Dopaminergic Drug Effects on Probability Weighting during Risky Decision Making
Source: eNeuro. 2018 Apr 6;5(2):ENEURO.0330-18.2018. doi: 10.1523/ENEURO.0330-18.2018 (PMC5889481; doi:10.1523/ENEURO.0330-18.2018)
Supplement: Extended Data 1 — Raw data and MATLAB code for the prospect theory parameter estimation procedure implemented in the study. The code includes scripts for the main parameter estimation steps, parameter recovery, and checking the quality of the estimation. Download Extended Data 1, ZIP file. [file sup_enu-eN-NWR-0330-17-s02.zip › ExtendedData/Data/taskCE_Exp_40_Ses_2.xlsx]

## Sheet: taskCE_Exp_40_Ses_2
=======================================================================================================================================================
***** CASH EQUIVALENT TASK ***** subject ID: Exp_40_Ses_2
***** 2012-10-27 13:12:30 ***** filename: taskCE_Exp_40_Ses_2.txt
=======================================================================================================================================================
Block: 0 = practice, 1 = first session, 2 = second session
Order of blocks: 2 (1 = WINS - LOSSES, 2 = LOSSES - WINS)
Output directory: C:\Users\liejan\Desktop\Documents\Experiments\CE\logfiles
==== BEGIN === start of experiment (in seconds) : 25905.9761 ==========================================================================================
#Trial	Block	Probability	Cash	AltCash	LowerBound	UpperBound	Response	PresentationTime	ResponseTime	Advance
1	2	83.33	-1200	0	0	-1000	2	569.97	574.17	0
2	2	83.33	-1200	0	-500	-1000	1	575.24	578.77	0
3	2	83.33	-1200	0	-500	-750	2	579.84	583.96	0
4	2	83.33	-1200	0	-625	-750	1	585.03	590.21	0
5	2	83.33	-1200	0	-625	-687.5	2	591.28	595.14	0
6	2	83.33	-1200	0	-625	-656.25	2	596.21	598.16	0
7	2	83.33	-1200	0	-625	-656.25	1	599.23	601.15	0.5
8	2	83.33	-1200	0	-625	-656.25	2	602.22	603.34	1
9	2	50	-1200	0	0	-600	2	610.03	614.22	0
10	2	50	-1200	0	-300	-600	1	615.29	616.58	0
11	2	50	-1200	0	-450	-600	1	617.65	618.49	0
12	2	50	-1200	0	-525	-600	1	619.56	620.3	0
13	2	50	-1200	0	-562.5	-600	1	621.37	622.08	0
14	2	50	-1200	0	-581.25	-600	1	623.15	623.92	0
15	2	50	-1200	0	-581.25	-600	1	624.99	627.17	0.5
16	2	50	-1200	0	-581.25	-600	2	628.24	629.28	1
17	2	33.33	-1000	-400	-400	-600	2	634.21	641.42	0
18	2	33.33	-1000	-400	-400	-500	2	642.49	647.14	0
19	2	33.33	-1000	-400	-450	-500	1	648.21	651.22	0
20	2	33.33	-1000	-400	-475	-500	1	652.29	657.08	0
21	2	33.33	-1000	-400	-487.5	-500	1	658.15	662.26	0
22	2	33.33	-1000	-400	-493.75	-500	1	663.33	667.26	0
23	2	33.33	-1000	-400	-493.75	-500	1	668.33	673.68	0.5
24	2	33.33	-1000	-400	-493.75	-500	1	674.75	677.6	0
25	2	33.33	-1000	-400	-400	-600	2	678.67	679.4	0
26	2	33.33	-1000	-400	-400	-500	2	680.47	685.39	0
27	2	33.33	-1000	-400	-400	-450	2	686.46	688.37	0
28	2	33.33	-1000	-400	-400	-425	2	689.44	694.91	0
29	2	33.33	-1000	-400	-400	-412.5	2	695.98	697.63	0
30	2	33.33	-1000	-400	-400	-406.25	2	698.7	700.07	0
31	2	33.33	-1000	-400	-400	-406.25	2	701.14	704.1	0
32	2	33.33	-1000	-400	-400	-406.25	1	705.17	706.86	0
33	2	33.33	-1000	-400	-600	-1000	1	707.93	714.7	0
34	2	33.33	-1000	-400	-600	-800	2	715.77	718.12	0
35	2	33.33	-1000	-400	-600	-700	2	719.19	720.77	0
36	2	33.33	-1000	-400	-600	-650	2	721.84	722.69	0
37	2	33.33	-1000	-400	-600	-625	2	723.77	724.69	0
38	2	33.33	-1000	-400	-600	-612.5	2	725.77	727.35	0
39	2	33.33	-1000	-400	-600	-612.5	2	728.42	730.13	0
40	2	33.33	-1000	-400	-600	-612.5	2	731.2	733.67	0
41	2	33.33	-1000	-400	-600	-1000	1	734.74	735.33	0
42	2	33.33	-1000	-400	-800	-1000	1	736.4	738.25	0
43	2	33.33	-1000	-400	-900	-1000	1	739.33	739.91	0
44	2	33.33	-1000	-400	-950	-1000	1	740.98	741.81	0
45	2	33.33	-1000	-400	-975	-1000	1	742.88	743.61	0
46	2	33.33	-1000	-400	-975	-987.5	2	744.68	745.21	0
47	2	33.33	-1000	-400	-975	-987.5	2	746.28	747.13	0
48	2	33.33	-1000	-400	-975	-987.5	2	748.2	753.24	0
49	2	33.33	-1000	-400	-400	-600	2	754.31	760.94	0
50	2	33.33	-1000	-400	-500	-600	1	762.01	765.27	0
51	2	33.33	-1000	-400	-550	-600	1	766.34	767.6	0
52	2	33.33	-1000	-400	-575	-600	1	768.68	771.05	0
53	2	33.33	-1000	-400	-587.5	-600	1	772.13	773.87	0
54	2	33.33	-1000	-400	-593.75	-600	1	774.94	777.53	0
55	2	33.33	-1000	-400	-593.75	-600	1	778.6	779.73	0.5
56	2	33.33	-1000	-400	-593.75	-600	1	780.8	786.49	0
57	2	33.33	-1000	-400	-600	-1000	1	787.57	788.5	0
58	2	33.33	-1000	-400	-600	-800	2	789.57	790.48	0
59	2	33.33	-1000	-400	-600	-700	2	791.55	793.92	0
60	2	33.33	-1000	-400	-650	-700	1	794.99	795.92	0
61	2	33.33	-1000	-400	-675	-700	1	797	797.82	0
62	2	33.33	-1000	-400	-687.5	-700	1	798.89	801.65	0
63	2	33.33	-1000	-400	-687.5	-700	2	802.72	805.18	0
64	2	33.33	-1000	-400	-687.5	-700	2	806.25	807.81	0
65	2	33.33	-1000	-400	-400	-600	2	808.88	809.32	0
66	2	33.33	-1000	-400	-500	-600	1	810.39	812.97	0
67	2	33.33	-1000	-400	-500	-550	2	814.04	816.86	0
68	2	33.33	-1000	-400	-500	-525	2	817.93	818.72	0
69	2	33.33	-1000	-400	-512.5	-525	1	819.79	820.4	0
70	2	33.33	-1000	-400	-518.75	-525	1	821.47	822.09	0
71	2	33.33	-1000	-400	-518.75	-525	2	823.16	827.31	0
72	2	33.33	-1000	-400	-518.75	-525	1	828.38	829.22	0
73	2	33.33	-1000	-400	-600	-1000	1	830.29	832.14	0
74	2	33.33	-1000	-400	-800	-1000	1	833.21	834.41	0
75	2	33.33	-1000	-400	-800	-900	2	835.48	837	0
76	2	33.33	-1000	-400	-800	-850	2	838.08	842.82	0
77	2	33.33	-1000	-400	-800	-825	2	843.89	927.69	0
78	2	33.33	-1000	-400	-800	-812.5	2	928.76	938.07	0
79	2	33.33	-1000	-400	-800	-812.5	2	939.14	948.87	0
80	2	33.33	-1000	-400	-800	-812.5	2	949.95	959.1	0
81	2	33.33	-1000	-400	-600	-1000	1	960.18	961.56	0
82	2	33.33	-1000	-400	-600	-800	2	962.63	963.45	0
83	2	33.33	-1000	-400	-700	-800	1	964.52	968.18	0
84	2	33.33	-1000	-400	-700	-750	2	969.25	970.4	0
85	2	33.33	-1000	-400	-700	-725	2	971.47	972.45	0
86	2	33.33	-1000	-400	-700	-712.5	2	973.52	975.46	0
87	2	33.33	-1000	-400	-700	-712.5	1	976.53	980.72	0.5
88	2	33.33	-1000	-400	-700	-712.5	2	981.79	983.33	1
89	2	33.33	-600	0	-200	-600	1	988.22	992.47	0
90	2	33.33	-600	0	-200	-400	2	993.54	994.99	0
91	2	33.33	-600	0	-200	-300	2	996.06	999.41	0
92	2	33.33	-600	0	-250	-300	1	1000.48	1001.82	0
93	2	33.33	-600	0	-275	-300	1	1002.89	1003.71	0
94	2	33.33	-600	0	-275	-287.5	2	1004.78	1008.79	0
95	2	33.33	-600	0	-275	-287.5	2	1009.86	1012.55	0
96	2	33.33	-600	0	-275	-287.5	2	1013.62	1024.35	0
97	2	33.33	-600	0	-200	-600	1	1025.42	1031.18	0
98	2	33.33	-600	0	-200	-400	2	1032.25	1033.15	0
99	2	33.33	-600	0	-200	-300	2	1034.22	1036.83	0
100	2	33.33	-600	0	-250	-300	1	1037.9	1039.11	0
101	2	33.33	-600	0	-275	-300	1	1040.18	1040.77	0
102	2	33.33	-600	0	-287.5	-300	1	1041.84	1042.5	0
103	2	33.33	-600	0	-287.5	-300	1	1043.57	1048.13	0.5
104	2	33.33	-600	0	-287.5	-300	1	1049.2	1050.76	0
105	2	33.33	-600	0	-200	-600	1	1051.83	1052.95	0
106	2	33.33	-600	0	-200	-400	2	1054.02	1058.59	0
107	2	33.33	-600	0	-300	-400	1	1059.66	1063	0
108	2	33.33	-600	0	-300	-350	2	1064.07	1064.97	0
109	2	33.33	-600	0	-300	-325	2	1066.04	1066.68	0
110	2	33.33	-600	0	-300	-312.5	2	1067.75	1068.23	0
111	2	33.33	-600	0	-300	-312.5	1	1069.3	1069.9	0.5
112	2	33.33	-600	0	-300	-312.5	2	1070.97	1071.51	1
113	2	16.67	-1200	0	0	-200	2	1078.51	1086.6	0
114	2	16.67	-1200	0	0	-100	2	1087.67	1092.08	0
115	2	16.67	-1200	0	0	-50	2	1093.15	1095.37	0
116	2	16.67	-1200	0	0	-25	2	1096.44	1108.3	0
117	2	16.67	-1200	0	-12.5	-25	1	1109.37	1111.27	0
118	2	16.67	-1200	0	-18.75	-25	1	1112.34	1112.76	0
119	2	16.67	-1200	0	-18.75	-25	1	1113.83	1114.72	0.5
120	2	16.67	-1200	0	-18.75	-25	1	1115.79	1118.94	0
121	2	16.67	-1200	0	-200	-1200	1	1120.01	1121.28	0
122	2	16.67	-1200	0	-200	-700	2	1122.36	1125.87	0
123	2	16.67	-1200	0	-450	-700	1	1126.94	1127.86	0
124	2	16.67	-1200	0	-575	-700	1	1128.93	1130.05	0
125	2	16.67	-1200	0	-575	-637.5	2	1131.12	1133.28	0
126	2	16.67	-1200	0	-575	-606.25	2	1134.36	1137.46	0
127	2	16.67	-1200	0	-575	-606.25	2	1138.53	1250.94	0
128	2	16.67	-1200	0	-575	-606.25	2	1252.01	1280.75	0
129	2	16.67	-1200	0	-200	-1200	1	1281.83	1288.08	0
130	2	16.67	-1200	0	-200	-700	2	1289.15	1294.14	0
131	2	16.67	-1200	0	-450	-700	1	1295.21	1303.11	0
132	2	16.67	-1200	0	-575	-700	1	1304.18	1308.33	0
133	2	16.67	-1200	0	-575	-637.5	2	1309.4	1311.18	0
134	2	16.67	-1200	0	-575	-606.25	2	1312.26	1314.68	0
135	2	16.67	-1200	0	-575	-606.25	1	1315.75	1318.42	0.5
136	2	16.67	-1200	0	-575	-606.25	2	1319.49	1324.02	1
137	2	66.67	-1200	0	0	-800	2	1338.62	1346.23	0
138	2	66.67	-1200	0	-400	-800	1	1347.3	1349.58	0
139	2	66.67	-1200	0	-600	-800	1	1350.66	1355.03	0
140	2	66.67	-1200	0	-600	-700	2	1356.1	1356.82	0
141	2	66.67	-1200	0	-600	-650	2	1357.9	1358.87	0
142	2	66.67	-1200	0	-600	-625	2	1359.94	1361.22	0
143	2	66.67	-1200	0	-600	-625	1	1362.29	1364.3	0.5
144	2	66.67	-1200	0	-600	-625	2	1365.37	1366.66	1
145	2	33.33	-600	-300	-300	-400	2	1371.74	1381.34	0
146	2	33.33	-600	-300	-300	-350	2	1382.41	1384.74	0
147	2	33.33	-600	-300	-300	-325	2	1385.82	1387.69	0
148	2	33.33	-600	-300	-300	-312.5	2	1388.77	1392.54	0
149	2	33.33	-600	-300	-300	-306.25	2	1393.62	1394.69	0
150	2	33.33	-600	-300	-300	-303.13	2	1395.77	1396.7	0
151	2	33.33	-600	-300	-300	-303.13	1	1397.77	1398.69	0.5
152	2	33.33	-600	-300	-300	-303.13	2	1399.77	1400.67	1
153	2	33.33	-1200	0	-400	-1200	1	1405.51	1410.74	0
154	2	33.33	-1200	0	-400	-800	2	1411.81	1412.85	0
155	2	33.33	-1200	0	-400	-600	2	1413.92	1415.49	0
156	2	33.33	-1200	0	-500	-600	1	1416.57	1417.69	0
157	2	33.33	-1200	0	-550	-600	1	1418.76	1419.67	0
158	2	33.33	-1200	0	-575	-600	1	1420.74	1421.29	0
159	2	33.33	-1200	0	-575	-600	1	1422.36	1423.12	0.5
160	2	33.33	-1200	0	-575	-600	2	1424.19	1424.79	1
161	2	33.33	-1200	-600	-600	-800	2	1429.46	1434.43	0
162	2	33.33	-1200	-600	-600	-700	2	1435.5	1436.83	0
163	2	33.33	-1200	-600	-600	-650	2	1437.9	1440.98	0
164	2	33.33	-1200	-600	-600	-625	2	1442.05	1442.69	0
165	2	33.33	-1200	-600	-600	-612.5	2	1443.76	1444.45	0
166	2	33.33	-1200	-600	-600	-606.25	2	1445.52	1446.05	0
167	2	33.33	-1200	-600	-600	-606.25	1	1447.12	1447.73	0.5
168	2	33.33	-1200	-600	-600	-606.25	2	1448.8	1450.01	1
169	2	33.33	-1200	-900	-900	-1000	2	1454.46	1462.01	0
170	2	33.33	-1200	-900	-900	-950	2	1463.08	1463.81	0
171	2	33.33	-1200	-900	-900	-925	2	1464.88	1466.81	0
172	2	33.33	-1200	-900	-900	-912.5	2	1467.88	1468.54	0
173	2	33.33	-1200	-900	-900	-906.25	2	1469.61	1471.18	0
174	2	33.33	-1200	-900	-900	-903.13	2	1472.25	1472.74	0
175	2	33.33	-1200	-900	-900	-903.13	2	1473.81	1476.26	0
176	2	33.33	-1200	-900	-900	-903.13	2	1477.33	1480.34	0
177	2	33.33	-1200	-900	-900	-1000	2	1481.41	1482.28	0
178	2	33.33	-1200	-900	-900	-950	2	1483.36	1487.76	0
179	2	33.33	-1200	-900	-925	-950	1	1488.84	1491.67	0
180	2	33.33	-1200	-900	-937.5	-950	1	1492.74	1496.74	0
181	2	33.33	-1200	-900	-943.75	-950	1	1497.81	1498.92	0
182	2	33.33	-1200	-900	-946.88	-950	1	1499.99	1502.15	0
183	2	33.33	-1200	-900	-946.88	-950	1	1503.22	1510.67	0.5
184	2	33.33	-1200	-900	-946.88	-950	2	1511.74	1512.66	1
185	1	16.67	1200	0	200	1200	2	1517.76	1536.04	0
186	1	16.67	1200	0	200	700	1	1537.12	1539.62	0
187	1	16.67	1200	0	450	700	2	1540.69	1541.76	0
188	1	16.67	1200	0	575	700	2	1542.83	1544.78	0
189	1	16.67	1200	0	575	637.5	1	1545.85	1546.88	0
190	1	16.67	1200	0	575	606.25	1	1547.95	1549.13	0
191	1	16.67	1200	0	575	606.25	1	1550.2	1550.94	0.5
192	1	16.67	1200	0	575	606.25	2	1552.01	1552.72	1
193	1	33.33	1000	400	600	1000	2	1557.71	1567.69	0
194	1	33.33	1000	400	600	800	1	1568.76	1569.87	0
195	1	33.33	1000	400	600	700	1	1570.95	1574.37	0
196	1	33.33	1000	400	650	700	2	1575.44	1577.28	0
197	1	33.33	1000	400	675	700	2	1578.36	1579.52	0
198	1	33.33	1000	400	687.5	700	2	1580.6	1581.48	0
199	1	33.33	1000	400	687.5	700	1	1582.55	1583.2	0.5
200	1	33.33	1000	400	687.5	700	2	1584.27	1585.08	1
201	1	33.33	600	0	200	600	2	1589.56	1594.91	0
202	1	33.33	600	0	200	400	1	1595.98	1596.59	0
203	1	33.33	600	0	300	400	2	1597.66	1599.79	0
204	1	33.33	600	0	300	350	1	1600.86	1601.46	0
205	1	33.33	600	0	300	325	1	1602.53	1603.28	0
206	1	33.33	600	0	300	312.5	1	1604.35	1604.79	0
207	1	33.33	600	0	300	312.5	1	1605.85	1606.33	0.5
208	1	33.33	600	0	300	312.5	2	1607.4	1608.1	1
209	1	33.33	1200	0	400	1200	2	1612.29	1619.38	0
210	1	33.33	1200	0	400	800	1	1620.45	1621.51	0
211	1	33.33	1200	0	600	800	2	1622.58	1624.22	0
212	1	33.33	1200	0	600	700	1	1625.29	1625.91	0
213	1	33.33	1200	0	600	650	1	1626.98	1627.63	0
214	1	33.33	1200	0	600	625	1	1628.7	1629.32	0
215	1	33.33	1200	0	600	625	1	1630.39	1631.14	0.5
216	1	33.33	1200	0	600	625	2	1632.21	1632.8	1
217	1	83.33	1200	0	0	1000	1	1637.19	1647.59	0
218	1	83.33	1200	0	500	1000	2	1648.66	1653.84	0
219	1	83.33	1200	0	500	750	1	1654.91	1655.62	0
220	1	83.33	1200	0	500	625	1	1656.69	1657.55	0
221	1	83.33	1200	0	562.5	625	2	1658.62	1659.66	0
222	1	83.33	1200	0	593.75	625	2	1660.74	1661.81	0
223	1	83.33	1200	0	593.75	625	1	1662.88	1663.66	0.5
224	1	83.33	1200	0	593.75	625	2	1664.74	1665.46	1
225	1	33.33	1200	900	1000	1200	2	1669.97	1675.29	0
226	1	33.33	1200	900	1000	1100	1	1676.36	1677.27	0
227	1	33.33	1200	900	1050	1100	2	1678.34	1680.16	0
228	1	33.33	1200	900	1050	1075	1	1681.23	1682.12	0
229	1	33.33	1200	900	1050	1062.5	1	1683.19	1684.01	0
230	1	33.33	1200	900	1050	1056.25	1	1685.08	1685.65	0
231	1	33.33	1200	900	1050	1056.25	1	1686.72	1687.46	0.5
232	1	33.33	1200	900	1050	1056.25	2	1688.53	1689.62	1
233	1	66.67	1200	0	0	800	1	1693.83	1700.57	0
234	1	66.67	1200	0	400	800	2	1701.64	1702.58	0
235	1	66.67	1200	0	600	800	2	1703.65	1704.53	0
236	1	66.67	1200	0	600	700	1	1705.6	1706.22	0
237	1	66.67	1200	0	600	650	1	1707.29	1707.91	0
238	1	66.67	1200	0	600	625	1	1708.98	1709.5	0
239	1	66.67	1200	0	600	625	1	1710.57	1711.2	0.5
240	1	66.67	1200	0	600	625	2	1712.27	1712.85	1
241	1	33.33	1200	600	800	1200	2	1717.09	1723.17	0
242	1	33.33	1200	600	800	1000	1	1724.24	1726.23	0
243	1	33.33	1200	600	900	1000	2	1727.3	1728.48	0
244	1	33.33	1200	600	900	950	1	1729.55	1736.4	0
245	1	33.33	1200	600	900	925	1	1737.47	1738.03	0
246	1	33.33	1200	600	900	912.5	1	1739.1	1739.59	0
247	1	33.33	1200	600	900	912.5	1	1740.66	1741.52	0.5
248	1	33.33	1200	600	900	912.5	2	1742.59	1744.1	1
249	1	33.33	600	300	400	600	2	1748.7	1754.5	0
250	1	33.33	600	300	400	500	1	1755.58	1756.18	0
251	1	33.33	600	300	450	500	2	1757.25	1758.66	0
252	1	33.33	600	300	450	475	1	1759.73	1760.27	0
253	1	33.33	600	300	450	462.5	1	1761.34	1762.03	0
254	1	33.33	600	300	450	456.25	1	1763.1	1763.61	0
255	1	33.33	600	300	450	456.25	1	1764.69	1767.17	0.5
256	1	33.33	600	300	450	456.25	2	1768.24	1769.35	1
257	1	50	1200	0	600	1200	2	1773.83	1776.91	0
258	1	50	1200	0	600	900	1	1777.98	1778.85	0
259	1	50	1200	0	600	750	1	1779.92	1780.4	0
260	1	50	1200	0	600	675	1	1781.47	1782.21	0
261	1	50	1200	0	600	637.5	1	1783.28	1783.94	0
262	1	50	1200	0	600	618.75	1	1785.01	1785.5	0
263	1	50	1200	0	600	618.75	1	1786.57	1787.44	0.5
264	1	50	1200	0	600	618.75	2	1788.51	1789.09	1
