# Supplementary material for: Dopaminergic Drug Effects on Probability Weighting during Risky Decision Making
Source: eNeuro. 2018 Apr 6;5(2):ENEURO.0330-18.2018. doi: 10.1523/ENEURO.0330-18.2018 (PMC5889481; doi:10.1523/ENEURO.0330-18.2018)
Supplement: Extended Data 1 — Raw data and MATLAB code for the prospect theory parameter estimation procedure implemented in the study. The code includes scripts for the main parameter estimation steps, parameter recovery, and checking the quality of the estimation. Download Extended Data 1, ZIP file. [file sup_enu-eN-NWR-0330-17-s02.zip › ExtendedData/Data/taskCE_Exp_41_Ses_1.xlsx]

## Sheet: taskCE_Exp_41_Ses_1
=======================================================================================================================================================
***** CASH EQUIVALENT TASK ***** subject ID: Exp_41_Ses_1
***** 2012-10-15 13:18:15 ***** filename: taskCE_Exp_41_Ses_1.txt
=======================================================================================================================================================
Block: 0 = practice, 1 = first session, 2 = second session
Order of blocks: 1 (1 = WINS - LOSSES, 2 = LOSSES - WINS)
Output directory: C:\Users\liejan\Desktop\Documents\Experiments\CE\logfiles
==== BEGIN === start of experiment (in seconds) : 199049.633 ==========================================================================================
#Trial	Block	Probability	Cash	AltCash	LowerBound	UpperBound	Response	PresentationTime	ResponseTime	Advance
1	1	16.67	1200	0	0	200	1	362.6	373.38	0
2	1	16.67	1200	0	100	200	2	374.45	379.92	0
3	1	16.67	1200	0	150	200	2	380.99	382.91	0
4	1	16.67	1200	0	175	200	2	383.98	384.86	0
5	1	16.67	1200	0	187.5	200	2	385.93	386.89	0
6	1	16.67	1200	0	193.75	200	2	387.96	388.71	0
7	1	16.67	1200	0	193.75	200	1	389.78	394.09	0.5
8	1	16.67	1200	0	193.75	200	2	395.16	397.76	1
9	1	83.33	1200	0	0	1000	1	422.16	429.47	0
10	1	83.33	1200	0	500	1000	2	430.54	433.17	0
11	1	83.33	1200	0	750	1000	2	434.24	437.71	0
12	1	83.33	1200	0	875	1000	2	438.78	440.08	0
13	1	83.33	1200	0	875	937.5	1	441.15	445.58	0
14	1	83.33	1200	0	875	906.25	1	446.65	448.26	0
15	1	83.33	1200	0	875	906.25	1	449.33	453.34	0.5
16	1	83.33	1200	0	875	906.25	2	454.41	455.81	1
17	1	33.33	1200	900	1000	1200	2	472.21	473.37	0
18	1	33.33	1200	900	1000	1100	1	474.44	481.34	0
19	1	33.33	1200	900	1050	1100	2	482.41	484.75	0
20	1	33.33	1200	900	1075	1100	2	485.82	487.73	0
21	1	33.33	1200	900	1087.5	1100	2	488.8	490.32	0
22	1	33.33	1200	900	1093.75	1100	2	491.39	492.13	0
23	1	33.33	1200	900	1093.75	1100	1	493.2	497.11	0.5
24	1	33.33	1200	900	1093.75	1100	2	498.19	503.43	1
25	1	33.33	1200	0	0	400	1	523.91	526.1	0
26	1	33.33	1200	0	200	400	2	527.18	532.46	0
27	1	33.33	1200	0	300	400	2	533.53	542.18	0
28	1	33.33	1200	0	350	400	2	543.26	544.98	0
29	1	33.33	1200	0	375	400	2	546.05	547.14	0
30	1	33.33	1200	0	387.5	400	2	548.21	548.98	0
31	1	33.33	1200	0	387.5	400	1	550.05	552.42	0.5
32	1	33.33	1200	0	387.5	400	2	553.5	554.58	1
33	1	33.33	1200	600	800	1200	2	585.58	588.38	0
34	1	33.33	1200	600	800	1000	1	589.46	591.51	0
35	1	33.33	1200	600	900	1000	2	592.58	594.89	0
36	1	33.33	1200	600	950	1000	2	595.96	596.86	0
37	1	33.33	1200	600	975	1000	2	597.93	598.62	0
38	1	33.33	1200	600	987.5	1000	2	599.69	600.33	0
39	1	33.33	1200	600	987.5	1000	1	601.4	602.52	0.5
40	1	33.33	1200	600	987.5	1000	2	603.59	604.54	1
41	1	50	1200	0	0	600	1	618.82	622.43	0
42	1	50	1200	0	300	600	2	623.5	631.2	0
43	1	50	1200	0	300	450	1	632.27	641.96	0
44	1	50	1200	0	300	375	1	643.03	645.57	0
45	1	50	1200	0	337.5	375	2	646.65	649.98	0
46	1	50	1200	0	337.5	356.25	1	651.05	652.75	0
47	1	50	1200	0	337.5	356.25	1	653.82	655.57	0.5
48	1	50	1200	0	337.5	356.25	2	656.64	657.88	1
49	1	33.33	600	0	0	200	1	675.78	681.13	0
50	1	33.33	600	0	100	200	2	682.2	684.73	0
51	1	33.33	600	0	150	200	2	685.81	692.43	0
52	1	33.33	600	0	150	175	1	693.5	695.45	0
53	1	33.33	600	0	150	162.5	1	696.53	698.42	0
54	1	33.33	600	0	150	156.25	1	699.49	700.23	0
55	1	33.33	600	0	150	156.25	1	701.3	705.89	0.5
56	1	33.33	600	0	150	156.25	2	706.97	708.16	1
57	1	33.33	600	300	400	600	2	725.02	728.06	0
58	1	33.33	600	300	400	500	1	729.13	736	0
59	1	33.33	600	300	400	450	1	737.08	746.54	0
60	1	33.33	600	300	425	450	2	747.61	750.2	0
61	1	33.33	600	300	437.5	450	2	751.27	754.02	0
62	1	33.33	600	300	437.5	443.75	1	755.09	757.44	0
63	1	33.33	600	300	437.5	443.75	1	758.51	761.39	0.5
64	1	33.33	600	300	437.5	443.75	2	762.46	764.55	1
65	1	66.67	1200	0	0	800	1	792.4	793.81	0
66	1	66.67	1200	0	400	800	2	794.88	804.36	0
67	1	66.67	1200	0	400	600	1	805.44	807.52	0
68	1	66.67	1200	0	400	500	1	808.6	811.52	0
69	1	66.67	1200	0	450	500	2	812.6	813.51	0
70	1	66.67	1200	0	475	500	2	814.58	815.66	0
71	1	66.67	1200	0	475	500	1	816.73	818.7	0.5
72	1	66.67	1200	0	475	500	2	819.77	820.65	1
73	1	33.33	1000	400	600	1000	2	831.57	833.02	0
74	1	33.33	1000	400	600	800	1	834.09	838.32	0
75	1	33.33	1000	400	600	700	1	839.39	846.38	0
76	1	33.33	1000	400	650	700	2	847.45	849.34	0
77	1	33.33	1000	400	675	700	2	850.41	851.17	0
78	1	33.33	1000	400	687.5	700	2	852.24	852.78	0
79	1	33.33	1000	400	687.5	700	1	853.85	854.94	0.5
80	1	33.33	1000	400	687.5	700	2	856.01	857.55	1
81	2	33.33	-1000	-400	-400	-600	2	871.08	878.59	0
82	2	33.33	-1000	-400	-500	-600	1	879.67	881.99	0
83	2	33.33	-1000	-400	-500	-550	2	883.06	888.11	0
84	2	33.33	-1000	-400	-500	-525	2	889.19	890.22	0
85	2	33.33	-1000	-400	-500	-512.5	2	891.29	892.66	0
86	2	33.33	-1000	-400	-500	-506.25	2	893.73	894.64	0
87	2	33.33	-1000	-400	-500	-506.25	1	895.71	896.81	0.5
88	2	33.33	-1000	-400	-500	-506.25	2	897.88	898.87	1
89	2	66.67	-1200	0	-800	-1200	1	914.77	916.48	0
90	2	66.67	-1200	0	-800	-1000	2	917.55	921.32	0
91	2	66.67	-1200	0	-800	-900	2	922.39	924.85	0
92	2	66.67	-1200	0	-800	-850	2	925.92	926.7	0
93	2	66.67	-1200	0	-800	-825	2	927.77	928.45	0
94	2	66.67	-1200	0	-800	-812.5	2	929.52	930.02	0
95	2	66.67	-1200	0	-800	-812.5	1	931.09	932.71	0.5
96	2	66.67	-1200	0	-800	-812.5	2	933.78	937.15	1
97	2	33.33	-600	0	-200	-600	1	951.92	953.98	0
98	2	33.33	-600	0	-200	-400	2	955.06	966.7	0
99	2	33.33	-600	0	-300	-400	1	967.77	970.19	0
100	2	33.33	-600	0	-350	-400	1	971.26	976.79	0
101	2	33.33	-600	0	-350	-375	2	977.86	979.29	0
102	2	33.33	-600	0	-350	-362.5	2	980.36	981.13	0
103	2	33.33	-600	0	-350	-362.5	1	982.2	983.01	0.5
104	2	33.33	-600	0	-350	-362.5	2	984.08	985.07	1
105	2	16.67	-1200	0	-200	-1200	1	998.78	999.5	0
106	2	16.67	-1200	0	-200	-700	2	1000.57	1007.45	0
107	2	16.67	-1200	0	-450	-700	1	1008.52	1015.89	0
108	2	16.67	-1200	0	-575	-700	1	1016.96	1018.03	0
109	2	16.67	-1200	0	-575	-637.5	2	1019.1	1020.27	0
110	2	16.67	-1200	0	-575	-606.25	2	1021.34	1022.31	0
111	2	16.67	-1200	0	-575	-606.25	1	1023.38	1023.83	0.5
112	2	16.67	-1200	0	-575	-606.25	2	1024.9	1025.74	1
113	2	33.33	-600	-300	-300	-400	2	1037.19	1038.9	0
114	2	33.33	-600	-300	-300	-350	2	1039.97	1053.14	0
115	2	33.33	-600	-300	-300	-325	2	1054.22	1060.08	0
116	2	33.33	-600	-300	-300	-312.5	2	1061.15	1063.1	0
117	2	33.33	-600	-300	-300	-306.25	2	1064.17	1065.68	0
118	2	33.33	-600	-300	-300	-303.13	2	1066.75	1067.9	0
119	2	33.33	-600	-300	-300	-303.13	1	1068.97	1069.81	0.5
120	2	33.33	-600	-300	-300	-303.13	2	1070.88	1072.75	1
121	2	83.33	-1200	0	-1000	-1200	1	1087.84	1096.29	0
122	2	83.33	-1200	0	-1000	-1100	2	1097.37	1103.73	0
123	2	83.33	-1200	0	-1050	-1100	1	1104.81	1109.36	0
124	2	83.33	-1200	0	-1075	-1100	1	1110.43	1113.33	0
125	2	83.33	-1200	0	-1087.5	-1100	1	1114.4	1115.14	0
126	2	83.33	-1200	0	-1093.75	-1100	1	1116.21	1119.75	0
127	2	83.33	-1200	0	-1093.75	-1100	1	1120.82	1123.05	0.5
128	2	83.33	-1200	0	-1093.75	-1100	2	1124.13	1125.33	1
129	2	33.33	-1200	-900	-900	-1000	2	1138.13	1138.85	0
130	2	33.33	-1200	-900	-950	-1000	1	1139.92	1156.52	0
131	2	33.33	-1200	-900	-975	-1000	1	1157.59	1158.6	0
132	2	33.33	-1200	-900	-987.5	-1000	1	1159.67	1160.3	0
133	2	33.33	-1200	-900	-993.75	-1000	1	1161.37	1161.92	0
134	2	33.33	-1200	-900	-996.88	-1000	1	1162.99	1164.24	0
135	2	33.33	-1200	-900	-996.88	-1000	1	1165.32	1166.16	0.5
136	2	33.33	-1200	-900	-996.88	-1000	2	1167.23	1168.06	1
137	2	50	-1200	0	-600	-1200	1	1177.61	1179.95	0
138	2	50	-1200	0	-600	-900	2	1181.02	1185.71	0
139	2	50	-1200	0	-600	-750	2	1186.78	1189.93	0
140	2	50	-1200	0	-600	-675	2	1191	1193.08	0
141	2	50	-1200	0	-637.5	-675	1	1194.16	1195.98	0
142	2	50	-1200	0	-637.5	-656.25	2	1197.05	1198.79	0
143	2	50	-1200	0	-637.5	-656.25	1	1199.86	1201.52	0.5
144	2	50	-1200	0	-637.5	-656.25	2	1202.6	1203.69	1
145	2	33.33	-1200	-600	-800	-1200	1	1237.17	1238.88	0
146	2	33.33	-1200	-600	-800	-1000	2	1239.95	1243.98	0
147	2	33.33	-1200	-600	-800	-900	2	1245.05	1246.43	0
148	2	33.33	-1200	-600	-850	-900	1	1247.5	1251.12	0
149	2	33.33	-1200	-600	-850	-875	2	1252.2	1253.28	0
150	2	33.33	-1200	-600	-850	-862.5	2	1254.35	1255.26	0
151	2	33.33	-1200	-600	-850	-862.5	1	1256.33	1257.08	0.5
152	2	33.33	-1200	-600	-850	-862.5	2	1258.16	1258.81	1
153	2	33.33	-1200	0	-400	-1200	1	1278.28	1279.77	0
154	2	33.33	-1200	0	-400	-800	2	1280.84	1286.21	0
155	2	33.33	-1200	0	-600	-800	1	1287.28	1290.72	0
156	2	33.33	-1200	0	-700	-800	1	1291.8	1295.65	0
157	2	33.33	-1200	0	-700	-750	2	1296.72	1298.22	0
158	2	33.33	-1200	0	-700	-725	2	1299.29	1300.18	0
159	2	33.33	-1200	0	-700	-725	1	1301.25	1302.09	0.5
160	2	33.33	-1200	0	-700	-725	2	1303.16	1304.3	1
