# Supplementary material for: Dopaminergic Drug Effects on Probability Weighting during Risky Decision Making
Source: eNeuro. 2018 Apr 6;5(2):ENEURO.0330-18.2018. doi: 10.1523/ENEURO.0330-18.2018 (PMC5889481; doi:10.1523/ENEURO.0330-18.2018)
Supplement: Extended Data 1 — Raw data and MATLAB code for the prospect theory parameter estimation procedure implemented in the study. The code includes scripts for the main parameter estimation steps, parameter recovery, and checking the quality of the estimation. Download Extended Data 1, ZIP file. [file sup_enu-eN-NWR-0330-17-s02.zip › ExtendedData/Data/taskCE_Exp_41_Ses_2.xlsx]

## Sheet: taskCE_Exp_41_Ses_2
=======================================================================================================================================================
***** CASH EQUIVALENT TASK ***** subject ID: Exp_41_Ses_2
***** 2012-10-26 13:17:00 ***** filename: taskCE_Exp_41_Ses_2.txt
=======================================================================================================================================================
Block: 0 = practice, 1 = first session, 2 = second session
Order of blocks: 2 (1 = WINS - LOSSES, 2 = LOSSES - WINS)
Output directory: C:\Users\liejan\Desktop\Documents\Experiments\CE\logfiles
==== BEGIN === start of experiment (in seconds) : 112560.0416 ==========================================================================================
#Trial	Block	Probability	Cash	AltCash	LowerBound	UpperBound	Response	PresentationTime	ResponseTime	Advance
1	2	33.33	-1000	-400	-600	-1000	1	306.78	310.58	0
2	2	33.33	-1000	-400	-800	-1000	1	311.65	316.88	0
3	2	33.33	-1000	-400	-800	-900	2	317.95	318.89	0
4	2	33.33	-1000	-400	-850	-900	1	319.97	321.59	0
5	2	33.33	-1000	-400	-850	-875	2	322.66	326.52	0
6	2	33.33	-1000	-400	-850	-862.5	2	327.59	328.87	0
7	2	33.33	-1000	-400	-850	-862.5	1	329.94	333.19	0.5
8	2	33.33	-1000	-400	-850	-862.5	2	334.26	338.44	1
9	2	33.33	-600	-300	-300	-400	2	358.31	359.61	0
10	2	33.33	-600	-300	-350	-400	1	360.68	374.71	0
11	2	33.33	-600	-300	-350	-375	2	375.78	378.74	0
12	2	33.33	-600	-300	-350	-362.5	2	379.81	390.92	0
13	2	33.33	-600	-300	-350	-356.25	2	391.99	392.93	0
14	2	33.33	-600	-300	-350	-353.13	2	394	394.53	0
15	2	33.33	-600	-300	-350	-353.13	1	395.6	399.69	0.5
16	2	33.33	-600	-300	-350	-353.13	2	400.76	405.56	1
17	2	33.33	-1200	0	-400	-1200	1	420.78	422.68	0
18	2	33.33	-1200	0	-800	-1200	1	423.75	431	0
19	2	33.33	-1200	0	-800	-1000	2	432.07	437.65	0
20	2	33.33	-1200	0	-900	-1000	1	438.72	439.62	0
21	2	33.33	-1200	0	-900	-950	2	440.69	444.26	0
22	2	33.33	-1200	0	-900	-925	2	445.33	446.89	0
23	2	33.33	-1200	0	-900	-925	1	447.96	451.5	0.5
24	2	33.33	-1200	0	-900	-925	2	452.57	454.29	1
25	2	33.33	-1200	-600	-800	-1200	1	468.56	471.03	0
26	2	33.33	-1200	-600	-800	-1000	2	472.1	477.11	0
27	2	33.33	-1200	-600	-900	-1000	1	478.18	480.53	0
28	2	33.33	-1200	-600	-950	-1000	1	481.6	482.47	0
29	2	33.33	-1200	-600	-975	-1000	1	483.54	484.03	0
30	2	33.33	-1200	-600	-987.5	-1000	1	485.1	485.49	0
31	2	33.33	-1200	-600	-987.5	-1000	1	486.56	491.1	0.5
32	2	33.33	-1200	-600	-987.5	-1000	2	492.17	493.61	1
33	2	66.67	-1200	0	-800	-1200	1	507.66	511.72	0
34	2	66.67	-1200	0	-800	-1000	2	512.8	526.31	0
35	2	66.67	-1200	0	-900	-1000	1	527.38	529.71	0
36	2	66.67	-1200	0	-900	-950	2	530.78	534.75	0
37	2	66.67	-1200	0	-900	-925	2	535.82	536.55	0
38	2	66.67	-1200	0	-900	-912.5	2	537.62	538.15	0
39	2	66.67	-1200	0	-900	-912.5	1	539.22	539.97	0.5
40	2	66.67	-1200	0	-900	-912.5	2	541.04	543.03	1
41	2	33.33	-600	0	0	-200	2	559.37	560.43	0
42	2	33.33	-600	0	-100	-200	1	561.51	565.31	0
43	2	33.33	-600	0	-100	-150	2	566.38	569.71	0
44	2	33.33	-600	0	-125	-150	1	570.78	572.5	0
45	2	33.33	-600	0	-125	-137.5	2	573.57	578.09	0
46	2	33.33	-600	0	-125	-131.25	2	579.16	582.43	0
47	2	33.33	-600	0	-125	-131.25	1	583.51	585	0.5
48	2	33.33	-600	0	-125	-131.25	2	586.07	587.1	1
49	2	50	-1200	0	-600	-1200	1	597.67	598.61	0
50	2	50	-1200	0	-900	-1200	1	599.68	613.73	0
51	2	50	-1200	0	-900	-1050	2	614.8	617.5	0
52	2	50	-1200	0	-900	-975	2	618.57	619.19	0
53	2	50	-1200	0	-900	-937.5	2	620.26	620.76	0
54	2	50	-1200	0	-900	-918.75	2	621.83	622.37	0
55	2	50	-1200	0	-900	-918.75	1	623.44	624.4	0.5
56	2	50	-1200	0	-900	-918.75	2	625.47	627.31	1
57	2	83.33	-1200	0	-1000	-1200	1	636.31	636.92	0
58	2	83.33	-1200	0	-1000	-1100	2	637.99	643.63	0
59	2	83.33	-1200	0	-1050	-1100	1	644.71	646.46	0
60	2	83.33	-1200	0	-1050	-1075	2	647.53	651.15	0
61	2	83.33	-1200	0	-1050	-1062.5	2	652.23	652.77	0
62	2	83.33	-1200	0	-1050	-1056.25	2	653.84	654.43	0
63	2	83.33	-1200	0	-1050	-1056.25	1	655.5	658.21	0.5
64	2	83.33	-1200	0	-1050	-1056.25	2	659.28	660.91	1
65	2	16.67	-1200	0	-200	-1200	1	692.43	692.97	0
66	2	16.67	-1200	0	-700	-1200	1	694.04	697.73	0
67	2	16.67	-1200	0	-700	-950	2	698.8	699.88	0
68	2	16.67	-1200	0	-700	-825	2	700.95	703.11	0
69	2	16.67	-1200	0	-762.5	-825	1	704.19	705.63	0
70	2	16.67	-1200	0	-793.75	-825	1	706.7	707.3	0
71	2	16.67	-1200	0	-793.75	-825	1	708.37	710.41	0.5
72	2	16.67	-1200	0	-793.75	-825	2	711.48	712.91	1
73	2	33.33	-1200	-900	-1000	-1200	1	730.39	730.78	0
74	2	33.33	-1200	-900	-1000	-1100	2	731.85	735.67	0
75	2	33.33	-1200	-900	-1000	-1050	2	736.74	742.33	0
76	2	33.33	-1200	-900	-1025	-1050	1	743.4	747.63	0
77	2	33.33	-1200	-900	-1025	-1037.5	2	748.71	750.35	0
78	2	33.33	-1200	-900	-1031.25	-1037.5	1	751.43	753.26	0
79	2	33.33	-1200	-900	-1031.25	-1037.5	1	754.33	756.18	0.5
80	2	33.33	-1200	-900	-1031.25	-1037.5	2	757.25	758.63	1
81	1	33.33	1000	400	600	1000	2	773.12	773.79	0
82	1	33.33	1000	400	600	800	1	774.87	779.11	0
83	1	33.33	1000	400	700	800	2	780.18	783.79	0
84	1	33.33	1000	400	700	750	1	784.87	785.54	0
85	1	33.33	1000	400	725	750	2	786.62	787.7	0
86	1	33.33	1000	400	737.5	750	2	788.78	789.64	0
87	1	33.33	1000	400	737.5	750	1	790.71	792.82	0.5
88	1	33.33	1000	400	737.5	750	2	793.9	795.51	1
89	1	33.33	1200	600	800	1200	2	807.94	808.29	0
90	1	33.33	1200	600	800	1000	1	809.36	829.34	0
91	1	33.33	1200	600	900	1000	2	830.41	831.62	0
92	1	33.33	1200	600	950	1000	2	832.69	833.62	0
93	1	33.33	1200	600	975	1000	2	834.7	835.25	0
94	1	33.33	1200	600	987.5	1000	2	836.32	836.9	0
95	1	33.33	1200	600	987.5	1000	1	837.98	838.93	0.5
96	1	33.33	1200	600	987.5	1000	2	840	840.59	1
97	1	16.67	1200	0	0	200	1	853.43	853.97	0
98	1	16.67	1200	0	100	200	2	855.04	860.18	0
99	1	16.67	1200	0	150	200	2	861.26	863.52	0
100	1	16.67	1200	0	175	200	2	864.59	865.09	0
101	1	16.67	1200	0	187.5	200	2	866.16	866.58	0
102	1	16.67	1200	0	193.75	200	2	867.65	868.29	0
103	1	16.67	1200	0	193.75	200	1	869.36	870.54	0.5
104	1	16.67	1200	0	193.75	200	2	871.61	872.56	1
105	1	33.33	600	300	400	600	2	883.35	883.75	0
106	1	33.33	600	300	400	500	1	884.82	888.85	0
107	1	33.33	600	300	400	450	1	889.92	894.33	0
108	1	33.33	600	300	425	450	2	895.4	896.32	0
109	1	33.33	600	300	437.5	450	2	897.39	898.18	0
110	1	33.33	600	300	443.75	450	2	899.25	899.97	0
111	1	33.33	600	300	443.75	450	1	901.04	901.88	0.5
112	1	33.33	600	300	443.75	450	2	902.95	903.92	1
113	1	33.33	1200	900	1000	1200	2	910.9	911.31	0
114	1	33.33	1200	900	1000	1100	1	912.38	916.3	0
115	1	33.33	1200	900	1000	1050	1	917.37	921.4	0
116	1	33.33	1200	900	1000	1025	1	922.47	924.05	0
117	1	33.33	1200	900	1000	1012.5	1	925.12	927.78	0
118	1	33.33	1200	900	1000	1006.25	1	928.85	929.63	0
119	1	33.33	1200	900	1000	1006.25	1	930.7	934.59	0.5
120	1	33.33	1200	900	1000	1006.25	2	935.66	936.74	1
121	1	33.33	1200	0	0	400	1	962.16	962.61	0
122	1	33.33	1200	0	200	400	2	963.68	964.63	0
123	1	33.33	1200	0	200	300	1	965.7	966.74	0
124	1	33.33	1200	0	250	300	2	967.82	969.01	0
125	1	33.33	1200	0	275	300	2	970.08	970.73	0
126	1	33.33	1200	0	287.5	300	2	971.8	972.25	0
127	1	33.33	1200	0	287.5	300	1	973.32	973.88	0.5
128	1	33.33	1200	0	287.5	300	2	974.95	975.56	1
129	1	83.33	1200	0	0	1000	1	983.85	1012.58	0
130	1	83.33	1200	0	500	1000	2	1013.65	1015	0
131	1	83.33	1200	0	750	1000	2	1016.07	1018.82	0
132	1	83.33	1200	0	875	1000	2	1019.89	1020.44	0
133	1	83.33	1200	0	875	937.5	1	1021.51	1022.44	0
134	1	83.33	1200	0	875	906.25	1	1023.51	1024.1	0
135	1	83.33	1200	0	875	906.25	1	1025.17	1026.14	0.5
136	1	83.33	1200	0	875	906.25	2	1027.21	1027.93	1
137	1	33.33	600	0	200	600	2	1036.22	1036.9	0
138	1	33.33	600	0	200	400	1	1037.97	1038.97	0
139	1	33.33	600	0	200	300	1	1040.05	1040.82	0
140	1	33.33	600	0	250	300	2	1041.89	1042.55	0
141	1	33.33	600	0	275	300	2	1043.62	1044.51	0
142	1	33.33	600	0	287.5	300	2	1045.58	1046.19	0
143	1	33.33	600	0	287.5	300	1	1047.26	1048.15	0.5
144	1	33.33	600	0	287.5	300	2	1049.22	1050.03	1
145	1	66.67	1200	0	0	800	1	1061.2	1061.91	0
146	1	66.67	1200	0	400	800	2	1062.98	1069.52	0
147	1	66.67	1200	0	600	800	2	1070.59	1071.9	0
148	1	66.67	1200	0	700	800	2	1072.97	1073.41	0
149	1	66.67	1200	0	750	800	2	1074.48	1076.01	0
150	1	66.67	1200	0	775	800	2	1077.08	1077.97	0
151	1	66.67	1200	0	775	800	1	1079.04	1080.41	0.5
152	1	66.67	1200	0	775	800	2	1081.49	1082.63	1
153	1	50	1200	0	0	600	1	1094.95	1096.06	0
154	1	50	1200	0	0	300	1	1097.13	1101.36	0
155	1	50	1200	0	150	300	2	1102.43	1103.75	0
156	1	50	1200	0	225	300	2	1104.82	1105.41	0
157	1	50	1200	0	225	262.5	1	1106.48	1109.71	0
158	1	50	1200	0	243.75	262.5	2	1110.78	1111.77	0
159	1	50	1200	0	243.75	262.5	1	1112.85	1115.4	0.5
160	1	50	1200	0	243.75	262.5	2	1116.47	1120.01	1
