# Supplementary material for: Dopaminergic Drug Effects on Probability Weighting during Risky Decision Making
Source: eNeuro. 2018 Apr 6;5(2):ENEURO.0330-18.2018. doi: 10.1523/ENEURO.0330-18.2018 (PMC5889481; doi:10.1523/ENEURO.0330-18.2018)
Supplement: Extended Data 1 — Raw data and MATLAB code for the prospect theory parameter estimation procedure implemented in the study. The code includes scripts for the main parameter estimation steps, parameter recovery, and checking the quality of the estimation. Download Extended Data 1, ZIP file. [file sup_enu-eN-NWR-0330-17-s02.zip › ExtendedData/Data/taskCE_Exp_42_Ses_1.xlsx]

## Sheet: taskCE_Exp_42_Ses_1
=======================================================================================================================================================
***** CASH EQUIVALENT TASK ***** subject ID: Exp_42_Ses_1
***** 2012-11-09 13:15:08 ***** filename: taskCE_Exp_42_Ses_1.txt
=======================================================================================================================================================
Block: 0 = practice, 1 = first session, 2 = second session
Order of blocks: 2 (1 = WINS - LOSSES, 2 = LOSSES - WINS)
Output directory: C:\Users\liejan\Desktop\Documents\Experiments\CE\logfiles
==== BEGIN === start of experiment (in seconds) : 112462.5393 ==========================================================================================
#Trial	Block	Probability	Cash	AltCash	LowerBound	UpperBound	Response	PresentationTime	ResponseTime	Advance
1	2	50	-1200	0	0	-600	2	475.37	477.77	0
2	2	50	-1200	0	0	-300	2	478.84	481.7	0
3	2	50	-1200	0	-150	-300	1	482.77	485.63	0
4	2	50	-1200	0	-225	-300	1	486.7	492.15	0
5	2	50	-1200	0	-262.5	-300	1	493.23	495.54	0
6	2	50	-1200	0	-281.25	-300	1	496.61	498.3	0
7	2	50	-1200	0	-281.25	-300	1	499.37	500.99	0.5
8	2	50	-1200	0	-281.25	-300	2	502.06	503.48	1
9	2	33.33	-1200	-600	-600	-800	2	508.7	513.69	0
10	2	33.33	-1200	-600	-600	-700	2	514.76	520.64	0
11	2	33.33	-1200	-600	-600	-650	2	521.71	526.51	0
12	2	33.33	-1200	-600	-625	-650	1	527.59	533.21	0
13	2	33.33	-1200	-600	-637.5	-650	1	534.28	536.27	0
14	2	33.33	-1200	-600	-637.5	-643.75	2	537.35	541.25	0
15	2	33.33	-1200	-600	-637.5	-643.75	2	542.32	548.57	0
16	2	33.33	-1200	-600	-637.5	-643.75	2	549.64	551.76	0
17	2	33.33	-1200	-600	-600	-800	2	552.83	556.05	0
18	2	33.33	-1200	-600	-600	-700	2	557.12	559.13	0
19	2	33.33	-1200	-600	-600	-650	2	560.2	563.32	0
20	2	33.33	-1200	-600	-600	-625	2	564.39	567.93	0
21	2	33.33	-1200	-600	-612.5	-625	1	569	574.54	0
22	2	33.33	-1200	-600	-618.75	-625	1	575.62	577.27	0
23	2	33.33	-1200	-600	-618.75	-625	1	578.35	581.15	0.5
24	2	33.33	-1200	-600	-618.75	-625	2	582.22	583.73	1
25	2	66.67	-1200	0	-800	-1200	1	594.4	597.91	0
26	2	66.67	-1200	0	-800	-1000	2	598.98	601.88	0
27	2	66.67	-1200	0	-800	-900	2	602.95	608.63	0
28	2	66.67	-1200	0	-800	-850	2	609.7	611.97	0
29	2	66.67	-1200	0	-800	-825	2	613.04	614.06	0
30	2	66.67	-1200	0	-800	-812.5	2	615.13	616.46	0
31	2	66.67	-1200	0	-800	-812.5	1	617.53	620.72	0.5
32	2	66.67	-1200	0	-800	-812.5	1	621.79	623.43	0
33	2	66.67	-1200	0	0	-800	2	624.5	630	0
34	2	66.67	-1200	0	-400	-800	1	631.07	633.78	0
35	2	66.67	-1200	0	-600	-800	1	634.85	637.33	0
36	2	66.67	-1200	0	-700	-800	1	638.41	641.3	0
37	2	66.67	-1200	0	-750	-800	1	642.37	644.89	0
38	2	66.67	-1200	0	-775	-800	1	645.97	647.31	0
39	2	66.67	-1200	0	-775	-800	1	648.38	651.79	0.5
40	2	66.67	-1200	0	-775	-800	1	652.86	654.84	0
41	2	66.67	-1200	0	0	-800	2	655.91	659.8	0
42	2	66.67	-1200	0	-400	-800	1	660.87	662.88	0
43	2	66.67	-1200	0	-600	-800	1	663.95	667.21	0
44	2	66.67	-1200	0	-700	-800	1	668.28	671.71	0
45	2	66.67	-1200	0	-750	-800	1	672.78	675.3	0
46	2	66.67	-1200	0	-775	-800	1	676.37	677.45	0
47	2	66.67	-1200	0	-775	-800	1	678.52	681.17	0.5
48	2	66.67	-1200	0	-775	-800	2	682.24	684.57	1
49	2	33.33	-1200	0	0	-400	2	695.12	698.52	0
50	2	33.33	-1200	0	0	-200	2	699.6	700.96	0
51	2	33.33	-1200	0	-100	-200	1	702.03	706.32	0
52	2	33.33	-1200	0	-150	-200	1	707.4	710.21	0
53	2	33.33	-1200	0	-175	-200	1	711.28	715.84	0
54	2	33.33	-1200	0	-187.5	-200	1	716.91	717.92	0
55	2	33.33	-1200	0	-187.5	-200	1	719	720.16	0.5
56	2	33.33	-1200	0	-187.5	-200	2	721.23	722.69	1
57	2	33.33	-1000	-400	-400	-600	2	727.65	731.53	0
58	2	33.33	-1000	-400	-400	-500	2	732.6	736.2	0
59	2	33.33	-1000	-400	-450	-500	1	737.28	741.05	0
60	2	33.33	-1000	-400	-475	-500	1	742.12	743.71	0
61	2	33.33	-1000	-400	-487.5	-500	1	744.78	746.24	0
62	2	33.33	-1000	-400	-493.75	-500	1	747.32	748.24	0
63	2	33.33	-1000	-400	-493.75	-500	2	749.32	753.34	0
64	2	33.33	-1000	-400	-493.75	-500	2	754.41	757.04	0
65	2	33.33	-1000	-400	-400	-600	2	758.11	759.54	0
66	2	33.33	-1000	-400	-400	-500	2	760.61	762.72	0
67	2	33.33	-1000	-400	-400	-450	2	763.79	765.4	0
68	2	33.33	-1000	-400	-400	-425	2	766.47	767.26	0
69	2	33.33	-1000	-400	-400	-412.5	2	768.33	769.62	0
70	2	33.33	-1000	-400	-406.25	-412.5	1	770.69	776.05	0
71	2	33.33	-1000	-400	-406.25	-412.5	1	777.12	778.21	0.5
72	2	33.33	-1000	-400	-406.25	-412.5	2	779.28	780.54	1
73	2	83.33	-1200	0	0	-1000	2	785.79	791.62	0
74	2	83.33	-1200	0	-500	-1000	1	792.69	797.05	0
75	2	83.33	-1200	0	-500	-750	2	798.12	803.91	0
76	2	83.33	-1200	0	-625	-750	1	804.99	809.14	0
77	2	83.33	-1200	0	-687.5	-750	1	810.21	813.2	0
78	2	83.33	-1200	0	-718.75	-750	1	814.27	816.49	0
79	2	83.33	-1200	0	-718.75	-750	1	817.56	818.71	0.5
80	2	83.33	-1200	0	-718.75	-750	2	819.78	823.25	1
81	2	33.33	-600	0	0	-200	2	828.11	833.08	0
82	2	33.33	-600	0	-100	-200	1	834.15	839.07	0
83	2	33.33	-600	0	-100	-150	2	840.14	842.57	0
84	2	33.33	-600	0	-100	-125	2	843.64	847.07	0
85	2	33.33	-600	0	-100	-112.5	2	848.14	850.71	0
86	2	33.33	-600	0	-106.25	-112.5	1	851.78	853.97	0
87	2	33.33	-600	0	-106.25	-112.5	1	855.04	856.74	0.5
88	2	33.33	-600	0	-106.25	-112.5	1	857.81	862.63	0
89	2	33.33	-600	0	0	-200	2	863.7	867.41	0
90	2	33.33	-600	0	-100	-200	1	868.48	870.43	0
91	2	33.33	-600	0	-100	-150	2	871.5	873.98	0
92	2	33.33	-600	0	-125	-150	1	875.05	877.36	0
93	2	33.33	-600	0	-125	-137.5	2	878.43	880.04	0
94	2	33.33	-600	0	-125	-131.25	2	881.11	882.58	0
95	2	33.33	-600	0	-125	-131.25	1	883.66	884.9	0.5
96	2	33.33	-600	0	-125	-131.25	2	885.97	888.71	1
97	2	16.67	-1200	0	-200	-1200	1	893.23	900.06	0
98	2	16.67	-1200	0	-200	-700	2	901.14	904.66	0
99	2	16.67	-1200	0	-450	-700	1	905.74	906.94	0
100	2	16.67	-1200	0	-450	-575	2	908.01	908.97	0
101	2	16.67	-1200	0	-450	-512.5	2	910.04	910.66	0
102	2	16.67	-1200	0	-481.25	-512.5	1	911.72	912.53	0
103	2	16.67	-1200	0	-481.25	-512.5	2	913.6	914.81	0
104	2	16.67	-1200	0	-481.25	-512.5	1	915.88	917.34	0
105	2	16.67	-1200	0	-200	-1200	1	918.41	921.98	0
106	2	16.67	-1200	0	-200	-700	2	923.05	927.18	0
107	2	16.67	-1200	0	-200	-450	2	928.25	931.19	0
108	2	16.67	-1200	0	-325	-450	1	932.26	934.77	0
109	2	16.67	-1200	0	-387.5	-450	1	935.84	937.99	0
110	2	16.67	-1200	0	-387.5	-418.75	2	939.06	940.74	0
111	2	16.67	-1200	0	-387.5	-418.75	1	941.81	942.77	0.5
112	2	16.67	-1200	0	-387.5	-418.75	2	943.85	945.52	1
113	2	33.33	-1200	-900	-900	-1000	2	953.96	958.21	0
114	2	33.33	-1200	-900	-900	-950	2	959.29	962.39	0
115	2	33.33	-1200	-900	-900	-925	2	963.46	966.01	0
116	2	33.33	-1200	-900	-912.5	-925	1	967.08	972.14	0
117	2	33.33	-1200	-900	-918.75	-925	1	973.21	975.65	0
118	2	33.33	-1200	-900	-921.88	-925	1	976.72	977.6	0
119	2	33.33	-1200	-900	-921.88	-925	1	978.67	983.65	0.5
120	2	33.33	-1200	-900	-921.88	-925	2	984.73	986.13	1
121	2	33.33	-600	-300	-300	-400	2	1000.34	1003.32	0
122	2	33.33	-600	-300	-300	-350	2	1004.39	1007.84	0
123	2	33.33	-600	-300	-300	-325	2	1008.91	1011.77	0
124	2	33.33	-600	-300	-300	-312.5	2	1012.84	1017.07	0
125	2	33.33	-600	-300	-306.25	-312.5	1	1018.14	1020.73	0
126	2	33.33	-600	-300	-309.38	-312.5	1	1021.8	1022.52	0
127	2	33.33	-600	-300	-309.38	-312.5	1	1023.6	1026.41	0.5
128	2	33.33	-600	-300	-309.38	-312.5	2	1027.48	1028.55	1
129	1	33.33	1200	0	0	400	1	1039.28	1046.96	0
130	1	33.33	1200	0	200	400	2	1048.03	1049.43	0
131	1	33.33	1200	0	300	400	2	1050.5	1051.81	0
132	1	33.33	1200	0	350	400	2	1052.88	1054.84	0
133	1	33.33	1200	0	375	400	2	1055.91	1058.36	0
134	1	33.33	1200	0	387.5	400	2	1059.44	1060.42	0
135	1	33.33	1200	0	387.5	400	2	1061.49	1062.19	0
136	1	33.33	1200	0	387.5	400	2	1063.26	1065.36	0
137	1	33.33	1200	0	400	1200	2	1066.43	1069.08	0
138	1	33.33	1200	0	400	800	1	1070.16	1071.55	0
139	1	33.33	1200	0	400	600	1	1072.62	1073.72	0
140	1	33.33	1200	0	500	600	2	1074.79	1075.76	0
141	1	33.33	1200	0	550	600	2	1076.84	1077.68	0
142	1	33.33	1200	0	575	600	2	1078.75	1079.52	0
143	1	33.33	1200	0	575	600	1	1080.59	1081.4	0.5
144	1	33.33	1200	0	575	600	2	1082.47	1083.07	1
145	1	33.33	1000	400	600	1000	2	1092.85	1096.28	0
146	1	33.33	1000	400	600	800	1	1097.36	1101.99	0
147	1	33.33	1000	400	700	800	2	1103.06	1105.94	0
148	1	33.33	1000	400	700	750	1	1107.01	1108.87	0
149	1	33.33	1000	400	725	750	2	1109.94	1110.75	0
150	1	33.33	1000	400	725	737.5	1	1111.82	1113.42	0
151	1	33.33	1000	400	725	737.5	1	1114.49	1115.88	0.5
152	1	33.33	1000	400	725	737.5	2	1116.95	1121.31	1
153	1	33.33	600	300	400	600	2	1126.52	1131.68	0
154	1	33.33	600	300	400	500	1	1132.75	1135.95	0
155	1	33.33	600	300	400	450	1	1137.03	1138.95	0
156	1	33.33	600	300	425	450	2	1140.02	1141.82	0
157	1	33.33	600	300	437.5	450	2	1142.89	1144.87	0
158	1	33.33	600	300	443.75	450	2	1145.94	1148.05	0
159	1	33.33	600	300	443.75	450	1	1149.12	1150.89	0.5
160	1	33.33	600	300	443.75	450	2	1151.96	1152.72	1
161	1	33.33	1200	900	1000	1200	2	1158.27	1163.64	0
162	1	33.33	1200	900	1000	1100	1	1164.71	1168.74	0
163	1	33.33	1200	900	1000	1050	1	1169.81	1171.18	0
164	1	33.33	1200	900	1000	1025	1	1172.25	1172.87	0
165	1	33.33	1200	900	1000	1012.5	1	1173.94	1174.37	0
166	1	33.33	1200	900	1000	1006.25	1	1175.44	1176.67	0
167	1	33.33	1200	900	1000	1006.25	1	1177.75	1181.98	0.5
168	1	33.33	1200	900	1000	1006.25	2	1183.05	1184.23	1
169	1	33.33	600	0	0	200	1	1189.44	1194.08	0
170	1	33.33	600	0	100	200	2	1195.15	1197.91	0
171	1	33.33	600	0	100	150	1	1198.98	1204.39	0
172	1	33.33	600	0	100	125	1	1205.46	1208.82	0
173	1	33.33	600	0	112.5	125	2	1209.89	1211.47	0
174	1	33.33	600	0	112.5	118.75	1	1212.54	1213.66	0
175	1	33.33	600	0	112.5	118.75	2	1214.73	1217.83	0
176	1	33.33	600	0	112.5	118.75	2	1218.9	1222.9	0
177	1	33.33	600	0	0	200	1	1223.97	1227.41	0
178	1	33.33	600	0	100	200	2	1228.48	1230.64	0
179	1	33.33	600	0	150	200	2	1231.71	1232.59	0
180	1	33.33	600	0	175	200	2	1233.66	1234.28	0
181	1	33.33	600	0	187.5	200	2	1235.35	1235.97	0
182	1	33.33	600	0	193.75	200	2	1237.04	1237.5	0
183	1	33.33	600	0	193.75	200	1	1238.57	1239.28	0.5
184	1	33.33	600	0	193.75	200	2	1240.35	1241.25	1
185	1	16.67	1200	0	200	1200	2	1246.98	1250.88	0
186	1	16.67	1200	0	200	700	1	1251.95	1254.46	0
187	1	16.67	1200	0	200	450	1	1255.53	1257.23	0
188	1	16.67	1200	0	325	450	2	1258.3	1259.38	0
189	1	16.67	1200	0	325	387.5	1	1260.45	1264.65	0
190	1	16.67	1200	0	325	356.25	1	1265.73	1267.99	0
191	1	16.67	1200	0	325	356.25	1	1269.06	1270.77	0.5
192	1	16.67	1200	0	325	356.25	2	1271.84	1272.45	1
193	1	33.33	1200	600	800	1200	2	1277.2	1280.12	0
194	1	33.33	1200	600	1000	1200	2	1281.19	1288.3	0
195	1	33.33	1200	600	1000	1100	1	1289.37	1292.4	0
196	1	33.33	1200	600	1000	1050	1	1293.47	1294.58	0
197	1	33.33	1200	600	1000	1025	1	1295.65	1296.45	0
198	1	33.33	1200	600	1000	1012.5	1	1297.52	1298.91	0
199	1	33.33	1200	600	1000	1012.5	2	1299.98	1300.81	0
200	1	33.33	1200	600	1000	1012.5	2	1301.88	1303.85	0
201	1	33.33	1200	600	600	800	1	1304.92	1310.49	0
202	1	33.33	1200	600	700	800	2	1311.57	1312.69	0
203	1	33.33	1200	600	700	750	1	1313.77	1315.51	0
204	1	33.33	1200	600	725	750	2	1316.58	1317.33	0
205	1	33.33	1200	600	737.5	750	2	1318.4	1319.67	0
206	1	33.33	1200	600	743.75	750	2	1320.74	1322.45	0
207	1	33.33	1200	600	743.75	750	2	1323.53	1324.52	0
208	1	33.33	1200	600	743.75	750	2	1325.6	1327.44	0
209	1	33.33	1200	600	600	800	1	1328.52	1331.75	0
210	1	33.33	1200	600	700	800	2	1332.82	1334.83	0
211	1	33.33	1200	600	700	750	1	1335.9	1339.68	0
212	1	33.33	1200	600	725	750	2	1340.75	1341.97	0
213	1	33.33	1200	600	725	737.5	1	1343.04	1346	0
214	1	33.33	1200	600	725	731.25	1	1347.07	1348.16	0
215	1	33.33	1200	600	725	731.25	1	1349.24	1350.98	0.5
216	1	33.33	1200	600	725	731.25	2	1352.05	1355.64	1
217	1	50	1200	0	0	600	1	1361.03	1370.6	0
218	1	50	1200	0	300	600	2	1371.67	1373.21	0
219	1	50	1200	0	300	450	1	1374.28	1375.91	0
220	1	50	1200	0	300	375	1	1376.98	1379.29	0
221	1	50	1200	0	300	337.5	1	1380.36	1383.75	0
222	1	50	1200	0	300	318.75	1	1384.82	1386.2	0
223	1	50	1200	0	300	318.75	1	1387.27	1388.5	0.5
224	1	50	1200	0	300	318.75	2	1389.57	1390.79	1
225	1	83.33	1200	0	1000	1200	2	1395.14	1399.11	0
226	1	83.33	1200	0	1100	1200	2	1400.19	1401.91	0
227	1	83.33	1200	0	1100	1150	1	1402.99	1406.89	0
228	1	83.33	1200	0	1100	1125	1	1407.96	1408.67	0
229	1	83.33	1200	0	1100	1112.5	1	1409.74	1410.27	0
230	1	83.33	1200	0	1100	1106.25	1	1411.34	1412.08	0
231	1	83.33	1200	0	1100	1106.25	1	1413.15	1415.43	0.5
232	1	83.33	1200	0	1100	1106.25	1	1416.51	1418.93	0
233	1	83.33	1200	0	0	1000	1	1420	1422.23	0
234	1	83.33	1200	0	500	1000	2	1423.31	1424.31	0
235	1	83.33	1200	0	750	1000	2	1425.38	1431.68	0
236	1	83.33	1200	0	750	875	1	1432.75	1436.22	0
237	1	83.33	1200	0	812.5	875	2	1437.29	1438.15	0
238	1	83.33	1200	0	812.5	843.75	1	1439.22	1441.97	0
239	1	83.33	1200	0	812.5	843.75	1	1443.04	1444.67	0.5
240	1	83.33	1200	0	812.5	843.75	2	1445.74	1446.91	1
241	1	66.67	1200	0	0	800	1	1451.72	1459.45	0
242	1	66.67	1200	0	400	800	2	1460.52	1462.07	0
243	1	66.67	1200	0	400	600	1	1463.15	1465.11	0
244	1	66.67	1200	0	500	600	2	1466.18	1467.2	0
245	1	66.67	1200	0	550	600	2	1468.27	1469.75	0
246	1	66.67	1200	0	575	600	2	1470.82	1471.38	0
247	1	66.67	1200	0	575	600	1	1472.45	1473.34	0.5
248	1	66.67	1200	0	575	600	2	1474.41	1475.58	1
