# Supplementary material for: Dopaminergic Drug Effects on Probability Weighting during Risky Decision Making
Source: eNeuro. 2018 Apr 6;5(2):ENEURO.0330-18.2018. doi: 10.1523/ENEURO.0330-18.2018 (PMC5889481; doi:10.1523/ENEURO.0330-18.2018)
Supplement: Extended Data 1 — Raw data and MATLAB code for the prospect theory parameter estimation procedure implemented in the study. The code includes scripts for the main parameter estimation steps, parameter recovery, and checking the quality of the estimation. Download Extended Data 1, ZIP file. [file sup_enu-eN-NWR-0330-17-s02.zip › ExtendedData/Data/taskCE_Exp_42_Ses_2.xlsx]

## Sheet: taskCE_Exp_42_Ses_2
=======================================================================================================================================================
***** CASH EQUIVALENT TASK ***** subject ID: Exp_42_Ses_2
***** 2013-03-14 13:20:25 ***** filename: taskCE_Exp_42_Ses_2.txt
=======================================================================================================================================================
Block: 0 = practice, 1 = first session, 2 = second session
Order of blocks: 1 (1 = WINS - LOSSES, 2 = LOSSES - WINS)
Output directory: C:\Users\liejan\Desktop\Documents\Experiments\CE\logfiles
==== BEGIN === start of experiment (in seconds) : 26382.5029 ==========================================================================================
#Trial	Block	Probability	Cash	AltCash	LowerBound	UpperBound	Response	PresentationTime	ResponseTime	Advance
1	1	33.33	1200	900	1000	1200	2	462.1	463.67	0
2	1	33.33	1200	900	1100	1200	2	464.75	468.25	0
3	1	33.33	1200	900	1150	1200	2	469.33	471.01	0
4	1	33.33	1200	900	1150	1175	1	472.09	477.36	0
5	1	33.33	1200	900	1150	1162.5	1	478.43	480.93	0
6	1	33.33	1200	900	1150	1156.25	1	482.01	484.3	0
7	1	33.33	1200	900	1150	1156.25	1	485.38	487.77	0.5
8	1	33.33	1200	900	1150	1156.25	2	488.84	493.65	1
9	1	33.33	1200	0	0	400	1	504.02	511.54	0
10	1	33.33	1200	0	200	400	2	512.62	514.87	0
11	1	33.33	1200	0	200	300	1	515.94	518.46	0
12	1	33.33	1200	0	200	250	1	519.54	523.61	0
13	1	33.33	1200	0	225	250	2	524.69	526.43	0
14	1	33.33	1200	0	225	237.5	1	527.5	529.7	0
15	1	33.33	1200	0	225	237.5	1	530.78	534.88	0.5
16	1	33.33	1200	0	225	237.5	2	535.95	538.06	1
17	1	33.33	1200	600	800	1200	2	550.87	555.36	0
18	1	33.33	1200	600	800	1000	1	556.44	559.48	0
19	1	33.33	1200	600	800	900	1	560.55	563.09	0
20	1	33.33	1200	600	800	850	1	564.17	566.23	0
21	1	33.33	1200	600	800	825	1	567.3	569.74	0
22	1	33.33	1200	600	800	812.5	1	570.81	571.95	0
23	1	33.33	1200	600	800	812.5	1	573.02	576.18	0.5
24	1	33.33	1200	600	800	812.5	2	577.25	578.06	1
25	1	33.33	600	300	400	600	2	585.81	590.76	0
26	1	33.33	600	300	400	500	1	591.84	595.55	0
27	1	33.33	600	300	400	450	1	596.62	599.92	0
28	1	33.33	600	300	400	425	1	600.99	602.33	0
29	1	33.33	600	300	400	412.5	1	603.41	604.02	0
30	1	33.33	600	300	400	406.25	1	605.09	605.72	0
31	1	33.33	600	300	400	406.25	1	606.79	607.88	0.5
32	1	33.33	600	300	400	406.25	2	608.95	610.21	1
33	1	50	1200	0	0	600	1	618.79	622.28	0
34	1	50	1200	0	300	600	2	623.36	627	0
35	1	50	1200	0	300	450	1	628.07	632.52	0
36	1	50	1200	0	375	450	2	633.6	635.92	0
37	1	50	1200	0	375	412.5	1	636.99	638.01	0
38	1	50	1200	0	393.75	412.5	2	639.09	640.58	0
39	1	50	1200	0	393.75	412.5	1	641.65	642.75	0.5
40	1	50	1200	0	393.75	412.5	2	643.82	644.92	1
41	1	33.33	1000	400	400	600	1	653.17	658.72	0
42	1	33.33	1000	400	400	500	1	659.8	662.82	0
43	1	33.33	1000	400	400	450	1	663.89	666.66	0
44	1	33.33	1000	400	400	425	1	667.73	668.39	0
45	1	33.33	1000	400	400	412.5	1	669.46	670.07	0
46	1	33.33	1000	400	406.25	412.5	2	671.14	675.39	0
47	1	33.33	1000	400	406.25	412.5	1	676.46	678.25	0.5
48	1	33.33	1000	400	406.25	412.5	2	679.33	680.23	1
49	1	83.33	1200	0	0	1000	1	691.76	699.19	0
50	1	83.33	1200	0	0	500	1	700.26	705.71	0
51	1	83.33	1200	0	250	500	2	706.78	709.08	0
52	1	83.33	1200	0	375	500	2	710.16	711.31	0
53	1	83.33	1200	0	375	437.5	1	712.39	713.39	0
54	1	83.33	1200	0	375	406.25	1	714.47	715.17	0
55	1	83.33	1200	0	375	406.25	1	716.24	717.43	0.5
56	1	83.33	1200	0	375	406.25	2	718.5	719.21	1
57	1	16.67	1200	0	0	200	1	730.39	738.1	0
58	1	16.67	1200	0	100	200	2	739.17	743.33	0
59	1	16.67	1200	0	150	200	2	744.4	747.22	0
60	1	16.67	1200	0	175	200	2	748.3	749.77	0
61	1	16.67	1200	0	187.5	200	2	750.84	752.36	0
62	1	16.67	1200	0	193.75	200	2	753.43	754.31	0
63	1	16.67	1200	0	193.75	200	1	755.39	756.43	0.5
64	1	16.67	1200	0	193.75	200	2	757.51	759.15	1
65	1	66.67	1200	0	0	800	1	768.3	775.78	0
66	1	66.67	1200	0	400	800	2	776.85	782.44	0
67	1	66.67	1200	0	400	600	1	783.51	784.97	0
68	1	66.67	1200	0	400	500	1	786.04	787.11	0
69	1	66.67	1200	0	400	450	1	788.19	789.04	0
70	1	66.67	1200	0	400	425	1	790.11	790.66	0
71	1	66.67	1200	0	400	425	1	791.73	792.59	0.5
72	1	66.67	1200	0	400	425	2	793.66	794.37	1
73	1	33.33	600	0	0	200	1	803.96	808.29	0
74	1	33.33	600	0	100	200	2	809.36	815.89	0
75	1	33.33	600	0	150	200	2	816.97	817.99	0
76	1	33.33	600	0	175	200	2	819.06	819.65	0
77	1	33.33	600	0	187.5	200	2	820.73	821.34	0
78	1	33.33	600	0	193.75	200	2	822.42	822.93	0
79	1	33.33	600	0	193.75	200	1	824	824.63	0.5
80	1	33.33	600	0	193.75	200	2	825.7	826.41	1
81	2	33.33	-1000	-400	-600	-1000	1	835.07	840.66	0
82	2	33.33	-1000	-400	-600	-800	2	841.74	847.44	0
83	2	33.33	-1000	-400	-600	-700	2	848.51	850.25	0
84	2	33.33	-1000	-400	-600	-650	2	851.32	852.02	0
85	2	33.33	-1000	-400	-600	-625	2	853.1	853.55	0
86	2	33.33	-1000	-400	-600	-612.5	2	854.62	855.1	0
87	2	33.33	-1000	-400	-600	-612.5	1	856.18	856.91	0.5
88	2	33.33	-1000	-400	-600	-612.5	2	857.98	858.61	1
89	2	83.33	-1200	0	-1000	-1200	1	870.84	873.2	0
90	2	83.33	-1200	0	-1000	-1100	2	874.27	878.43	0
91	2	83.33	-1200	0	-1000	-1050	2	879.5	881.14	0
92	2	83.33	-1200	0	-1000	-1025	2	882.22	886.91	0
93	2	83.33	-1200	0	-1000	-1012.5	2	887.98	890.73	0
94	2	83.33	-1200	0	-1000	-1006.25	2	891.81	892.77	0
95	2	83.33	-1200	0	-1000	-1006.25	1	893.84	894.8	0.5
96	2	83.33	-1200	0	-1000	-1006.25	2	895.87	896.7	1
97	2	16.67	-1200	0	0	-200	2	909.88	914.01	0
98	2	16.67	-1200	0	0	-100	2	915.09	916.02	0
99	2	16.67	-1200	0	0	-50	2	917.09	918.16	0
100	2	16.67	-1200	0	0	-25	2	919.23	919.93	0
101	2	16.67	-1200	0	0	-12.5	2	921.01	921.64	0
102	2	16.67	-1200	0	0	-6.25	2	922.71	923.4	0
103	2	16.67	-1200	0	0	-6.25	2	924.48	925.62	0
104	2	16.67	-1200	0	0	-6.25	2	926.69	928.12	0
105	2	16.67	-1200	0	0	-200	2	929.19	930.24	0
106	2	16.67	-1200	0	0	-100	2	931.31	931.97	0
107	2	16.67	-1200	0	0	-50	2	933.04	933.75	0
108	2	16.67	-1200	0	0	-25	2	934.82	935.34	0
109	2	16.67	-1200	0	0	-12.5	2	936.41	938.24	0
110	2	16.67	-1200	0	0	-6.25	2	939.32	940.2	0
111	2	16.67	-1200	0	0	-6.25	2	941.28	943.09	0
112	2	16.67	-1200	0	0	-6.25	2	944.17	945.6	0
113	2	16.67	-1200	0	0	-200	2	946.67	947.91	0
114	2	16.67	-1200	0	0	-100	2	948.98	949.85	0
115	2	16.67	-1200	0	-50	-100	1	950.92	961.93	0
116	2	16.67	-1200	0	-75	-100	1	963.01	968.2	0
117	2	16.67	-1200	0	-87.5	-100	1	969.28	971.83	0
118	2	16.67	-1200	0	-93.75	-100	1	972.91	973.32	0
119	2	16.67	-1200	0	-93.75	-100	1	974.4	975.12	0.5
120	2	16.67	-1200	0	-93.75	-100	2	976.19	977.2	1
121	2	33.33	-1200	-900	-900	-1000	2	989.93	997.47	0
122	2	33.33	-1200	-900	-900	-950	2	998.54	1000.44	0
123	2	33.33	-1200	-900	-900	-925	2	1001.52	1002.18	0
124	2	33.33	-1200	-900	-900	-912.5	2	1003.25	1003.69	0
125	2	33.33	-1200	-900	-900	-906.25	2	1004.76	1005.26	0
126	2	33.33	-1200	-900	-900	-903.13	2	1006.33	1006.85	0
127	2	33.33	-1200	-900	-900	-903.13	1	1007.92	1008.82	0.5
128	2	33.33	-1200	-900	-900	-903.13	2	1009.89	1015.65	1
129	2	33.33	-600	0	0	-200	2	1054.11	1057.88	0
130	2	33.33	-600	0	0	-100	2	1058.96	1068.11	0
131	2	33.33	-600	0	0	-50	2	1069.19	1070.21	0
132	2	33.33	-600	0	0	-25	2	1071.28	1071.73	0
133	2	33.33	-600	0	0	-12.5	2	1072.8	1075.47	0
134	2	33.33	-600	0	0	-6.25	2	1076.55	1077.08	0
135	2	33.33	-600	0	0	-6.25	2	1078.15	1079.93	0
136	2	33.33	-600	0	0	-6.25	2	1081	1081.86	0
137	2	33.33	-600	0	0	-200	2	1082.94	1083.9	0
138	2	33.33	-600	0	0	-100	2	1084.98	1085.54	0
139	2	33.33	-600	0	0	-50	2	1086.61	1087.24	0
140	2	33.33	-600	0	0	-25	2	1088.31	1088.86	0
141	2	33.33	-600	0	0	-12.5	2	1089.94	1090.44	0
142	2	33.33	-600	0	0	-6.25	2	1091.51	1092.08	0
143	2	33.33	-600	0	0	-6.25	2	1093.15	1099.54	0
144	2	33.33	-600	0	0	-6.25	2	1100.61	1102.56	0
145	2	33.33	-600	0	-200	-600	1	1103.63	1107.4	0
146	2	33.33	-600	0	-200	-400	2	1108.48	1112.24	0
147	2	33.33	-600	0	-200	-300	2	1113.31	1114.38	0
148	2	33.33	-600	0	-200	-250	2	1115.46	1116.96	0
149	2	33.33	-600	0	-200	-225	2	1118.04	1120.65	0
150	2	33.33	-600	0	-200	-212.5	2	1121.72	1122.37	0
151	2	33.33	-600	0	-200	-212.5	1	1123.44	1124.2	0.5
152	2	33.33	-600	0	-200	-212.5	2	1125.27	1126.81	1
153	2	33.33	-1200	0	-400	-1200	1	1136.47	1150.97	0
154	2	33.33	-1200	0	-400	-800	2	1152.04	1155.63	0
155	2	33.33	-1200	0	-400	-600	2	1156.71	1157.45	0
156	2	33.33	-1200	0	-400	-500	2	1158.52	1160.78	0
157	2	33.33	-1200	0	-400	-450	2	1161.85	1162.66	0
158	2	33.33	-1200	0	-400	-425	2	1163.74	1165.1	0
159	2	33.33	-1200	0	-400	-425	1	1166.18	1167.01	0.5
160	2	33.33	-1200	0	-400	-425	2	1168.09	1168.88	1
161	2	33.33	-600	-300	-400	-600	1	1184.91	1200.05	0
162	2	33.33	-600	-300	-400	-500	2	1201.12	1203.46	0
163	2	33.33	-600	-300	-400	-450	2	1204.54	1205.61	0
164	2	33.33	-600	-300	-425	-450	1	1206.68	1208.02	0
165	2	33.33	-600	-300	-437.5	-450	1	1209.1	1210.32	0
166	2	33.33	-600	-300	-443.75	-450	1	1211.39	1214.42	0
167	2	33.33	-600	-300	-443.75	-450	1	1215.5	1217.99	0.5
168	2	33.33	-600	-300	-443.75	-450	2	1219.06	1220.26	1
169	2	50	-1200	0	-600	-1200	1	1229.93	1240.99	0
170	2	50	-1200	0	-600	-900	2	1242.06	1245.12	0
171	2	50	-1200	0	-600	-750	2	1246.19	1251.84	0
172	2	50	-1200	0	-600	-675	2	1252.91	1253.96	0
173	2	50	-1200	0	-600	-637.5	2	1255.03	1255.89	0
174	2	50	-1200	0	-618.75	-637.5	1	1256.97	1259.08	0
175	2	50	-1200	0	-618.75	-637.5	1	1260.15	1261.35	0.5
176	2	50	-1200	0	-618.75	-637.5	2	1262.42	1263.12	1
177	2	33.33	-1200	-600	-600	-800	2	1276.81	1287.11	0
178	2	33.33	-1200	-600	-600	-700	2	1288.18	1292.12	0
179	2	33.33	-1200	-600	-600	-650	2	1293.19	1294.28	0
180	2	33.33	-1200	-600	-600	-625	2	1295.35	1295.92	0
181	2	33.33	-1200	-600	-600	-612.5	2	1297	1297.49	0
182	2	33.33	-1200	-600	-600	-606.25	2	1298.56	1299.06	0
183	2	33.33	-1200	-600	-600	-606.25	1	1300.13	1300.74	0.5
184	2	33.33	-1200	-600	-600	-606.25	2	1301.81	1302.56	1
185	2	66.67	-1200	0	-800	-1200	1	1316.64	1325.18	0
186	2	66.67	-1200	0	-800	-1000	2	1326.25	1339.06	0
187	2	66.67	-1200	0	-800	-900	2	1340.13	1341.01	0
188	2	66.67	-1200	0	-800	-850	2	1342.08	1342.6	0
189	2	66.67	-1200	0	-800	-825	2	1343.67	1344.15	0
190	2	66.67	-1200	0	-800	-812.5	2	1345.22	1346.13	0
191	2	66.67	-1200	0	-800	-812.5	1	1347.2	1348.26	0.5
192	2	66.67	-1200	0	-800	-812.5	2	1349.33	1350.12	1
