# Supplementary material for: Dopaminergic Drug Effects on Probability Weighting during Risky Decision Making
Source: eNeuro. 2018 Apr 6;5(2):ENEURO.0330-18.2018. doi: 10.1523/ENEURO.0330-18.2018 (PMC5889481; doi:10.1523/ENEURO.0330-18.2018)
Supplement: Extended Data 1 — Raw data and MATLAB code for the prospect theory parameter estimation procedure implemented in the study. The code includes scripts for the main parameter estimation steps, parameter recovery, and checking the quality of the estimation. Download Extended Data 1, ZIP file. [file sup_enu-eN-NWR-0330-17-s02.zip › ExtendedData/Data/taskCE_Exp_44_Ses_1.xlsx]

## Sheet: taskCE_Exp_44_Ses_1
=======================================================================================================================================================
***** CASH EQUIVALENT TASK ***** subject ID: Exp_44_Ses_1
***** 2012-11-22 13:22:43 ***** filename: taskCE_Exp_44_Ses_1.txt
=======================================================================================================================================================
Block: 0 = practice, 1 = first session, 2 = second session
Order of blocks: 2 (1 = WINS - LOSSES, 2 = LOSSES - WINS)
Output directory: C:\Users\liejan\Desktop\Documents\Experiments\CE\logfiles
==== BEGIN === start of experiment (in seconds) : 112918.0668 ==========================================================================================
#Trial	Block	Probability	Cash	AltCash	LowerBound	UpperBound	Response	PresentationTime	ResponseTime	Advance
1	2	16.67	-1200	0	0	-200	2	308.08	311.33	0
2	2	16.67	-1200	0	-100	-200	1	312.4	316.49	0
3	2	16.67	-1200	0	-150	-200	1	317.56	320.84	0
4	2	16.67	-1200	0	-175	-200	1	321.91	325.8	0
5	2	16.67	-1200	0	-187.5	-200	1	326.87	327.59	0
6	2	16.67	-1200	0	-193.75	-200	1	328.65	330.27	0
7	2	16.67	-1200	0	-193.75	-200	1	331.34	335.95	0.5
8	2	16.67	-1200	0	-193.75	-200	2	337.03	340.27	1
9	2	33.33	-600	0	-200	-600	1	349.53	356.92	0
10	2	33.33	-600	0	-200	-400	2	357.99	360.03	0
11	2	33.33	-600	0	-200	-300	2	361.1	361.9	0
12	2	33.33	-600	0	-200	-250	2	362.97	363.74	0
13	2	33.33	-600	0	-200	-225	2	364.81	366.3	0
14	2	33.33	-600	0	-200	-212.5	2	367.38	369.7	0
15	2	33.33	-600	0	-200	-212.5	1	370.77	371.46	0.5
16	2	33.33	-600	0	-200	-212.5	2	372.53	373.37	1
17	2	83.33	-1200	0	-1000	-1200	1	386.12	387.42	0
18	2	83.33	-1200	0	-1100	-1200	1	388.49	392.02	0
19	2	83.33	-1200	0	-1100	-1150	2	393.09	396.25	0
20	2	83.33	-1200	0	-1100	-1125	2	397.32	399.46	0
21	2	83.33	-1200	0	-1100	-1112.5	2	400.53	404.79	0
22	2	83.33	-1200	0	-1100	-1106.25	2	405.86	406.8	0
23	2	83.33	-1200	0	-1100	-1106.25	1	407.87	408.38	0.5
24	2	83.33	-1200	0	-1100	-1106.25	2	409.45	415.25	1
25	2	33.33	-600	-300	-400	-600	1	429.4	430.92	0
26	2	33.33	-600	-300	-400	-500	2	431.99	434.9	0
27	2	33.33	-600	-300	-400	-450	2	435.97	437.82	0
28	2	33.33	-600	-300	-400	-425	2	438.9	442.46	0
29	2	33.33	-600	-300	-400	-412.5	2	443.54	449.15	0
30	2	33.33	-600	-300	-400	-406.25	2	450.22	451.6	0
31	2	33.33	-600	-300	-400	-406.25	1	452.67	453.57	0.5
32	2	33.33	-600	-300	-400	-406.25	1	454.64	459.85	0
33	2	33.33	-600	-300	-400	-600	1	460.92	475.77	0
34	2	33.33	-600	-300	-400	-500	2	476.85	478.97	0
35	2	33.33	-600	-300	-400	-450	2	480.04	481.81	0
36	2	33.33	-600	-300	-400	-425	2	482.89	483.89	0
37	2	33.33	-600	-300	-400	-412.5	2	484.96	485.92	0
38	2	33.33	-600	-300	-400	-406.25	2	486.99	488.19	0
39	2	33.33	-600	-300	-400	-406.25	1	489.26	490.05	0.5
40	2	33.33	-600	-300	-400	-406.25	2	491.12	491.93	1
41	2	33.33	-1200	-900	-1000	-1200	1	526.46	528.78	0
42	2	33.33	-1200	-900	-1000	-1100	2	529.85	531.11	0
43	2	33.33	-1200	-900	-1000	-1050	2	532.18	533.09	0
44	2	33.33	-1200	-900	-1000	-1025	2	534.16	534.58	0
45	2	33.33	-1200	-900	-1000	-1012.5	2	535.65	535.97	0
46	2	33.33	-1200	-900	-1000	-1006.25	2	537.04	537.58	0
47	2	33.33	-1200	-900	-1000	-1006.25	1	538.65	539.46	0.5
48	2	33.33	-1200	-900	-1000	-1006.25	2	540.53	541.17	1
49	2	33.33	-1000	-400	-400	-600	2	555.12	556.65	0
50	2	33.33	-1000	-400	-500	-600	1	557.73	562.57	0
51	2	33.33	-1000	-400	-550	-600	1	563.65	572.27	0
52	2	33.33	-1000	-400	-575	-600	1	573.34	574.24	0
53	2	33.33	-1000	-400	-587.5	-600	1	575.31	576.1	0
54	2	33.33	-1000	-400	-593.75	-600	1	577.17	579.2	0
55	2	33.33	-1000	-400	-593.75	-600	2	580.28	582.89	0
56	2	33.33	-1000	-400	-593.75	-600	1	583.97	594.3	0
57	2	33.33	-1000	-400	-600	-1000	1	595.37	604.94	0
58	2	33.33	-1000	-400	-600	-800	2	606.01	608.16	0
59	2	33.33	-1000	-400	-600	-700	2	609.23	610.9	0
60	2	33.33	-1000	-400	-650	-700	1	611.97	614.32	0
61	2	33.33	-1000	-400	-675	-700	1	615.39	620.79	0
62	2	33.33	-1000	-400	-687.5	-700	1	621.86	622.8	0
63	2	33.33	-1000	-400	-687.5	-700	2	623.87	624.92	0
64	2	33.33	-1000	-400	-687.5	-700	1	626	626.65	0
65	2	33.33	-1000	-400	-600	-1000	1	627.72	664.52	0
66	2	33.33	-1000	-400	-600	-800	2	665.59	666.97	0
67	2	33.33	-1000	-400	-700	-800	1	668.04	669.38	0
68	2	33.33	-1000	-400	-700	-750	2	670.45	672.23	0
69	2	33.33	-1000	-400	-700	-725	2	673.3	674.8	0
70	2	33.33	-1000	-400	-700	-712.5	2	675.87	677.19	0
71	2	33.33	-1000	-400	-700	-712.5	1	678.27	679.11	0.5
72	2	33.33	-1000	-400	-700	-712.5	2	680.18	682.06	1
73	2	50	-1200	0	-600	-1200	1	690.15	694.36	0
74	2	50	-1200	0	-600	-900	2	695.43	698.59	0
75	2	50	-1200	0	-600	-750	2	699.66	704.25	0
76	2	50	-1200	0	-675	-750	1	705.32	706.43	0
77	2	50	-1200	0	-712.5	-750	1	707.51	708.36	0
78	2	50	-1200	0	-731.25	-750	1	709.43	710.39	0
79	2	50	-1200	0	-731.25	-750	2	711.47	712.57	0
80	2	50	-1200	0	-731.25	-750	2	713.64	720.2	0
81	2	50	-1200	0	-600	-1200	1	721.27	729.18	0
82	2	50	-1200	0	-600	-900	2	730.25	731.4	0
83	2	50	-1200	0	-750	-900	1	732.47	735.55	0
84	2	50	-1200	0	-750	-825	2	736.62	738.23	0
85	2	50	-1200	0	-750	-787.5	2	739.3	740.34	0
86	2	50	-1200	0	-750	-768.75	2	741.41	742.23	0
87	2	50	-1200	0	-750	-768.75	1	743.3	744.23	0.5
88	2	50	-1200	0	-750	-768.75	2	745.3	746.65	1
89	2	66.67	-1200	0	-800	-1200	1	758.72	765.18	0
90	2	66.67	-1200	0	-800	-1000	2	766.25	769.63	0
91	2	66.67	-1200	0	-800	-900	2	770.7	771.79	0
92	2	66.67	-1200	0	-800	-850	2	772.86	773.57	0
93	2	66.67	-1200	0	-800	-825	2	774.64	775.14	0
94	2	66.67	-1200	0	-800	-812.5	2	776.21	776.72	0
95	2	66.67	-1200	0	-800	-812.5	1	777.79	778.25	0.5
96	2	66.67	-1200	0	-800	-812.5	2	779.32	780.83	1
97	2	33.33	-1200	-600	-800	-1200	1	800.47	801.78	0
98	2	33.33	-1200	-600	-800	-1000	2	802.86	803.85	0
99	2	33.33	-1200	-600	-800	-900	2	804.92	805.72	0
100	2	33.33	-1200	-600	-800	-850	2	806.79	807.64	0
101	2	33.33	-1200	-600	-800	-825	2	808.71	809.23	0
102	2	33.33	-1200	-600	-800	-812.5	2	810.3	810.8	0
103	2	33.33	-1200	-600	-800	-812.5	1	811.87	812.36	0.5
104	2	33.33	-1200	-600	-800	-812.5	2	813.43	814.13	1
105	2	33.33	-1200	0	-400	-1200	1	833.12	834.08	0
106	2	33.33	-1200	0	-800	-1200	1	835.15	836.96	0
107	2	33.33	-1200	0	-800	-1000	2	838.03	838.62	0
108	2	33.33	-1200	0	-800	-900	2	839.69	840.14	0
109	2	33.33	-1200	0	-800	-850	2	841.21	841.78	0
110	2	33.33	-1200	0	-800	-825	2	842.85	843.31	0
111	2	33.33	-1200	0	-800	-825	1	844.38	845.15	0.5
112	2	33.33	-1200	0	-800	-825	2	846.22	847.77	1
113	1	66.67	1200	0	800	1200	2	881.82	890.92	0
114	1	66.67	1200	0	800	1000	1	891.99	893.47	0
115	1	66.67	1200	0	800	900	1	894.54	895.17	0
116	1	66.67	1200	0	800	850	1	896.24	896.87	0
117	1	66.67	1200	0	800	825	1	897.94	898.41	0
118	1	66.67	1200	0	800	812.5	1	899.48	899.93	0
119	1	66.67	1200	0	800	812.5	1	901	902.64	0.5
120	1	66.67	1200	0	800	812.5	2	903.71	904.51	1
121	1	33.33	1200	900	900	1000	1	928.07	932.4	0
122	1	33.33	1200	900	900	950	1	933.47	936.01	0
123	1	33.33	1200	900	900	925	1	937.08	937.62	0
124	1	33.33	1200	900	900	912.5	1	938.69	940.41	0
125	1	33.33	1200	900	900	906.25	1	941.48	942.05	0
126	1	33.33	1200	900	900	903.13	1	943.12	943.61	0
127	1	33.33	1200	900	900	903.13	1	944.69	950.53	0.5
128	1	33.33	1200	900	900	903.13	2	951.61	955.01	1
129	1	16.67	1200	0	0	200	1	982.54	984.27	0
130	1	16.67	1200	0	0	100	1	985.34	985.72	0
131	1	16.67	1200	0	50	100	2	986.79	992.32	0
132	1	16.67	1200	0	75	100	2	993.4	995.49	0
133	1	16.67	1200	0	87.5	100	2	996.56	997.3	0
134	1	16.67	1200	0	93.75	100	2	998.37	999.1	0
135	1	16.67	1200	0	93.75	100	1	1000.17	1000.71	0.5
136	1	16.67	1200	0	93.75	100	2	1001.78	1004.19	1
137	1	33.33	1200	0	0	400	1	1024.48	1025.39	0
138	1	33.33	1200	0	200	400	2	1026.46	1027.2	0
139	1	33.33	1200	0	300	400	2	1028.27	1029.12	0
140	1	33.33	1200	0	350	400	2	1030.19	1030.7	0
141	1	33.33	1200	0	375	400	2	1031.77	1032.15	0
142	1	33.33	1200	0	387.5	400	2	1033.22	1033.68	0
143	1	33.33	1200	0	387.5	400	1	1034.75	1035.2	0.5
144	1	33.33	1200	0	387.5	400	2	1036.27	1037.12	1
145	1	33.33	1200	600	800	1200	2	1067.93	1068.49	0
146	1	33.33	1200	600	800	1000	1	1069.56	1070.67	0
147	1	33.33	1200	600	800	900	1	1071.74	1072.77	0
148	1	33.33	1200	600	850	900	2	1073.84	1074.33	0
149	1	33.33	1200	600	875	900	2	1075.4	1075.73	0
150	1	33.33	1200	600	887.5	900	2	1076.8	1077.08	0
151	1	33.33	1200	600	887.5	900	1	1078.15	1078.91	0.5
152	1	33.33	1200	600	887.5	900	2	1079.98	1081.11	1
153	1	33.33	600	300	300	400	1	1112.09	1113.02	0
154	1	33.33	600	300	350	400	2	1114.09	1114.43	0
155	1	33.33	600	300	375	400	2	1115.5	1116.01	0
156	1	33.33	600	300	387.5	400	2	1117.08	1117.53	0
157	1	33.33	600	300	393.75	400	2	1118.6	1119.06	0
158	1	33.33	600	300	396.88	400	2	1120.13	1120.6	0
159	1	33.33	600	300	396.88	400	1	1121.67	1122.18	0.5
160	1	33.33	600	300	396.88	400	2	1123.25	1125.24	1
161	1	50	1200	0	0	600	1	1158.79	1160.79	0
162	1	50	1200	0	300	600	2	1161.86	1164.36	0
163	1	50	1200	0	300	450	1	1165.43	1166.11	0
164	1	50	1200	0	375	450	2	1167.18	1169.6	0
165	1	50	1200	0	375	412.5	1	1170.67	1171.33	0
166	1	50	1200	0	393.75	412.5	2	1172.4	1173.01	0
167	1	50	1200	0	393.75	412.5	1	1174.08	1174.91	0.5
168	1	50	1200	0	393.75	412.5	2	1175.98	1176.66	1
169	1	33.33	600	0	0	200	1	1215.59	1219.7	0
170	1	33.33	600	0	100	200	2	1220.78	1221.48	0
171	1	33.33	600	0	150	200	2	1222.55	1222.99	0
172	1	33.33	600	0	175	200	2	1224.06	1224.4	0
173	1	33.33	600	0	187.5	200	2	1225.47	1225.92	0
174	1	33.33	600	0	193.75	200	2	1226.99	1227.53	0
175	1	33.33	600	0	193.75	200	1	1228.6	1229.37	0.5
176	1	33.33	600	0	193.75	200	2	1230.44	1231.06	1
177	1	83.33	1200	0	0	1000	1	1244.88	1246.42	0
178	1	83.33	1200	0	500	1000	2	1247.49	1251.42	0
179	1	83.33	1200	0	750	1000	2	1252.49	1254.72	0
180	1	83.33	1200	0	750	875	1	1255.79	1256.5	0
181	1	83.33	1200	0	750	812.5	1	1257.57	1258.41	0
182	1	83.33	1200	0	781.25	812.5	2	1259.48	1260.04	0
183	1	83.33	1200	0	781.25	812.5	1	1261.11	1261.79	0.5
184	1	83.33	1200	0	781.25	812.5	2	1262.86	1263.5	1
185	1	33.33	1000	400	400	600	1	1292.99	1296.72	0
186	1	33.33	1000	400	500	600	2	1297.79	1300.74	0
187	1	33.33	1000	400	550	600	2	1301.81	1302.48	0
188	1	33.33	1000	400	575	600	2	1303.55	1303.86	0
189	1	33.33	1000	400	587.5	600	2	1304.93	1305.42	0
190	1	33.33	1000	400	593.75	600	2	1306.49	1307.6	0
191	1	33.33	1000	400	593.75	600	1	1308.67	1309.13	0.5
192	1	33.33	1000	400	593.75	600	2	1310.2	1310.97	1
