# Supplementary material for: Dopaminergic Drug Effects on Probability Weighting during Risky Decision Making
Source: eNeuro. 2018 Apr 6;5(2):ENEURO.0330-18.2018. doi: 10.1523/ENEURO.0330-18.2018 (PMC5889481; doi:10.1523/ENEURO.0330-18.2018)
Supplement: Extended Data 1 — Raw data and MATLAB code for the prospect theory parameter estimation procedure implemented in the study. The code includes scripts for the main parameter estimation steps, parameter recovery, and checking the quality of the estimation. Download Extended Data 1, ZIP file. [file sup_enu-eN-NWR-0330-17-s02.zip › ExtendedData/Data/taskCE_Exp_44_Ses_2.xlsx]

## Sheet: taskCE_Exp_44_Ses_2
=======================================================================================================================================================
***** CASH EQUIVALENT TASK ***** subject ID: Exp_44_Ses_2
***** 2012-11-29 13:17:38 ***** filename: taskCE_Exp_44_Ses_2.txt
=======================================================================================================================================================
Block: 0 = practice, 1 = first session, 2 = second session
Order of blocks: 1 (1 = WINS - LOSSES, 2 = LOSSES - WINS)
Output directory: C:\Users\liejan\Desktop\Documents\Experiments\CE\logfiles
==== BEGIN === start of experiment (in seconds) : 80041.714 ==========================================================================================
#Trial	Block	Probability	Cash	AltCash	LowerBound	UpperBound	Response	PresentationTime	ResponseTime	Advance
1	1	83.33	1200	0	0	1000	1	166.59	172.98	0
2	1	83.33	1200	0	500	1000	2	174.05	176.57	0
3	1	83.33	1200	0	750	1000	2	177.64	178.73	0
4	1	83.33	1200	0	750	875	1	179.8	180.44	0
5	1	83.33	1200	0	750	812.5	1	181.51	182.63	0
6	1	83.33	1200	0	781.25	812.5	2	183.7	184.34	0
7	1	83.33	1200	0	781.25	812.5	1	185.41	186.3	0.5
8	1	83.33	1200	0	781.25	812.5	2	187.38	188.11	1
9	1	33.33	1200	600	600	800	1	195.22	200.57	0
10	1	33.33	1200	600	600	700	1	201.64	206.33	0
11	1	33.33	1200	600	650	700	2	207.4	209.74	0
12	1	33.33	1200	600	675	700	2	210.81	211.62	0
13	1	33.33	1200	600	687.5	700	2	212.69	213.22	0
14	1	33.33	1200	600	693.75	700	2	214.29	214.94	0
15	1	33.33	1200	600	693.75	700	1	216.01	216.57	0.5
16	1	33.33	1200	600	693.75	700	2	217.64	219.22	1
17	1	33.33	1200	0	0	400	1	227.11	233.3	0
18	1	33.33	1200	0	200	400	2	234.38	241.46	0
19	1	33.33	1200	0	200	300	1	242.53	245.14	0
20	1	33.33	1200	0	250	300	2	246.21	248.4	0
21	1	33.33	1200	0	275	300	2	249.47	250.06	0
22	1	33.33	1200	0	287.5	300	2	251.13	251.78	0
23	1	33.33	1200	0	287.5	300	1	252.85	253.44	0.5
24	1	33.33	1200	0	287.5	300	2	254.51	255.46	1
25	1	33.33	1200	900	900	1000	1	260.74	267.81	0
26	1	33.33	1200	900	900	950	1	268.88	270.15	0
27	1	33.33	1200	900	925	950	2	271.22	276.71	0
28	1	33.33	1200	900	937.5	950	2	277.78	279.21	0
29	1	33.33	1200	900	943.75	950	2	280.29	280.86	0
30	1	33.33	1200	900	946.88	950	2	281.93	282.62	0
31	1	33.33	1200	900	946.88	950	1	283.69	284.33	0.5
32	1	33.33	1200	900	946.88	950	2	285.4	290.76	1
33	1	33.33	600	300	300	400	1	298.27	307.05	0
34	1	33.33	600	300	350	400	2	308.12	309.81	0
35	1	33.33	600	300	375	400	2	310.88	311.61	0
36	1	33.33	600	300	387.5	400	2	312.68	312.98	0
37	1	33.33	600	300	393.75	400	2	314.05	314.59	0
38	1	33.33	600	300	396.88	400	2	315.66	316.49	0
39	1	33.33	600	300	396.88	400	1	317.56	318.13	0.5
40	1	33.33	600	300	396.88	400	2	319.2	320.37	1
41	1	66.67	1200	0	0	800	1	325.92	332.44	0
42	1	66.67	1200	0	400	800	2	333.51	335.7	0
43	1	66.67	1200	0	400	600	1	336.77	338.93	0
44	1	66.67	1200	0	400	500	1	340.01	341.69	0
45	1	66.67	1200	0	450	500	2	342.76	343.73	0
46	1	66.67	1200	0	475	500	2	344.81	345.8	0
47	1	66.67	1200	0	475	500	1	346.87	347.65	0.5
48	1	66.67	1200	0	475	500	2	348.71	349.42	1
49	1	50	1200	0	0	600	1	360.95	362.15	0
50	1	50	1200	0	300	600	2	363.22	363.96	0
51	1	50	1200	0	300	450	1	365.03	366.06	0
52	1	50	1200	0	375	450	2	367.13	367.72	0
53	1	50	1200	0	375	412.5	1	368.79	369.89	0
54	1	50	1200	0	393.75	412.5	2	370.97	371.88	0
55	1	50	1200	0	393.75	412.5	1	372.95	374.58	0.5
56	1	50	1200	0	393.75	412.5	2	375.65	376.88	1
57	1	33.33	600	0	0	200	1	389.49	390.15	0
58	1	33.33	600	0	100	200	2	391.22	392.69	0
59	1	33.33	600	0	150	200	2	393.76	395.08	0
60	1	33.33	600	0	175	200	2	396.15	397.29	0
61	1	33.33	600	0	187.5	200	2	398.36	403.28	0
62	1	33.33	600	0	193.75	200	2	404.35	405.19	0
63	1	33.33	600	0	193.75	200	1	406.26	407.78	0.5
64	1	33.33	600	0	193.75	200	2	408.85	409.45	1
65	1	33.33	1000	400	400	600	1	414.78	424.32	0
66	1	33.33	1000	400	500	600	2	425.4	431.36	0
67	1	33.33	1000	400	550	600	2	432.43	433.2	0
68	1	33.33	1000	400	575	600	2	434.27	434.65	0
69	1	33.33	1000	400	587.5	600	2	435.72	436.03	0
70	1	33.33	1000	400	593.75	600	2	437.1	437.36	0
71	1	33.33	1000	400	593.75	600	2	438.43	439.07	0
72	1	33.33	1000	400	593.75	600	2	440.14	442.04	0
73	1	33.33	1000	400	400	600	1	443.12	445.03	0
74	1	33.33	1000	400	500	600	2	446.1	455.79	0
75	1	33.33	1000	400	500	550	1	456.87	458.79	0
76	1	33.33	1000	400	500	525	1	459.87	460.75	0
77	1	33.33	1000	400	500	512.5	1	461.82	462.23	0
78	1	33.33	1000	400	500	506.25	1	463.3	463.67	0
79	1	33.33	1000	400	500	506.25	1	464.74	465.16	0.5
80	1	33.33	1000	400	500	506.25	2	466.23	466.95	1
81	1	16.67	1200	0	0	200	1	473.55	477.59	0
82	1	16.67	1200	0	100	200	2	478.66	479.81	0
83	1	16.67	1200	0	150	200	2	480.88	481.3	0
84	1	16.67	1200	0	175	200	2	482.37	482.82	0
85	1	16.67	1200	0	187.5	200	2	483.89	484.18	0
86	1	16.67	1200	0	193.75	200	2	485.25	486.24	0
87	1	16.67	1200	0	193.75	200	1	487.31	487.9	0.5
88	1	16.67	1200	0	193.75	200	2	488.97	489.64	1
89	2	33.33	-1200	-900	-1000	-1200	1	494.82	507.71	0
90	2	33.33	-1200	-900	-1000	-1100	2	508.78	510.43	0
91	2	33.33	-1200	-900	-1000	-1050	2	511.5	512.7	0
92	2	33.33	-1200	-900	-1000	-1025	2	513.77	514.36	0
93	2	33.33	-1200	-900	-1000	-1012.5	2	515.43	515.77	0
94	2	33.33	-1200	-900	-1000	-1006.25	2	516.84	517.55	0
95	2	33.33	-1200	-900	-1000	-1006.25	1	518.62	519.45	0.5
96	2	33.33	-1200	-900	-1000	-1006.25	2	520.52	521.15	1
97	2	50	-1200	0	-600	-1200	1	527.66	532.37	0
98	2	50	-1200	0	-600	-900	2	533.44	534.12	0
99	2	50	-1200	0	-750	-900	1	535.19	540.58	0
100	2	50	-1200	0	-750	-825	2	541.65	544.32	0
101	2	50	-1200	0	-787.5	-825	1	545.39	547.4	0
102	2	50	-1200	0	-787.5	-806.25	2	548.47	550.21	0
103	2	50	-1200	0	-787.5	-806.25	1	551.28	554.7	0.5
104	2	50	-1200	0	-787.5	-806.25	2	555.77	556.91	1
105	2	66.67	-1200	0	-800	-1200	1	581.04	584.77	0
106	2	66.67	-1200	0	-800	-1000	2	585.84	587.13	0
107	2	66.67	-1200	0	-900	-1000	1	588.2	589.32	0
108	2	66.67	-1200	0	-900	-950	2	590.39	591.88	0
109	2	66.67	-1200	0	-900	-925	2	592.95	593.44	0
110	2	66.67	-1200	0	-900	-912.5	2	594.51	594.78	0
111	2	66.67	-1200	0	-900	-912.5	1	595.84	596.46	0.5
112	2	66.67	-1200	0	-900	-912.5	2	597.53	598.54	1
113	2	83.33	-1200	0	-1000	-1200	1	604.02	610.99	0
114	2	83.33	-1200	0	-1000	-1100	2	612.06	613.87	0
115	2	83.33	-1200	0	-1000	-1050	2	614.94	615.46	0
116	2	83.33	-1200	0	-1000	-1025	2	616.53	616.92	0
117	2	83.33	-1200	0	-1000	-1012.5	2	617.99	618.29	0
118	2	83.33	-1200	0	-1000	-1006.25	2	619.36	619.73	0
119	2	83.33	-1200	0	-1000	-1006.25	1	620.8	621.48	0.5
120	2	83.33	-1200	0	-1000	-1006.25	2	622.55	623.41	1
121	2	33.33	-600	-300	-400	-600	1	638.42	639.49	0
122	2	33.33	-600	-300	-400	-500	2	640.56	641.79	0
123	2	33.33	-600	-300	-400	-450	2	642.86	643.43	0
124	2	33.33	-600	-300	-400	-425	2	644.5	644.77	0
125	2	33.33	-600	-300	-400	-412.5	2	645.84	646.21	0
126	2	33.33	-600	-300	-400	-406.25	2	647.28	647.67	0
127	2	33.33	-600	-300	-400	-406.25	1	648.74	649.38	0.5
128	2	33.33	-600	-300	-400	-406.25	2	650.45	651.09	1
129	2	33.33	-1200	-600	-800	-1200	1	669.5	670.17	0
130	2	33.33	-1200	-600	-1000	-1200	1	671.24	672.41	0
131	2	33.33	-1200	-600	-1000	-1100	2	673.49	674.01	0
132	2	33.33	-1200	-600	-1000	-1050	2	675.08	675.59	0
133	2	33.33	-1200	-600	-1000	-1025	2	676.66	676.83	0
134	2	33.33	-1200	-600	-1000	-1012.5	2	677.9	678.19	0
135	2	33.33	-1200	-600	-1000	-1012.5	1	679.26	680.17	0.5
136	2	33.33	-1200	-600	-1000	-1012.5	2	681.24	682.13	1
137	2	33.33	-1000	-400	-600	-1000	1	696.02	703.25	0
138	2	33.33	-1000	-400	-600	-800	2	704.32	725.51	0
139	2	33.33	-1000	-400	-600	-700	2	726.58	729.94	0
140	2	33.33	-1000	-400	-600	-650	2	731.01	731.72	0
141	2	33.33	-1000	-400	-600	-625	2	732.8	734.22	0
142	2	33.33	-1000	-400	-600	-612.5	2	735.29	735.79	0
143	2	33.33	-1000	-400	-600	-612.5	1	736.86	739.12	0.5
144	2	33.33	-1000	-400	-600	-612.5	2	740.19	741.92	1
145	2	33.33	-1200	0	-400	-1200	1	764.34	765.65	0
146	2	33.33	-1200	0	-800	-1200	1	766.72	769.52	0
147	2	33.33	-1200	0	-800	-1000	2	770.59	771.01	0
148	2	33.33	-1200	0	-800	-900	2	772.08	772.38	0
149	2	33.33	-1200	0	-800	-850	2	773.45	773.7	0
150	2	33.33	-1200	0	-800	-825	2	774.77	775.02	0
151	2	33.33	-1200	0	-800	-825	2	776.09	776.32	0
152	2	33.33	-1200	0	-800	-825	2	777.39	778.44	0
153	2	33.33	-1200	0	-400	-1200	1	779.52	780.82	0
154	2	33.33	-1200	0	-800	-1200	1	781.89	783.18	0
155	2	33.33	-1200	0	-800	-1000	2	784.25	785.1	0
156	2	33.33	-1200	0	-800	-900	2	786.17	786.79	0
157	2	33.33	-1200	0	-800	-850	2	787.86	788.39	0
158	2	33.33	-1200	0	-800	-825	2	789.46	789.97	0
159	2	33.33	-1200	0	-800	-825	1	791.04	791.76	0.5
160	2	33.33	-1200	0	-800	-825	2	792.82	793.76	1
161	2	16.67	-1200	0	-200	-1200	1	809.69	815.47	0
162	2	16.67	-1200	0	-700	-1200	1	816.55	819.57	0
163	2	16.67	-1200	0	-700	-950	2	820.64	821.23	0
164	2	16.67	-1200	0	-700	-825	2	822.3	823.18	0
165	2	16.67	-1200	0	-762.5	-825	1	824.25	824.81	0
166	2	16.67	-1200	0	-793.75	-825	1	825.88	826.71	0
167	2	16.67	-1200	0	-793.75	-825	1	827.78	829.67	0.5
168	2	16.67	-1200	0	-793.75	-825	2	830.75	831.29	1
169	2	33.33	-600	0	-200	-600	1	845.35	852.36	0
170	2	33.33	-600	0	-400	-600	1	853.43	853.77	0
171	2	33.33	-600	0	-400	-500	2	854.84	855.35	0
172	2	33.33	-600	0	-400	-450	2	856.42	856.66	0
173	2	33.33	-600	0	-400	-425	2	857.73	858.07	0
174	2	33.33	-600	0	-400	-412.5	2	859.13	859.43	0
175	2	33.33	-600	0	-400	-412.5	2	860.49	860.82	0
176	2	33.33	-600	0	-400	-412.5	2	861.89	863.27	0
177	2	33.33	-600	0	-200	-600	1	864.34	865.86	0
178	2	33.33	-600	0	-400	-600	1	866.93	867.73	0
179	2	33.33	-600	0	-400	-500	2	868.8	869.42	0
180	2	33.33	-600	0	-400	-450	2	870.49	871.03	0
181	2	33.33	-600	0	-400	-425	2	872.1	872.61	0
182	2	33.33	-600	0	-400	-412.5	2	873.68	874.27	0
183	2	33.33	-600	0	-400	-412.5	1	875.34	876.08	0.5
184	2	33.33	-600	0	-400	-412.5	2	877.15	880.08	1
