# Supplementary material for: Dopaminergic Drug Effects on Probability Weighting during Risky Decision Making
Source: eNeuro. 2018 Apr 6;5(2):ENEURO.0330-18.2018. doi: 10.1523/ENEURO.0330-18.2018 (PMC5889481; doi:10.1523/ENEURO.0330-18.2018)
Supplement: Extended Data 1 — Raw data and MATLAB code for the prospect theory parameter estimation procedure implemented in the study. The code includes scripts for the main parameter estimation steps, parameter recovery, and checking the quality of the estimation. Download Extended Data 1, ZIP file. [file sup_enu-eN-NWR-0330-17-s02.zip › ExtendedData/Data/taskCE_Exp_45_Ses_1.xlsx]

## Sheet: taskCE_Exp_45_Ses_1
=======================================================================================================================================================
***** CASH EQUIVALENT TASK ***** subject ID: Exp_45_Ses_1
***** 2013-02-14 13:16:13 ***** filename: taskCE_Exp_45_Ses_1.txt
=======================================================================================================================================================
Block: 0 = practice, 1 = first session, 2 = second session
Order of blocks: 2 (1 = WINS - LOSSES, 2 = LOSSES - WINS)
Output directory: C:\Users\liejan\Desktop\Documents\Experiments\CE\logfiles
==== BEGIN === start of experiment (in seconds) : 1918.8646 ==========================================================================================
#Trial	Block	Probability	Cash	AltCash	LowerBound	UpperBound	Response	PresentationTime	ResponseTime	Advance
1	2	33.33	-1200	-900	-1000	-1200	1	418.54	420.6	0
2	2	33.33	-1200	-900	-1000	-1100	2	421.71	424.53	0
3	2	33.33	-1200	-900	-1000	-1050	2	425.65	428.03	0
4	2	33.33	-1200	-900	-1025	-1050	1	429.14	431.97	0
5	2	33.33	-1200	-900	-1025	-1037.5	2	433.08	434.65	0
6	2	33.33	-1200	-900	-1025	-1031.25	2	435.76	436.86	0
7	2	33.33	-1200	-900	-1025	-1031.25	1	437.97	439.47	0.5
8	2	33.33	-1200	-900	-1025	-1031.25	2	440.58	445.33	1
9	2	33.33	-600	0	-200	-600	1	462.36	462.66	0
10	2	33.33	-600	0	-200	-400	2	463.77	465.99	0
11	2	33.33	-600	0	-200	-300	2	467.1	468.39	0
12	2	33.33	-600	0	-200	-250	2	469.5	471.31	0
13	2	33.33	-600	0	-225	-250	1	472.42	473.21	0
14	2	33.33	-600	0	-225	-237.5	2	474.32	480.1	0
15	2	33.33	-600	0	-225	-237.5	1	481.21	482.44	0.5
16	2	33.33	-600	0	-225	-237.5	2	483.55	484.32	1
17	2	83.33	-1200	0	0	-1000	2	507.09	507.41	0
18	2	83.33	-1200	0	-500	-1000	1	508.52	512.65	0
19	2	83.33	-1200	0	-750	-1000	1	513.76	515.36	0
20	2	83.33	-1200	0	-875	-1000	1	516.47	518.48	0
21	2	83.33	-1200	0	-937.5	-1000	1	519.59	521.01	0
22	2	83.33	-1200	0	-968.75	-1000	1	522.12	526.92	0
23	2	83.33	-1200	0	-968.75	-1000	1	528.03	530.72	0.5
24	2	83.33	-1200	0	-968.75	-1000	2	531.83	532.63	1
25	2	50	-1200	0	-600	-1200	1	542.75	543.03	0
26	2	50	-1200	0	-600	-900	2	544.13	549.4	0
27	2	50	-1200	0	-600	-750	2	550.5	554.13	0
28	2	50	-1200	0	-675	-750	1	555.24	556.63	0
29	2	50	-1200	0	-675	-712.5	2	557.74	563.7	0
30	2	50	-1200	0	-693.75	-712.5	1	564.81	566.87	0
31	2	50	-1200	0	-693.75	-712.5	2	567.98	568.63	0
32	2	50	-1200	0	-693.75	-712.5	2	569.74	576.51	0
33	2	50	-1200	0	-600	-1200	1	577.63	583.9	0
34	2	50	-1200	0	-600	-900	2	585.01	586.3	0
35	2	50	-1200	0	-750	-900	1	587.41	589.47	0
36	2	50	-1200	0	-750	-825	2	590.58	595.1	0
37	2	50	-1200	0	-750	-787.5	2	596.21	598.58	0
38	2	50	-1200	0	-750	-768.75	2	599.69	601.35	0
39	2	50	-1200	0	-750	-768.75	1	602.45	603.78	0.5
40	2	50	-1200	0	-750	-768.75	2	604.89	605.75	1
41	2	16.67	-1200	0	-200	-1200	1	621.41	621.67	0
42	2	16.67	-1200	0	-200	-700	2	622.77	627.2	0
43	2	16.67	-1200	0	-450	-700	1	628.31	635.1	0
44	2	16.67	-1200	0	-575	-700	1	636.21	638.05	0
45	2	16.67	-1200	0	-637.5	-700	1	639.16	641.26	0
46	2	16.67	-1200	0	-668.75	-700	1	642.37	643.33	0
47	2	16.67	-1200	0	-668.75	-700	1	644.44	645.25	0.5
48	2	16.67	-1200	0	-668.75	-700	2	646.36	647.4	1
49	2	33.33	-600	-300	-300	-400	2	664.96	668.26	0
50	2	33.33	-600	-300	-350	-400	1	669.37	671.53	0
51	2	33.33	-600	-300	-350	-375	2	672.64	681.51	0
52	2	33.33	-600	-300	-350	-362.5	2	682.62	689.51	0
53	2	33.33	-600	-300	-356.25	-362.5	1	690.62	691.98	0
54	2	33.33	-600	-300	-359.38	-362.5	1	693.09	694.18	0
55	2	33.33	-600	-300	-359.38	-362.5	1	695.28	697.66	0.5
56	2	33.33	-600	-300	-359.38	-362.5	2	698.77	700.61	1
57	2	33.33	-1000	-400	-600	-1000	1	724.19	724.94	0
58	2	33.33	-1000	-400	-600	-800	2	726.05	730.3	0
59	2	33.33	-1000	-400	-600	-700	2	731.41	732.41	0
60	2	33.33	-1000	-400	-600	-650	2	733.52	739	0
61	2	33.33	-1000	-400	-625	-650	1	740.11	741.61	0
62	2	33.33	-1000	-400	-637.5	-650	1	742.72	743.28	0
63	2	33.33	-1000	-400	-637.5	-650	1	744.39	745.26	0.5
64	2	33.33	-1000	-400	-637.5	-650	2	746.37	747.06	1
65	2	66.67	-1200	0	0	-800	2	766.52	766.92	0
66	2	66.67	-1200	0	-400	-800	1	768.02	772.03	0
67	2	66.67	-1200	0	-600	-800	1	773.14	774.33	0
68	2	66.67	-1200	0	-700	-800	1	775.43	776.13	0
69	2	66.67	-1200	0	-700	-750	2	777.24	779.13	0
70	2	66.67	-1200	0	-725	-750	1	780.24	785.47	0
71	2	66.67	-1200	0	-725	-750	1	786.58	787.11	0.5
72	2	66.67	-1200	0	-725	-750	2	788.22	788.64	1
73	2	33.33	-1200	0	-400	-1200	1	804.73	805.48	0
74	2	33.33	-1200	0	-400	-800	2	806.58	811	0
75	2	33.33	-1200	0	-600	-800	1	812.12	815.6	0
76	2	33.33	-1200	0	-600	-700	2	816.71	819.25	0
77	2	33.33	-1200	0	-650	-700	1	820.36	826.55	0
78	2	33.33	-1200	0	-675	-700	1	827.66	828.52	0
79	2	33.33	-1200	0	-675	-700	1	829.63	830.18	0.5
80	2	33.33	-1200	0	-675	-700	2	831.29	831.61	1
81	2	33.33	-1200	-600	-800	-1200	1	855.18	855.43	0
82	2	33.33	-1200	-600	-800	-1000	2	856.53	865.94	0
83	2	33.33	-1200	-600	-800	-900	2	867.05	871.27	0
84	2	33.33	-1200	-600	-800	-850	2	872.38	873.31	0
85	2	33.33	-1200	-600	-825	-850	1	874.42	874.93	0
86	2	33.33	-1200	-600	-837.5	-850	1	876.04	876.91	0
87	2	33.33	-1200	-600	-837.5	-850	1	878.02	878.55	0.5
88	2	33.33	-1200	-600	-837.5	-850	2	879.65	880.01	1
89	1	33.33	600	300	400	600	2	897.07	898.21	0
90	1	33.33	600	300	400	500	1	899.32	901.81	0
91	1	33.33	600	300	450	500	2	902.92	906.68	0
92	1	33.33	600	300	450	475	1	907.79	909.55	0
93	1	33.33	600	300	450	462.5	1	910.66	912.87	0
94	1	33.33	600	300	450	456.25	1	913.98	914.73	0
95	1	33.33	600	300	450	456.25	1	915.84	919.91	0.5
96	1	33.33	600	300	450	456.25	2	921.02	921.81	1
97	1	66.67	1200	0	0	800	1	931.35	932.76	0
98	1	66.67	1200	0	0	400	1	933.87	940.57	0
99	1	66.67	1200	0	200	400	2	941.68	943.19	0
100	1	66.67	1200	0	300	400	2	944.3	948.94	0
101	1	66.67	1200	0	300	350	1	950.05	950.8	0
102	1	66.67	1200	0	300	325	1	951.91	952.86	0
103	1	66.67	1200	0	300	325	1	953.97	954.71	0.5
104	1	66.67	1200	0	300	325	2	955.82	956.25	1
105	1	33.33	1200	900	1000	1200	2	967.49	967.84	0
106	1	33.33	1200	900	1000	1100	1	968.95	972.87	0
107	1	33.33	1200	900	1050	1100	2	973.98	976.81	0
108	1	33.33	1200	900	1050	1075	1	977.92	982.9	0
109	1	33.33	1200	900	1050	1062.5	1	984.01	984.75	0
110	1	33.33	1200	900	1050	1056.25	1	985.86	986.46	0
111	1	33.33	1200	900	1050	1056.25	1	987.57	989.78	0.5
112	1	33.33	1200	900	1050	1056.25	2	990.9	991.31	1
113	1	33.33	1200	600	800	1200	2	1017.05	1017.3	0
114	1	33.33	1200	600	800	1000	1	1018.41	1019.54	0
115	1	33.33	1200	600	800	900	1	1020.65	1022.39	0
116	1	33.33	1200	600	800	850	1	1023.5	1025.85	0
117	1	33.33	1200	600	800	825	1	1026.96	1027.37	0
118	1	33.33	1200	600	800	812.5	1	1028.48	1029.01	0
119	1	33.33	1200	600	800	812.5	1	1030.11	1031	0.5
120	1	33.33	1200	600	800	812.5	2	1032.11	1032.62	1
121	1	50	1200	0	0	600	1	1039.53	1039.74	0
122	1	50	1200	0	300	600	2	1040.85	1041.62	0
123	1	50	1200	0	300	450	1	1042.73	1049.6	0
124	1	50	1200	0	300	375	1	1050.71	1052.96	0
125	1	50	1200	0	300	337.5	1	1054.07	1054.56	0
126	1	50	1200	0	300	318.75	1	1055.67	1056.4	0
127	1	50	1200	0	300	318.75	2	1057.51	1062.75	0
128	1	50	1200	0	300	318.75	2	1063.86	1064.94	0
129	1	50	1200	0	0	600	1	1066.05	1067.13	0
130	1	50	1200	0	300	600	2	1068.23	1069.27	0
131	1	50	1200	0	300	450	1	1070.38	1071.77	0
132	1	50	1200	0	375	450	2	1072.87	1074.18	0
133	1	50	1200	0	412.5	450	2	1075.29	1076.32	0
134	1	50	1200	0	431.25	450	2	1077.43	1078.22	0
135	1	50	1200	0	431.25	450	1	1079.33	1080.45	0.5
136	1	50	1200	0	431.25	450	2	1081.56	1082.1	1
137	1	83.33	1200	0	0	1000	1	1094.55	1096.13	0
138	1	83.33	1200	0	500	1000	2	1097.24	1105.81	0
139	1	83.33	1200	0	750	1000	2	1106.92	1110.84	0
140	1	83.33	1200	0	750	875	1	1111.95	1117.88	0
141	1	83.33	1200	0	750	812.5	1	1118.98	1119.96	0
142	1	83.33	1200	0	781.25	812.5	2	1121.07	1121.72	0
143	1	83.33	1200	0	781.25	812.5	1	1122.82	1129.96	0.5
144	1	83.33	1200	0	781.25	812.5	2	1131.07	1133.68	1
145	1	33.33	1000	400	600	1000	2	1152.32	1152.67	0
146	1	33.33	1000	400	600	800	1	1153.78	1159.68	0
147	1	33.33	1000	400	600	700	1	1160.79	1161.69	0
148	1	33.33	1000	400	600	650	1	1162.8	1163.44	0
149	1	33.33	1000	400	600	625	1	1164.55	1165.22	0
150	1	33.33	1000	400	600	612.5	1	1166.33	1166.95	0
151	1	33.33	1000	400	600	612.5	1	1168.06	1169.73	0.5
152	1	33.33	1000	400	600	612.5	2	1170.84	1171.76	1
153	1	33.33	1200	0	0	400	1	1189.9	1190.16	0
154	1	33.33	1200	0	200	400	2	1191.27	1192.31	0
155	1	33.33	1200	0	200	300	1	1193.42	1198.11	0
156	1	33.33	1200	0	250	300	2	1199.22	1199.94	0
157	1	33.33	1200	0	250	275	1	1201.05	1203.7	0
158	1	33.33	1200	0	250	262.5	1	1204.81	1205.92	0
159	1	33.33	1200	0	250	262.5	1	1207.03	1207.79	0.5
160	1	33.33	1200	0	250	262.5	2	1208.9	1211.18	1
161	1	16.67	1200	0	0	200	1	1227.64	1228.27	0
162	1	16.67	1200	0	100	200	2	1229.37	1231.63	0
163	1	16.67	1200	0	100	150	1	1232.74	1235.13	0
164	1	16.67	1200	0	125	150	2	1236.24	1236.83	0
165	1	16.67	1200	0	125	137.5	1	1237.94	1239.15	0
166	1	16.67	1200	0	125	131.25	1	1240.26	1240.74	0
167	1	16.67	1200	0	125	131.25	1	1241.85	1242.54	0.5
168	1	16.67	1200	0	125	131.25	2	1243.64	1244.14	1
169	1	33.33	600	0	0	200	1	1252.58	1253.02	0
170	1	33.33	600	0	100	200	2	1254.13	1255.02	0
171	1	33.33	600	0	100	150	1	1256.12	1261.9	0
172	1	33.33	600	0	125	150	2	1263.01	1264.33	0
173	1	33.33	600	0	137.5	150	2	1265.44	1268.15	0
174	1	33.33	600	0	137.5	143.75	1	1269.26	1270.79	0
175	1	33.33	600	0	137.5	143.75	1	1271.9	1273.09	0.5
176	1	33.33	600	0	137.5	143.75	2	1274.2	1275.17	1
