# Supplementary material for: Dopaminergic Drug Effects on Probability Weighting during Risky Decision Making
Source: eNeuro. 2018 Apr 6;5(2):ENEURO.0330-18.2018. doi: 10.1523/ENEURO.0330-18.2018 (PMC5889481; doi:10.1523/ENEURO.0330-18.2018)
Supplement: Extended Data 1 — Raw data and MATLAB code for the prospect theory parameter estimation procedure implemented in the study. The code includes scripts for the main parameter estimation steps, parameter recovery, and checking the quality of the estimation. Download Extended Data 1, ZIP file. [file sup_enu-eN-NWR-0330-17-s02.zip › ExtendedData/Data/taskCE_Exp_45_Ses_2.xlsx]

## Sheet: taskCE_Exp_45_Ses_2
=======================================================================================================================================================
***** CASH EQUIVALENT TASK ***** subject ID: Exp_45_Ses_2
***** 2013-02-25 12:44:41 ***** filename: taskCE_Exp_45_Ses_2.txt
=======================================================================================================================================================
Block: 0 = practice, 1 = first session, 2 = second session
Order of blocks: 1 (1 = WINS - LOSSES, 2 = LOSSES - WINS)
Output directory: C:\Users\liejan\Desktop\Documents\Experiments\CE\logfiles
==== BEGIN === start of experiment (in seconds) : 13751.7568 ==========================================================================================
#Trial	Block	Probability	Cash	AltCash	LowerBound	UpperBound	Response	PresentationTime	ResponseTime	Advance
1	1	33.33	600	300	400	600	2	260.64	262.05	0
2	1	33.33	600	300	400	500	1	263.12	264.57	0
3	1	33.33	600	300	400	450	1	265.64	267.3	0
4	1	33.33	600	300	400	425	1	268.37	269.87	0
5	1	33.33	600	300	412.5	425	2	270.95	272.6	0
6	1	33.33	600	300	412.5	418.75	1	273.67	276.13	0
7	1	33.33	600	300	412.5	418.75	1	277.21	278.66	0.5
8	1	33.33	600	300	412.5	418.75	2	279.73	281.75	1
9	1	33.33	1000	400	600	1000	2	295.13	295.57	0
10	1	33.33	1000	400	600	800	1	296.64	301.61	0
11	1	33.33	1000	400	600	700	1	302.68	306.61	0
12	1	33.33	1000	400	650	700	2	307.69	310.04	0
13	1	33.33	1000	400	650	675	1	311.11	312.33	0
14	1	33.33	1000	400	650	662.5	1	313.4	315.37	0
15	1	33.33	1000	400	650	662.5	1	316.44	319.73	0.5
16	1	33.33	1000	400	650	662.5	2	320.81	321.63	1
17	1	83.33	1200	0	0	1000	1	333.23	335.04	0
18	1	83.33	1200	0	500	1000	2	336.11	337	0
19	1	83.33	1200	0	750	1000	2	338.07	340.29	0
20	1	83.33	1200	0	750	875	1	341.37	344.44	0
21	1	83.33	1200	0	812.5	875	2	345.51	348.98	0
22	1	83.33	1200	0	843.75	875	2	350.06	351.23	0
23	1	83.33	1200	0	843.75	875	1	352.3	354.23	0.5
24	1	83.33	1200	0	843.75	875	2	355.3	357.29	1
25	1	50	1200	0	0	600	1	365.76	366.2	0
26	1	50	1200	0	300	600	2	367.27	368.25	0
27	1	50	1200	0	450	600	2	369.33	370.43	0
28	1	50	1200	0	450	525	1	371.5	375.21	0
29	1	50	1200	0	487.5	525	2	376.29	377.06	0
30	1	50	1200	0	487.5	506.25	1	378.13	381.79	0
31	1	50	1200	0	487.5	506.25	1	382.86	384.58	0.5
32	1	50	1200	0	487.5	506.25	2	385.65	386.22	1
33	1	66.67	1200	0	0	800	1	405.52	405.85	0
34	1	66.67	1200	0	400	800	2	406.92	407.7	0
35	1	66.67	1200	0	400	600	1	408.77	415.48	0
36	1	66.67	1200	0	500	600	2	416.56	417.48	0
37	1	66.67	1200	0	550	600	2	418.55	421.96	0
38	1	66.67	1200	0	575	600	2	423.04	423.73	0
39	1	66.67	1200	0	575	600	1	424.8	425.46	0.5
40	1	66.67	1200	0	575	600	2	426.53	428.44	1
41	1	16.67	1200	0	0	200	1	440.56	440.89	0
42	1	16.67	1200	0	100	200	2	441.96	442.93	0
43	1	16.67	1200	0	100	150	1	444.01	447.84	0
44	1	16.67	1200	0	125	150	2	448.92	449.44	0
45	1	16.67	1200	0	137.5	150	2	450.51	451.88	0
46	1	16.67	1200	0	143.75	150	2	452.96	453.68	0
47	1	16.67	1200	0	143.75	150	1	454.75	455.2	0.5
48	1	16.67	1200	0	143.75	150	2	456.27	457.22	1
49	1	33.33	1200	900	1000	1200	2	468.91	471.22	0
50	1	33.33	1200	900	1000	1100	1	472.29	474.5	0
51	1	33.33	1200	900	1000	1050	1	475.57	478.26	0
52	1	33.33	1200	900	1025	1050	2	479.33	480	0
53	1	33.33	1200	900	1025	1037.5	1	481.08	482.48	0
54	1	33.33	1200	900	1025	1031.25	1	483.56	484.85	0
55	1	33.33	1200	900	1025	1031.25	1	485.92	487.23	0.5
56	1	33.33	1200	900	1025	1031.25	2	488.31	490.51	1
57	1	33.33	600	0	0	200	1	503.72	504.25	0
58	1	33.33	600	0	100	200	2	505.32	506.01	0
59	1	33.33	600	0	100	150	1	507.08	513.11	0
60	1	33.33	600	0	125	150	2	514.18	515.23	0
61	1	33.33	600	0	137.5	150	2	516.31	516.73	0
62	1	33.33	600	0	143.75	150	2	517.8	518.31	0
63	1	33.33	600	0	143.75	150	1	519.39	520.31	0.5
64	1	33.33	600	0	143.75	150	2	521.38	522.19	1
65	1	33.33	1200	600	600	800	1	535.84	536.99	0
66	1	33.33	1200	600	700	800	2	538.06	538.75	0
67	1	33.33	1200	600	750	800	2	539.83	540.87	0
68	1	33.33	1200	600	775	800	2	541.95	542.51	0
69	1	33.33	1200	600	787.5	800	2	543.59	544.34	0
70	1	33.33	1200	600	793.75	800	2	545.41	546.72	0
71	1	33.33	1200	600	793.75	800	1	547.8	548.54	0.5
72	1	33.33	1200	600	793.75	800	2	549.61	550.09	1
73	1	33.33	1200	0	0	400	1	556.83	557.22	0
74	1	33.33	1200	0	200	400	2	558.3	560.38	0
75	1	33.33	1200	0	200	300	1	561.45	566.54	0
76	1	33.33	1200	0	200	250	1	567.61	569.78	0
77	1	33.33	1200	0	225	250	2	570.85	571.94	0
78	1	33.33	1200	0	237.5	250	2	573.01	573.72	0
79	1	33.33	1200	0	237.5	250	1	574.79	575.82	0.5
80	1	33.33	1200	0	237.5	250	2	576.89	577.45	1
81	2	83.33	-1200	0	0	-1000	2	591.26	594.04	0
82	2	83.33	-1200	0	-500	-1000	1	595.11	598.43	0
83	2	83.33	-1200	0	-750	-1000	1	599.51	601.02	0
84	2	83.33	-1200	0	-875	-1000	1	602.1	603.56	0
85	2	83.33	-1200	0	-937.5	-1000	1	604.63	605.15	0
86	2	83.33	-1200	0	-968.75	-1000	1	606.22	606.83	0
87	2	83.33	-1200	0	-968.75	-1000	1	607.91	609.5	0.5
88	2	83.33	-1200	0	-968.75	-1000	2	610.58	611.05	1
89	2	66.67	-1200	0	-800	-1200	1	624.79	625.39	0
90	2	66.67	-1200	0	-800	-1000	2	626.46	629.52	0
91	2	66.67	-1200	0	-900	-1000	1	630.59	635.57	0
92	2	66.67	-1200	0	-950	-1000	1	636.64	639.41	0
93	2	66.67	-1200	0	-950	-975	2	640.48	641.96	0
94	2	66.67	-1200	0	-950	-962.5	2	643.03	643.74	0
95	2	66.67	-1200	0	-950	-962.5	1	644.82	645.45	0.5
96	2	66.67	-1200	0	-950	-962.5	2	646.52	647.22	1
97	2	33.33	-1200	-900	-1000	-1200	1	672.23	672.89	0
98	2	33.33	-1200	-900	-1000	-1100	2	673.96	675.47	0
99	2	33.33	-1200	-900	-1000	-1050	2	676.54	682.87	0
100	2	33.33	-1200	-900	-1025	-1050	1	683.94	685.01	0
101	2	33.33	-1200	-900	-1037.5	-1050	1	686.08	686.85	0
102	2	33.33	-1200	-900	-1043.75	-1050	1	687.93	688.57	0
103	2	33.33	-1200	-900	-1043.75	-1050	1	689.64	690.54	0.5
104	2	33.33	-1200	-900	-1043.75	-1050	2	691.61	692.15	1
105	2	33.33	-1200	0	-400	-1200	1	698.51	700.11	0
106	2	33.33	-1200	0	-800	-1200	1	701.18	704.54	0
107	2	33.33	-1200	0	-800	-1000	2	705.61	706.21	0
108	2	33.33	-1200	0	-800	-900	2	707.29	711.29	0
109	2	33.33	-1200	0	-800	-850	2	712.36	714.09	0
110	2	33.33	-1200	0	-800	-825	2	715.17	716.45	0
111	2	33.33	-1200	0	-800	-825	1	717.53	718.85	0.5
112	2	33.33	-1200	0	-800	-825	2	719.92	720.73	1
113	2	33.33	-600	-300	-400	-600	1	729.06	729.36	0
114	2	33.33	-600	-300	-400	-500	2	730.44	731.65	0
115	2	33.33	-600	-300	-400	-450	2	732.73	735.36	0
116	2	33.33	-600	-300	-400	-425	2	736.44	738.87	0
117	2	33.33	-600	-300	-412.5	-425	1	739.94	741.11	0
118	2	33.33	-600	-300	-418.75	-425	1	742.18	742.89	0
119	2	33.33	-600	-300	-418.75	-425	1	743.97	747.43	0.5
120	2	33.33	-600	-300	-418.75	-425	2	748.5	749.59	1
121	2	33.33	-1000	-400	-600	-1000	1	761.74	762.11	0
122	2	33.33	-1000	-400	-600	-800	2	763.18	764.2	0
123	2	33.33	-1000	-400	-600	-700	2	765.28	765.84	0
124	2	33.33	-1000	-400	-650	-700	1	766.91	772.43	0
125	2	33.33	-1000	-400	-650	-675	2	773.5	774.24	0
126	2	33.33	-1000	-400	-650	-662.5	2	775.32	776.17	0
127	2	33.33	-1000	-400	-650	-662.5	1	777.24	777.79	0.5
128	2	33.33	-1000	-400	-650	-662.5	2	778.86	779.38	1
129	2	33.33	-1200	-600	-800	-1200	1	789.83	790.35	0
130	2	33.33	-1200	-600	-800	-1000	2	791.42	792.44	0
131	2	33.33	-1200	-600	-900	-1000	1	793.52	799.86	0
132	2	33.33	-1200	-600	-900	-950	2	800.94	806.53	0
133	2	33.33	-1200	-600	-925	-950	1	807.61	809.16	0
134	2	33.33	-1200	-600	-937.5	-950	1	810.24	811.68	0
135	2	33.33	-1200	-600	-937.5	-950	1	812.76	813.83	0.5
136	2	33.33	-1200	-600	-937.5	-950	2	814.91	815.57	1
137	2	50	-1200	0	-600	-1200	1	821.39	821.69	0
138	2	50	-1200	0	-600	-900	2	822.76	824.96	0
139	2	50	-1200	0	-750	-900	1	826.04	827.8	0
140	2	50	-1200	0	-750	-825	2	828.88	829.8	0
141	2	50	-1200	0	-787.5	-825	1	830.87	834.14	0
142	2	50	-1200	0	-787.5	-806.25	2	835.21	835.72	0
143	2	50	-1200	0	-787.5	-806.25	1	836.79	838.53	0.5
144	2	50	-1200	0	-787.5	-806.25	2	839.6	840.19	1
145	2	33.33	-600	0	-200	-600	1	848.08	848.49	0
146	2	33.33	-600	0	-200	-400	2	849.56	850.68	0
147	2	33.33	-600	0	-300	-400	1	851.76	854.71	0
148	2	33.33	-600	0	-300	-350	2	855.78	856.91	0
149	2	33.33	-600	0	-325	-350	1	857.98	859.06	0
150	2	33.33	-600	0	-337.5	-350	1	860.13	860.88	0
151	2	33.33	-600	0	-337.5	-350	1	861.95	862.89	0.5
152	2	33.33	-600	0	-337.5	-350	2	863.96	864.35	1
153	2	16.67	-1200	0	-200	-1200	1	870.34	870.67	0
154	2	16.67	-1200	0	-200	-700	2	871.74	874.83	0
155	2	16.67	-1200	0	-200	-450	2	875.9	880.67	0
156	2	16.67	-1200	0	-200	-325	2	881.74	889.65	0
157	2	16.67	-1200	0	-262.5	-325	1	890.72	894.03	0
158	2	16.67	-1200	0	-293.75	-325	1	895.11	897.08	0
159	2	16.67	-1200	0	-293.75	-325	1	898.16	898.95	0.5
160	2	16.67	-1200	0	-293.75	-325	2	900.03	900.63	1
