# Supplementary material for: Dopaminergic Drug Effects on Probability Weighting during Risky Decision Making
Source: eNeuro. 2018 Apr 6;5(2):ENEURO.0330-18.2018. doi: 10.1523/ENEURO.0330-18.2018 (PMC5889481; doi:10.1523/ENEURO.0330-18.2018)
Supplement: Extended Data 1 — Raw data and MATLAB code for the prospect theory parameter estimation procedure implemented in the study. The code includes scripts for the main parameter estimation steps, parameter recovery, and checking the quality of the estimation. Download Extended Data 1, ZIP file. [file sup_enu-eN-NWR-0330-17-s02.zip › ExtendedData/Data/taskCE_Exp_46_Ses_1.xlsx]

## Sheet: taskCE_Exp_46_Ses_1
=======================================================================================================================================================
***** CASH EQUIVALENT TASK ***** subject ID: Exp_46_Ses_1
***** 2012-11-28 13:20:02 ***** filename: taskCE_Exp_46_Ses_1.txt
=======================================================================================================================================================
Block: 0 = practice, 1 = first session, 2 = second session
Order of blocks: 2 (1 = WINS - LOSSES, 2 = LOSSES - WINS)
Output directory: C:\Users\liejan\Desktop\Documents\Experiments\CE\logfiles
==== BEGIN === start of experiment (in seconds) : 112757.295 ==========================================================================================
#Trial	Block	Probability	Cash	AltCash	LowerBound	UpperBound	Response	PresentationTime	ResponseTime	Advance
1	2	33.33	-600	0	0	-200	2	435.71	445.41	0
2	2	33.33	-600	0	-100	-200	1	446.49	449.21	0
3	2	33.33	-600	0	-100	-150	2	450.28	454.85	0
4	2	33.33	-600	0	-125	-150	1	455.92	459.52	0
5	2	33.33	-600	0	-137.5	-150	1	460.6	463.86	0
6	2	33.33	-600	0	-143.75	-150	1	464.93	466.2	0
7	2	33.33	-600	0	-143.75	-150	1	467.28	469.9	0.5
8	2	33.33	-600	0	-143.75	-150	2	470.97	472.24	1
9	2	33.33	-1200	-900	-900	-1000	2	484.38	487	0
10	2	33.33	-1200	-900	-950	-1000	1	488.08	495.08	0
11	2	33.33	-1200	-900	-950	-975	2	496.15	501.16	0
12	2	33.33	-1200	-900	-962.5	-975	1	502.23	514.64	0
13	2	33.33	-1200	-900	-968.75	-975	1	515.72	517.5	0
14	2	33.33	-1200	-900	-971.88	-975	1	518.57	519.59	0
15	2	33.33	-1200	-900	-971.88	-975	1	520.67	528.68	0.5
16	2	33.33	-1200	-900	-971.88	-975	2	529.76	531.98	1
17	2	33.33	-1000	-400	-400	-600	2	546.11	551.13	0
18	2	33.33	-1000	-400	-500	-600	1	552.2	556.47	0
19	2	33.33	-1000	-400	-500	-550	2	557.54	562.42	0
20	2	33.33	-1000	-400	-525	-550	1	563.49	565.02	0
21	2	33.33	-1000	-400	-537.5	-550	1	566.09	568.04	0
22	2	33.33	-1000	-400	-543.75	-550	1	569.11	571.86	0
23	2	33.33	-1000	-400	-543.75	-550	1	572.93	577.19	0.5
24	2	33.33	-1000	-400	-543.75	-550	2	578.26	579.79	1
25	2	33.33	-600	-300	-300	-400	2	589.18	601.06	0
26	2	33.33	-600	-300	-350	-400	1	602.13	605.87	0
27	2	33.33	-600	-300	-375	-400	1	606.94	608.1	0
28	2	33.33	-600	-300	-387.5	-400	1	609.17	609.72	0
29	2	33.33	-600	-300	-393.75	-400	1	610.79	611.64	0
30	2	33.33	-600	-300	-396.88	-400	1	612.71	613.42	0
31	2	33.33	-600	-300	-396.88	-400	1	614.49	617.02	0.5
32	2	33.33	-600	-300	-396.88	-400	2	618.1	619.59	1
33	2	33.33	-1200	0	-400	-1200	1	626.64	640.02	0
34	2	33.33	-1200	0	-400	-800	2	641.1	642.34	0
35	2	33.33	-1200	0	-400	-600	2	643.42	644.98	0
36	2	33.33	-1200	0	-500	-600	1	646.05	647.9	0
37	2	33.33	-1200	0	-550	-600	1	648.97	650.34	0
38	2	33.33	-1200	0	-550	-575	2	651.42	653.55	0
39	2	33.33	-1200	0	-550	-575	1	654.62	657.4	0.5
40	2	33.33	-1200	0	-550	-575	2	658.47	661.5	1
41	2	16.67	-1200	0	-200	-1200	1	667.78	683.19	0
42	2	16.67	-1200	0	-200	-700	2	684.26	685.58	0
43	2	16.67	-1200	0	-200	-450	2	686.66	688.22	0
44	2	16.67	-1200	0	-325	-450	1	689.29	692.86	0
45	2	16.67	-1200	0	-325	-387.5	2	693.93	695.05	0
46	2	16.67	-1200	0	-356.25	-387.5	1	696.12	697.37	0
47	2	16.67	-1200	0	-356.25	-387.5	1	698.45	700.28	0.5
48	2	16.67	-1200	0	-356.25	-387.5	2	701.35	702.93	1
49	2	33.33	-1200	-600	-600	-800	2	710.09	713.77	0
50	2	33.33	-1200	-600	-700	-800	1	714.84	721.53	0
51	2	33.33	-1200	-600	-700	-750	2	722.61	724.07	0
52	2	33.33	-1200	-600	-725	-750	1	725.14	726.26	0
53	2	33.33	-1200	-600	-737.5	-750	1	727.33	728.09	0
54	2	33.33	-1200	-600	-743.75	-750	1	729.16	729.88	0
55	2	33.33	-1200	-600	-743.75	-750	1	730.95	732.55	0.5
56	2	33.33	-1200	-600	-743.75	-750	2	733.62	734.83	1
57	2	50	-1200	0	0	-600	2	741.65	749.25	0
58	2	50	-1200	0	-300	-600	1	750.32	757.67	0
59	2	50	-1200	0	-450	-600	1	758.74	764.77	0
60	2	50	-1200	0	-450	-525	2	765.85	768.81	0
61	2	50	-1200	0	-487.5	-525	1	769.88	771.59	0
62	2	50	-1200	0	-506.25	-525	1	772.66	773.51	0
63	2	50	-1200	0	-506.25	-525	1	774.58	775.35	0.5
64	2	50	-1200	0	-506.25	-525	2	776.42	777.54	1
65	2	83.33	-1200	0	0	-1000	2	786.86	789.2	0
66	2	83.33	-1200	0	-500	-1000	1	790.28	794.04	0
67	2	83.33	-1200	0	-750	-1000	1	795.11	797.24	0
68	2	83.33	-1200	0	-750	-875	2	798.32	799.34	0
69	2	83.33	-1200	0	-750	-812.5	2	800.41	801.79	0
70	2	83.33	-1200	0	-781.25	-812.5	1	802.86	804.44	0
71	2	83.33	-1200	0	-781.25	-812.5	1	805.52	807.31	0.5
72	2	83.33	-1200	0	-781.25	-812.5	2	808.38	809.32	1
73	2	66.67	-1200	0	0	-800	2	816.85	820.62	0
74	2	66.67	-1200	0	-400	-800	1	821.69	822.96	0
75	2	66.67	-1200	0	-600	-800	1	824.04	828.18	0
76	2	66.67	-1200	0	-600	-700	2	829.25	831.05	0
77	2	66.67	-1200	0	-650	-700	1	832.12	833.38	0
78	2	66.67	-1200	0	-675	-700	1	834.45	835.15	0
79	2	66.67	-1200	0	-675	-700	1	836.22	836.76	0.5
80	2	66.67	-1200	0	-675	-700	2	837.83	838.85	1
81	1	33.33	1200	900	1000	1200	2	846.16	853.28	0
82	1	33.33	1200	900	1000	1100	1	854.35	857.2	0
83	1	33.33	1200	900	1000	1050	1	858.28	862.12	0
84	1	33.33	1200	900	1000	1025	1	863.2	866.07	0
85	1	33.33	1200	900	1000	1012.5	1	867.14	870.48	0
86	1	33.33	1200	900	1006.25	1012.5	2	871.55	875.43	0
87	1	33.33	1200	900	1006.25	1012.5	1	876.51	878.8	0.5
88	1	33.33	1200	900	1006.25	1012.5	2	879.88	883.59	1
89	1	33.33	1200	0	0	400	1	889.08	898.65	0
90	1	33.33	1200	0	200	400	2	899.72	902.85	0
91	1	33.33	1200	0	300	400	2	903.92	905.57	0
92	1	33.33	1200	0	350	400	2	906.64	910.29	0
93	1	33.33	1200	0	375	400	2	911.36	913.53	0
94	1	33.33	1200	0	387.5	400	2	914.6	916.08	0
95	1	33.33	1200	0	387.5	400	1	917.15	918.61	0.5
96	1	33.33	1200	0	387.5	400	2	919.68	920.9	1
97	1	16.67	1200	0	0	200	1	926.77	931.49	0
98	1	16.67	1200	0	100	200	2	932.56	934.07	0
99	1	16.67	1200	0	150	200	2	935.15	937.95	0
100	1	16.67	1200	0	175	200	2	939.03	940.18	0
101	1	16.67	1200	0	187.5	200	2	941.25	942.21	0
102	1	16.67	1200	0	193.75	200	2	943.28	944.33	0
103	1	16.67	1200	0	193.75	200	1	945.4	946.57	0.5
104	1	16.67	1200	0	193.75	200	2	947.64	949.61	1
105	1	83.33	1200	0	0	1000	1	955.17	958.55	0
106	1	83.33	1200	0	500	1000	2	959.63	960.94	0
107	1	83.33	1200	0	750	1000	2	962.01	964.94	0
108	1	83.33	1200	0	750	875	1	966.02	970.37	0
109	1	83.33	1200	0	812.5	875	2	971.44	972.62	0
110	1	83.33	1200	0	843.75	875	2	973.7	977.5	0
111	1	83.33	1200	0	843.75	875	1	978.57	979.84	0.5
112	1	83.33	1200	0	843.75	875	2	980.91	982.26	1
113	1	33.33	600	300	400	600	2	987.34	991.82	0
114	1	33.33	600	300	400	500	1	992.9	996.3	0
115	1	33.33	600	300	400	450	1	997.38	1000.63	0
116	1	33.33	600	300	425	450	2	1001.7	1004.74	0
117	1	33.33	600	300	425	437.5	1	1005.82	1010.24	0
118	1	33.33	600	300	431.25	437.5	2	1011.31	1012.58	0
119	1	33.33	600	300	431.25	437.5	1	1013.66	1014.65	0.5
120	1	33.33	600	300	431.25	437.5	2	1015.72	1017.38	1
121	1	33.33	1000	400	600	1000	2	1022.51	1025.16	0
122	1	33.33	1000	400	600	800	1	1026.23	1027.56	0
123	1	33.33	1000	400	600	700	1	1028.63	1033.44	0
124	1	33.33	1000	400	650	700	2	1034.51	1036.58	0
125	1	33.33	1000	400	650	675	1	1037.66	1038.68	0
126	1	33.33	1000	400	650	662.5	1	1039.75	1041.12	0
127	1	33.33	1000	400	650	662.5	1	1042.19	1043.1	0.5
128	1	33.33	1000	400	650	662.5	2	1044.17	1045.14	1
129	1	50	1200	0	0	600	1	1051.26	1055.31	0
130	1	50	1200	0	0	300	1	1056.38	1057.68	0
131	1	50	1200	0	150	300	2	1058.75	1061.86	0
132	1	50	1200	0	225	300	2	1062.93	1067.61	0
133	1	50	1200	0	262.5	300	2	1068.68	1069.95	0
134	1	50	1200	0	281.25	300	2	1071.02	1071.82	0
135	1	50	1200	0	281.25	300	2	1072.89	1074.87	0
136	1	50	1200	0	281.25	300	2	1075.94	1077.01	0
137	1	50	1200	0	0	600	1	1078.08	1080.89	0
138	1	50	1200	0	300	600	2	1081.97	1086.85	0
139	1	50	1200	0	450	600	2	1087.92	1091.49	0
140	1	50	1200	0	450	525	1	1092.56	1093.62	0
141	1	50	1200	0	450	487.5	1	1094.69	1095.98	0
142	1	50	1200	0	450	468.75	1	1097.05	1097.69	0
143	1	50	1200	0	450	468.75	1	1098.76	1100.4	0.5
144	1	50	1200	0	450	468.75	2	1101.47	1102.13	1
145	1	66.67	1200	0	0	800	1	1109.01	1111.81	0
146	1	66.67	1200	0	400	800	2	1112.89	1115.46	0
147	1	66.67	1200	0	600	800	2	1116.53	1121.54	0
148	1	66.67	1200	0	600	700	1	1122.61	1124.51	0
149	1	66.67	1200	0	650	700	2	1125.58	1127.48	0
150	1	66.67	1200	0	675	700	2	1128.55	1129.83	0
151	1	66.67	1200	0	675	700	1	1130.9	1132	0.5
152	1	66.67	1200	0	675	700	2	1133.07	1135.34	1
153	1	33.33	600	0	0	200	1	1142.61	1145.96	0
154	1	33.33	600	0	100	200	2	1147.04	1147.9	0
155	1	33.33	600	0	150	200	2	1148.97	1150.07	0
156	1	33.33	600	0	175	200	2	1151.14	1152.08	0
157	1	33.33	600	0	187.5	200	2	1153.16	1153.87	0
158	1	33.33	600	0	193.75	200	2	1154.94	1155.77	0
159	1	33.33	600	0	193.75	200	1	1156.84	1158.16	0.5
160	1	33.33	600	0	193.75	200	2	1159.24	1160.2	1
161	1	33.33	1200	600	800	1200	2	1165.4	1170.88	0
162	1	33.33	1200	600	800	1000	1	1171.95	1173.36	0
163	1	33.33	1200	600	800	900	1	1174.44	1181.48	0
164	1	33.33	1200	600	800	850	1	1182.56	1184.66	0
165	1	33.33	1200	600	800	825	1	1185.73	1187.18	0
166	1	33.33	1200	600	800	812.5	1	1188.25	1189.21	0
167	1	33.33	1200	600	800	812.5	1	1190.28	1191.35	0.5
168	1	33.33	1200	600	800	812.5	2	1192.42	1193.3	1
