# Supplementary material for: Dopaminergic Drug Effects on Probability Weighting during Risky Decision Making
Source: eNeuro. 2018 Apr 6;5(2):ENEURO.0330-18.2018. doi: 10.1523/ENEURO.0330-18.2018 (PMC5889481; doi:10.1523/ENEURO.0330-18.2018)
Supplement: Extended Data 1 — Raw data and MATLAB code for the prospect theory parameter estimation procedure implemented in the study. The code includes scripts for the main parameter estimation steps, parameter recovery, and checking the quality of the estimation. Download Extended Data 1, ZIP file. [file sup_enu-eN-NWR-0330-17-s02.zip › ExtendedData/Data/taskCE_Exp_46_Ses_2.xlsx]

## Sheet: taskCE_Exp_46_Ses_2
=======================================================================================================================================================
***** CASH EQUIVALENT TASK ***** subject ID: Exp_46_Ses_2
***** 2012-12-22 13:18:12 ***** filename: taskCE_Exp_46_Ses_2.txt
=======================================================================================================================================================
Block: 0 = practice, 1 = first session, 2 = second session
Order of blocks: 1 (1 = WINS - LOSSES, 2 = LOSSES - WINS)
Output directory: C:\Users\liejan\Desktop\Documents\Experiments\CE\logfiles
==== BEGIN === start of experiment (in seconds) : 26251.2232 ==========================================================================================
#Trial	Block	Probability	Cash	AltCash	LowerBound	UpperBound	Response	PresentationTime	ResponseTime	Advance
1	1	33.33	600	0	200	600	2	241.68	254.12	0
2	1	33.33	600	0	200	400	1	255.16	256.62	0
3	1	33.33	600	0	200	300	1	257.66	258.48	0
4	1	33.33	600	0	200	250	1	259.52	260.48	0
5	1	33.33	600	0	200	225	1	261.53	262.72	0
6	1	33.33	600	0	200	212.5	1	263.77	264.43	0
7	1	33.33	600	0	200	212.5	1	265.47	267.34	0.5
8	1	33.33	600	0	200	212.5	2	268.38	270.07	1
9	1	33.33	1200	0	0	400	1	280.13	292.75	0
10	1	33.33	1200	0	200	400	2	293.79	295.6	0
11	1	33.33	1200	0	300	400	2	296.64	299.76	0
12	1	33.33	1200	0	350	400	2	300.8	302.52	0
13	1	33.33	1200	0	375	400	2	303.56	304.03	0
14	1	33.33	1200	0	387.5	400	2	305.07	305.76	0
15	1	33.33	1200	0	387.5	400	1	306.81	308.07	0.5
16	1	33.33	1200	0	387.5	400	2	309.11	319.35	1
17	1	33.33	600	300	400	600	2	334.41	336.26	0
18	1	33.33	600	300	400	500	1	337.3	339.82	0
19	1	33.33	600	300	400	450	1	340.86	343.05	0
20	1	33.33	600	300	400	425	1	344.09	348.58	0
21	1	33.33	600	300	412.5	425	2	349.62	350.76	0
22	1	33.33	600	300	418.75	425	2	351.8	353.43	0
23	1	33.33	600	300	418.75	425	1	354.47	355.79	0.5
24	1	33.33	600	300	418.75	425	2	356.83	362.64	1
25	1	33.33	1200	600	800	1200	2	368.78	372.68	0
26	1	33.33	1200	600	800	1000	1	373.72	375.11	0
27	1	33.33	1200	600	800	900	1	376.16	377.36	0
28	1	33.33	1200	600	800	850	1	378.4	382.7	0
29	1	33.33	1200	600	825	850	2	383.75	388.23	0
30	1	33.33	1200	600	837.5	850	2	389.27	391.9	0
31	1	33.33	1200	600	837.5	850	1	392.94	394.18	0.5
32	1	33.33	1200	600	837.5	850	2	395.23	397.44	1
33	1	50	1200	0	0	600	1	402.94	411.82	0
34	1	50	1200	0	300	600	2	412.87	417.37	0
35	1	50	1200	0	450	600	2	418.41	423.33	0
36	1	50	1200	0	450	525	1	424.38	425.92	0
37	1	50	1200	0	487.5	525	2	426.96	437.98	0
38	1	50	1200	0	506.25	525	2	439.03	440.69	0
39	1	50	1200	0	506.25	525	1	441.74	443.24	0.5
40	1	50	1200	0	506.25	525	2	444.28	445.49	1
41	1	16.67	1200	0	0	200	1	451.26	462.43	0
42	1	16.67	1200	0	100	200	2	463.47	465.46	0
43	1	16.67	1200	0	150	200	2	466.5	467.69	0
44	1	16.67	1200	0	175	200	2	468.74	469.91	0
45	1	16.67	1200	0	187.5	200	2	470.95	471.97	0
46	1	16.67	1200	0	193.75	200	2	473.02	474.02	0
47	1	16.67	1200	0	193.75	200	1	475.06	476.11	0.5
48	1	16.67	1200	0	193.75	200	2	477.15	478.52	1
49	1	83.33	1200	0	0	1000	1	488.95	489.87	0
50	1	83.33	1200	0	500	1000	2	490.91	492.72	0
51	1	83.33	1200	0	750	1000	2	493.76	496.06	0
52	1	83.33	1200	0	750	875	1	497.1	498.08	0
53	1	83.33	1200	0	750	812.5	1	499.12	500.01	0
54	1	83.33	1200	0	781.25	812.5	2	501.05	505.73	0
55	1	83.33	1200	0	781.25	812.5	1	506.77	507.83	0.5
56	1	83.33	1200	0	781.25	812.5	2	508.87	510.58	1
57	1	33.33	1000	400	600	1000	2	515.68	518.53	0
58	1	33.33	1000	400	600	800	1	519.58	521.12	0
59	1	33.33	1000	400	600	700	1	522.16	525.73	0
60	1	33.33	1000	400	600	650	1	526.77	531.26	0
61	1	33.33	1000	400	600	625	1	532.3	535.25	0
62	1	33.33	1000	400	612.5	625	2	536.3	537.28	0
63	1	33.33	1000	400	612.5	625	1	538.33	539.86	0.5
64	1	33.33	1000	400	612.5	625	1	540.9	543.19	0
65	1	33.33	1000	400	400	600	1	544.24	547.73	0
66	1	33.33	1000	400	500	600	2	548.78	550	0
67	1	33.33	1000	400	550	600	2	551.05	553.16	0
68	1	33.33	1000	400	575	600	2	554.21	555.65	0
69	1	33.33	1000	400	587.5	600	2	556.7	557.42	0
70	1	33.33	1000	400	593.75	600	2	558.46	559	0
71	1	33.33	1000	400	593.75	600	1	560.04	561.47	0.5
72	1	33.33	1000	400	593.75	600	2	562.51	563.8	1
73	1	33.33	1200	900	900	1000	1	569.05	572.51	0
74	1	33.33	1200	900	950	1000	2	573.55	578.35	0
75	1	33.33	1200	900	975	1000	2	579.39	586.02	0
76	1	33.33	1200	900	987.5	1000	2	587.06	591.63	0
77	1	33.33	1200	900	993.75	1000	2	592.67	594.12	0
78	1	33.33	1200	900	996.88	1000	2	595.17	596.36	0
79	1	33.33	1200	900	996.88	1000	1	597.4	598.87	0.5
80	1	33.33	1200	900	996.88	1000	2	599.91	601.28	1
81	1	66.67	1200	0	0	800	1	606.33	611.77	0
82	1	66.67	1200	0	400	800	2	612.81	614.24	0
83	1	66.67	1200	0	600	800	2	615.28	624.83	0
84	1	66.67	1200	0	600	700	1	625.88	636.75	0
85	1	66.67	1200	0	650	700	2	637.8	641.96	0
86	1	66.67	1200	0	675	700	2	643.01	646.64	0
87	1	66.67	1200	0	675	700	1	647.68	650.77	0.5
88	1	66.67	1200	0	675	700	2	651.81	652.85	1
89	2	33.33	-600	0	-200	-600	1	657.71	665.79	0
90	2	33.33	-600	0	-200	-400	2	666.84	669.64	0
91	2	33.33	-600	0	-200	-300	2	670.68	683.27	0
92	2	33.33	-600	0	-250	-300	1	684.32	686.79	0
93	2	33.33	-600	0	-275	-300	1	687.83	689.1	0
94	2	33.33	-600	0	-287.5	-300	1	690.14	690.99	0
95	2	33.33	-600	0	-287.5	-300	1	692.03	693.41	0.5
96	2	33.33	-600	0	-287.5	-300	2	694.45	695.79	1
97	2	83.33	-1200	0	-1000	-1200	1	702.04	704.15	0
98	2	83.33	-1200	0	-1000	-1100	2	705.2	709.26	0
99	2	83.33	-1200	0	-1000	-1050	2	710.3	711.67	0
100	2	83.33	-1200	0	-1000	-1025	2	712.72	713.59	0
101	2	83.33	-1200	0	-1000	-1012.5	2	714.63	715.71	0
102	2	83.33	-1200	0	-1000	-1006.25	2	716.76	717.7	0
103	2	83.33	-1200	0	-1000	-1006.25	1	718.75	724.54	0.5
104	2	83.33	-1200	0	-1000	-1006.25	2	725.58	726.88	1
105	2	16.67	-1200	0	-200	-1200	1	732.39	735.29	0
106	2	16.67	-1200	0	-200	-700	2	736.33	742.82	0
107	2	16.67	-1200	0	-200	-450	2	743.86	752.3	0
108	2	16.67	-1200	0	-325	-450	1	753.35	758.73	0
109	2	16.67	-1200	0	-387.5	-450	1	759.77	762.07	0
110	2	16.67	-1200	0	-418.75	-450	1	763.11	766.82	0
111	2	16.67	-1200	0	-418.75	-450	2	767.86	775.34	0
112	2	16.67	-1200	0	-418.75	-450	2	776.38	778.69	0
113	2	16.67	-1200	0	-200	-1200	1	779.73	782.34	0
114	2	16.67	-1200	0	-200	-700	2	783.39	784.54	0
115	2	16.67	-1200	0	-200	-450	2	785.58	804.1	0
116	2	16.67	-1200	0	-200	-325	2	805.14	808.53	0
117	2	16.67	-1200	0	-262.5	-325	1	809.58	810.73	0
118	2	16.67	-1200	0	-293.75	-325	1	811.77	813.01	0
119	2	16.67	-1200	0	-293.75	-325	1	814.05	816.21	0.5
120	2	16.67	-1200	0	-293.75	-325	2	817.25	818.74	1
121	2	33.33	-1000	-400	-600	-1000	1	824.54	829.69	0
122	2	33.33	-1000	-400	-600	-800	2	830.74	832.49	0
123	2	33.33	-1000	-400	-600	-700	2	833.53	839.26	0
124	2	33.33	-1000	-400	-600	-650	2	840.3	847.74	0
125	2	33.33	-1000	-400	-625	-650	1	848.79	850.02	0
126	2	33.33	-1000	-400	-637.5	-650	1	851.06	858.57	0
127	2	33.33	-1000	-400	-637.5	-650	1	859.61	861.17	0.5
128	2	33.33	-1000	-400	-637.5	-650	2	862.21	863.2	1
129	2	33.33	-1200	-900	-1000	-1200	1	868.58	891.4	0
130	2	33.33	-1200	-900	-1000	-1100	2	892.44	893.48	0
131	2	33.33	-1200	-900	-1000	-1050	2	894.52	895.28	0
132	2	33.33	-1200	-900	-1000	-1025	2	896.33	899.95	0
133	2	33.33	-1200	-900	-1000	-1012.5	2	900.99	902.05	0
134	2	33.33	-1200	-900	-1006.25	-1012.5	1	903.09	904.28	0
135	2	33.33	-1200	-900	-1006.25	-1012.5	2	905.33	907.27	0
136	2	33.33	-1200	-900	-1006.25	-1012.5	1	908.31	912.73	0
137	2	33.33	-1200	-900	-1000	-1200	1	913.77	922.79	0
138	2	33.33	-1200	-900	-1000	-1100	2	923.83	926.57	0
139	2	33.33	-1200	-900	-1000	-1050	2	927.61	928.62	0
140	2	33.33	-1200	-900	-1000	-1025	2	929.66	930.38	0
141	2	33.33	-1200	-900	-1000	-1012.5	2	931.42	932.24	0
142	2	33.33	-1200	-900	-1000	-1006.25	2	933.28	934.2	0
143	2	33.33	-1200	-900	-1000	-1006.25	1	935.25	936.87	0.5
144	2	33.33	-1200	-900	-1000	-1006.25	2	937.91	939.12	1
145	2	33.33	-600	-300	-300	-400	2	945.24	950.37	0
146	2	33.33	-600	-300	-350	-400	1	951.41	957.04	0
147	2	33.33	-600	-300	-375	-400	1	958.09	961.46	0
148	2	33.33	-600	-300	-387.5	-400	1	962.5	963.4	0
149	2	33.33	-600	-300	-393.75	-400	1	964.45	965.07	0
150	2	33.33	-600	-300	-396.88	-400	1	966.11	966.71	0
151	2	33.33	-600	-300	-396.88	-400	2	967.75	969.08	0
152	2	33.33	-600	-300	-396.88	-400	2	970.12	977.11	0
153	2	33.33	-600	-300	-300	-400	2	978.15	985.61	0
154	2	33.33	-600	-300	-350	-400	1	986.65	989.15	0
155	2	33.33	-600	-300	-375	-400	1	990.19	993.95	0
156	2	33.33	-600	-300	-375	-387.5	2	994.99	997.94	0
157	2	33.33	-600	-300	-381.25	-387.5	1	998.98	1001.5	0
158	2	33.33	-600	-300	-384.38	-387.5	1	1002.54	1003.39	0
159	2	33.33	-600	-300	-384.38	-387.5	1	1004.44	1004.95	0.5
160	2	33.33	-600	-300	-384.38	-387.5	2	1005.99	1007.07	1
161	2	33.33	-1200	-600	-800	-1200	1	1012.12	1023.38	0
162	2	33.33	-1200	-600	-800	-1000	2	1024.42	1028.62	0
163	2	33.33	-1200	-600	-800	-900	2	1029.66	1033.23	0
164	2	33.33	-1200	-600	-850	-900	1	1034.28	1036.3	0
165	2	33.33	-1200	-600	-850	-875	2	1037.34	1039.53	0
166	2	33.33	-1200	-600	-850	-862.5	2	1040.57	1041.79	0
167	2	33.33	-1200	-600	-850	-862.5	1	1042.84	1044.29	0.5
168	2	33.33	-1200	-600	-850	-862.5	2	1045.33	1046.18	1
169	2	50	-1200	0	-600	-1200	1	1052.83	1058.03	0
170	2	50	-1200	0	-600	-900	2	1059.08	1061	0
171	2	50	-1200	0	-600	-750	2	1062.04	1063.69	0
172	2	50	-1200	0	-675	-750	1	1064.73	1066.02	0
173	2	50	-1200	0	-712.5	-750	1	1067.07	1068.65	0
174	2	50	-1200	0	-731.25	-750	1	1069.69	1070.22	0
175	2	50	-1200	0	-731.25	-750	2	1071.26	1072.34	0
176	2	50	-1200	0	-731.25	-750	2	1073.39	1075.14	0
177	2	50	-1200	0	-600	-1200	1	1076.18	1078.29	0
178	2	50	-1200	0	-600	-900	2	1079.33	1081.21	0
179	2	50	-1200	0	-600	-750	2	1082.25	1083.52	0
180	2	50	-1200	0	-600	-675	2	1084.56	1087.3	0
181	2	50	-1200	0	-600	-637.5	2	1088.35	1089.51	0
182	2	50	-1200	0	-600	-618.75	2	1090.55	1092.47	0
183	2	50	-1200	0	-600	-618.75	1	1093.51	1095.01	0.5
184	2	50	-1200	0	-600	-618.75	2	1096.05	1097.1	1
185	2	33.33	-1200	0	-400	-1200	1	1102.44	1112.07	0
186	2	33.33	-1200	0	-400	-800	2	1113.11	1114.34	0
187	2	33.33	-1200	0	-400	-600	2	1115.39	1117.12	0
188	2	33.33	-1200	0	-500	-600	1	1118.16	1134.64	0
189	2	33.33	-1200	0	-550	-600	1	1135.68	1137.78	0
190	2	33.33	-1200	0	-575	-600	1	1138.83	1140.14	0
191	2	33.33	-1200	0	-575	-600	1	1141.18	1143.19	0.5
192	2	33.33	-1200	0	-575	-600	2	1144.23	1145.01	1
193	2	66.67	-1200	0	0	-800	2	1150.37	1156.89	0
194	2	66.67	-1200	0	-400	-800	1	1157.93	1162.19	0
195	2	66.67	-1200	0	-600	-800	1	1163.23	1164.77	0
196	2	66.67	-1200	0	-600	-700	2	1165.81	1167.15	0
197	2	66.67	-1200	0	-650	-700	1	1168.19	1170.49	0
198	2	66.67	-1200	0	-675	-700	1	1171.53	1172.73	0
199	2	66.67	-1200	0	-675	-700	1	1173.78	1174.81	0.5
200	2	66.67	-1200	0	-675	-700	2	1175.85	1177.53	1
