# Supplementary material for: Dopaminergic Drug Effects on Probability Weighting during Risky Decision Making
Source: eNeuro. 2018 Apr 6;5(2):ENEURO.0330-18.2018. doi: 10.1523/ENEURO.0330-18.2018 (PMC5889481; doi:10.1523/ENEURO.0330-18.2018)
Supplement: Extended Data 1 — Raw data and MATLAB code for the prospect theory parameter estimation procedure implemented in the study. The code includes scripts for the main parameter estimation steps, parameter recovery, and checking the quality of the estimation. Download Extended Data 1, ZIP file. [file sup_enu-eN-NWR-0330-17-s02.zip › ExtendedData/Data/taskCE_Exp_47_Ses_1.xlsx]

## Sheet: taskCE_Exp_47_Ses_1
=======================================================================================================================================================
***** CASH EQUIVALENT TASK ***** subject ID: Exp_47_Ses_1
***** 2013-01-11 13:15:31 ***** filename: taskCE_Exp_47_Ses_1.txt
=======================================================================================================================================================
Block: 0 = practice, 1 = first session, 2 = second session
Order of blocks: 1 (1 = WINS - LOSSES, 2 = LOSSES - WINS)
Output directory: C:\Users\liejan\Desktop\Documents\Experiments\CE\logfiles
==== BEGIN === start of experiment (in seconds) : 26088.5036 ==========================================================================================
#Trial	Block	Probability	Cash	AltCash	LowerBound	UpperBound	Response	PresentationTime	ResponseTime	Advance
1	1	83.33	1200	0	0	1000	1	352.95	354.67	0
2	1	83.33	1200	0	500	1000	2	355.71	357.18	0
3	1	83.33	1200	0	750	1000	2	358.22	360.28	0
4	1	83.33	1200	0	875	1000	2	361.32	363.09	0
5	1	83.33	1200	0	875	937.5	1	364.14	364.95	0
6	1	83.33	1200	0	875	906.25	1	365.99	368.32	0
7	1	83.33	1200	0	875	906.25	1	369.36	370.66	0.5
8	1	83.33	1200	0	875	906.25	2	371.7	373.15	1
9	1	33.33	1200	0	0	400	1	388.3	389.25	0
10	1	33.33	1200	0	0	200	1	390.3	392.52	0
11	1	33.33	1200	0	0	100	1	393.57	396.04	0
12	1	33.33	1200	0	50	100	2	397.08	397.68	0
13	1	33.33	1200	0	50	75	1	398.72	399.87	0
14	1	33.33	1200	0	50	62.5	1	400.91	402.49	0
15	1	33.33	1200	0	50	62.5	1	403.53	405.76	0.5
16	1	33.33	1200	0	50	62.5	2	406.8	407.59	1
17	1	33.33	600	300	400	600	2	417.69	418.25	0
18	1	33.33	600	300	400	500	1	419.29	422.4	0
19	1	33.33	600	300	450	500	2	423.44	426.46	0
20	1	33.33	600	300	475	500	2	427.5	428.53	0
21	1	33.33	600	300	487.5	500	2	429.58	430.35	0
22	1	33.33	600	300	493.75	500	2	431.39	432.39	0
23	1	33.33	600	300	493.75	500	1	433.43	434	0.5
24	1	33.33	600	300	493.75	500	2	435.04	438.35	1
25	1	33.33	1200	600	800	1200	2	445.52	448.76	0
26	1	33.33	1200	600	800	1000	1	449.8	451.52	0
27	1	33.33	1200	600	800	900	1	452.56	455.28	0
28	1	33.33	1200	600	850	900	2	456.32	456.96	0
29	1	33.33	1200	600	875	900	2	458	460.11	0
30	1	33.33	1200	600	887.5	900	2	461.16	461.94	0
31	1	33.33	1200	600	887.5	900	1	462.98	463.75	0.5
32	1	33.33	1200	600	887.5	900	2	464.79	465.6	1
33	1	33.33	1000	400	600	1000	2	475.42	477.79	0
34	1	33.33	1000	400	800	1000	2	478.83	480.07	0
35	1	33.33	1000	400	800	900	1	481.11	482.28	0
36	1	33.33	1000	400	800	850	1	483.32	484.2	0
37	1	33.33	1000	400	800	825	1	485.24	486.27	0
38	1	33.33	1000	400	800	812.5	1	487.31	488.16	0
39	1	33.33	1000	400	800	812.5	1	489.2	489.98	0.5
40	1	33.33	1000	400	800	812.5	2	491.02	491.64	1
41	1	16.67	1200	0	0	200	1	499.44	500.1	0
42	1	16.67	1200	0	0	100	1	501.14	501.67	0
43	1	16.67	1200	0	0	50	1	502.71	503.39	0
44	1	16.67	1200	0	25	50	2	504.44	505.05	0
45	1	16.67	1200	0	25	37.5	1	506.09	507.59	0
46	1	16.67	1200	0	25	31.25	1	508.63	509.43	0
47	1	16.67	1200	0	25	31.25	1	510.47	511.36	0.5
48	1	16.67	1200	0	25	31.25	2	512.4	513.11	1
49	1	50	1200	0	600	1200	2	525.82	526.76	0
50	1	50	1200	0	600	900	1	527.8	529.35	0
51	1	50	1200	0	600	750	1	530.39	531.71	0
52	1	50	1200	0	600	675	1	532.75	534.2	0
53	1	50	1200	0	600	637.5	1	535.24	536.39	0
54	1	50	1200	0	600	618.75	1	537.44	538.02	0
55	1	50	1200	0	600	618.75	1	539.07	539.92	0.5
56	1	50	1200	0	600	618.75	2	540.96	541.6	1
57	1	66.67	1200	0	800	1200	2	549.77	552.17	0
58	1	66.67	1200	0	1000	1200	2	553.21	554.38	0
59	1	66.67	1200	0	1000	1100	1	555.42	556.03	0
60	1	66.67	1200	0	1000	1050	1	557.07	558.05	0
61	1	66.67	1200	0	1000	1025	1	559.09	559.67	0
62	1	66.67	1200	0	1000	1012.5	1	560.71	561.28	0
63	1	66.67	1200	0	1000	1012.5	1	562.32	563.02	0.5
64	1	66.67	1200	0	1000	1012.5	2	564.06	564.53	1
65	1	33.33	1200	900	1000	1200	2	572.02	573.4	0
66	1	33.33	1200	900	1100	1200	2	574.44	576.22	0
67	1	33.33	1200	900	1100	1150	1	577.26	578.02	0
68	1	33.33	1200	900	1125	1150	2	579.06	580.19	0
69	1	33.33	1200	900	1137.5	1150	2	581.23	582.31	0
70	1	33.33	1200	900	1143.75	1150	2	583.35	584.05	0
71	1	33.33	1200	900	1143.75	1150	1	585.09	586.62	0.5
72	1	33.33	1200	900	1143.75	1150	1	587.66	589.14	0
73	1	33.33	1200	900	900	1000	1	590.19	591.74	0
74	1	33.33	1200	900	950	1000	2	592.78	593.4	0
75	1	33.33	1200	900	975	1000	2	594.44	595.32	0
76	1	33.33	1200	900	987.5	1000	2	596.36	597.04	0
77	1	33.33	1200	900	993.75	1000	2	598.08	598.9	0
78	1	33.33	1200	900	996.88	1000	2	599.94	601	0
79	1	33.33	1200	900	996.88	1000	1	602.04	603.01	0.5
80	1	33.33	1200	900	996.88	1000	2	604.05	604.86	1
81	1	33.33	600	0	200	600	2	617.94	618.96	0
82	1	33.33	600	0	200	400	1	620	620.98	0
83	1	33.33	600	0	300	400	2	622.03	623.35	0
84	1	33.33	600	0	300	350	1	624.39	625.53	0
85	1	33.33	600	0	325	350	2	626.58	627.34	0
86	1	33.33	600	0	337.5	350	2	628.38	629.25	0
87	1	33.33	600	0	337.5	350	1	630.29	630.89	0.5
88	1	33.33	600	0	337.5	350	2	631.94	632.79	1
89	2	33.33	-1200	0	0	-400	2	640.32	642.48	0
90	2	33.33	-1200	0	0	-200	2	643.52	644.1	0
91	2	33.33	-1200	0	0	-100	2	645.14	645.58	0
92	2	33.33	-1200	0	-50	-100	1	646.62	647.06	0
93	2	33.33	-1200	0	-50	-75	2	648.1	648.95	0
94	2	33.33	-1200	0	-50	-62.5	2	649.99	650.69	0
95	2	33.33	-1200	0	-50	-62.5	1	651.74	652.68	0.5
96	2	33.33	-1200	0	-50	-62.5	2	653.72	654.65	1
97	2	33.33	-1200	-600	-600	-800	2	663.1	663.88	0
98	2	33.33	-1200	-600	-600	-700	2	664.92	665.62	0
99	2	33.33	-1200	-600	-600	-650	2	666.66	667.47	0
100	2	33.33	-1200	-600	-600	-625	2	668.51	669.08	0
101	2	33.33	-1200	-600	-612.5	-625	1	670.12	670.97	0
102	2	33.33	-1200	-600	-612.5	-618.75	2	672.01	673.43	0
103	2	33.33	-1200	-600	-612.5	-618.75	1	674.47	676.47	0.5
104	2	33.33	-1200	-600	-612.5	-618.75	2	677.51	678.29	1
105	2	66.67	-1200	0	-800	-1200	1	694.9	695.44	0
106	2	66.67	-1200	0	-800	-1000	2	696.49	697.63	0
107	2	66.67	-1200	0	-900	-1000	1	698.67	699.81	0
108	2	66.67	-1200	0	-950	-1000	1	700.85	702.12	0
109	2	66.67	-1200	0	-950	-975	2	703.16	704.03	0
110	2	66.67	-1200	0	-962.5	-975	1	705.07	706.36	0
111	2	66.67	-1200	0	-962.5	-975	1	707.41	708.51	0.5
112	2	66.67	-1200	0	-962.5	-975	2	709.55	710.24	1
113	2	33.33	-600	-300	-300	-400	2	732.3	734	0
114	2	33.33	-600	-300	-300	-350	2	735.04	735.88	0
115	2	33.33	-600	-300	-300	-325	2	736.92	737.44	0
116	2	33.33	-600	-300	-300	-312.5	2	738.48	739.25	0
117	2	33.33	-600	-300	-300	-306.25	2	740.29	741.16	0
118	2	33.33	-600	-300	-300	-303.13	2	742.2	743.27	0
119	2	33.33	-600	-300	-300	-303.13	1	744.31	745.28	0.5
120	2	33.33	-600	-300	-300	-303.13	2	746.32	747.1	1
121	2	33.33	-1200	-900	-1000	-1200	1	752.85	753.59	0
122	2	33.33	-1200	-900	-1000	-1100	2	754.63	755.64	0
123	2	33.33	-1200	-900	-1050	-1100	1	756.68	757.11	0
124	2	33.33	-1200	-900	-1075	-1100	1	758.15	758.97	0
125	2	33.33	-1200	-900	-1087.5	-1100	1	760.01	760.91	0
126	2	33.33	-1200	-900	-1093.75	-1100	1	761.95	762.65	0
127	2	33.33	-1200	-900	-1093.75	-1100	1	763.69	766.19	0.5
128	2	33.33	-1200	-900	-1093.75	-1100	2	767.24	767.79	1
129	2	33.33	-600	0	-200	-600	1	775.35	776.08	0
130	2	33.33	-600	0	-200	-400	2	777.12	777.89	0
131	2	33.33	-600	0	-200	-300	2	778.93	779.81	0
132	2	33.33	-600	0	-250	-300	1	780.85	782.18	0
133	2	33.33	-600	0	-250	-275	2	783.22	786.9	0
134	2	33.33	-600	0	-250	-262.5	2	787.94	788.86	0
135	2	33.33	-600	0	-250	-262.5	1	789.9	790.58	0.5
136	2	33.33	-600	0	-250	-262.5	2	791.62	792.45	1
137	2	16.67	-1200	0	0	-200	2	799.96	801.58	0
138	2	16.67	-1200	0	0	-100	2	802.62	803.07	0
139	2	16.67	-1200	0	-50	-100	1	804.12	804.67	0
140	2	16.67	-1200	0	-50	-75	2	805.71	806.87	0
141	2	16.67	-1200	0	-50	-62.5	2	807.92	808.57	0
142	2	16.67	-1200	0	-50	-56.25	2	809.61	810.18	0
143	2	16.67	-1200	0	-50	-56.25	1	811.22	811.71	0.5
144	2	16.67	-1200	0	-50	-56.25	2	812.75	813.48	1
145	2	33.33	-1000	-400	-400	-600	2	830.83	834.11	0
146	2	33.33	-1000	-400	-500	-600	1	835.15	836.43	0
147	2	33.33	-1000	-400	-500	-550	2	837.47	838.21	0
148	2	33.33	-1000	-400	-525	-550	1	839.25	840.15	0
149	2	33.33	-1000	-400	-525	-537.5	2	841.19	842.3	0
150	2	33.33	-1000	-400	-525	-531.25	2	843.35	844.03	0
151	2	33.33	-1000	-400	-525	-531.25	1	845.08	845.82	0.5
152	2	33.33	-1000	-400	-525	-531.25	2	846.87	849.1	1
153	2	83.33	-1200	0	-1000	-1200	1	857.9	858.47	0
154	2	83.33	-1200	0	-1100	-1200	1	859.51	860	0
155	2	83.33	-1200	0	-1150	-1200	1	861.04	862.73	0
156	2	83.33	-1200	0	-1150	-1175	2	863.77	864.55	0
157	2	83.33	-1200	0	-1162.5	-1175	1	865.59	866.51	0
158	2	83.33	-1200	0	-1168.75	-1175	1	867.55	868.45	0
159	2	83.33	-1200	0	-1168.75	-1175	1	869.49	870.18	0.5
160	2	83.33	-1200	0	-1168.75	-1175	2	871.22	871.86	1
161	2	50	-1200	0	0	-600	2	878.07	881.08	0
162	2	50	-1200	0	-300	-600	1	882.12	883.38	0
163	2	50	-1200	0	-450	-600	1	884.42	885.85	0
164	2	50	-1200	0	-525	-600	1	886.89	888.02	0
165	2	50	-1200	0	-562.5	-600	1	889.06	889.63	0
166	2	50	-1200	0	-581.25	-600	1	890.67	891.15	0
167	2	50	-1200	0	-581.25	-600	1	892.19	892.79	0.5
168	2	50	-1200	0	-581.25	-600	2	893.83	894.52	1
