# Supplementary material for: Dopaminergic Drug Effects on Probability Weighting during Risky Decision Making
Source: eNeuro. 2018 Apr 6;5(2):ENEURO.0330-18.2018. doi: 10.1523/ENEURO.0330-18.2018 (PMC5889481; doi:10.1523/ENEURO.0330-18.2018)
Supplement: Extended Data 1 — Raw data and MATLAB code for the prospect theory parameter estimation procedure implemented in the study. The code includes scripts for the main parameter estimation steps, parameter recovery, and checking the quality of the estimation. Download Extended Data 1, ZIP file. [file sup_enu-eN-NWR-0330-17-s02.zip › ExtendedData/Data/taskCE_Exp_47_Ses_2.xlsx]

## Sheet: taskCE_Exp_47_Ses_2
=======================================================================================================================================================
***** CASH EQUIVALENT TASK ***** subject ID: Exp_47_Ses_2
***** 2013-01-18 13:18:19 ***** filename: taskCE_Exp_47_Ses_2.txt
=======================================================================================================================================================
Block: 0 = practice, 1 = first session, 2 = second session
Order of blocks: 2 (1 = WINS - LOSSES, 2 = LOSSES - WINS)
Output directory: C:\Users\liejan\Desktop\Documents\Experiments\CE\logfiles
==== BEGIN === start of experiment (in seconds) : 189273.7654 ==========================================================================================
#Trial	Block	Probability	Cash	AltCash	LowerBound	UpperBound	Response	PresentationTime	ResponseTime	Advance
1	2	66.67	-1200	0	-800	-1200	1	221.44	223.42	0
2	2	66.67	-1200	0	-800	-1000	2	224.47	228.28	0
3	2	66.67	-1200	0	-900	-1000	1	229.32	230.75	0
4	2	66.67	-1200	0	-900	-950	2	231.79	233.06	0
5	2	66.67	-1200	0	-925	-950	1	234.1	235	0
6	2	66.67	-1200	0	-937.5	-950	1	236.04	237.02	0
7	2	66.67	-1200	0	-937.5	-950	1	238.07	238.94	0.5
8	2	66.67	-1200	0	-937.5	-950	2	239.98	240.75	1
9	2	16.67	-1200	0	0	-200	2	257.91	264.26	0
10	2	16.67	-1200	0	-100	-200	1	265.3	266.42	0
11	2	16.67	-1200	0	-100	-150	2	267.46	268.52	0
12	2	16.67	-1200	0	-125	-150	1	269.56	270.29	0
13	2	16.67	-1200	0	-137.5	-150	1	271.33	271.93	0
14	2	16.67	-1200	0	-143.75	-150	1	272.97	273.7	0
15	2	16.67	-1200	0	-143.75	-150	1	274.74	275.53	0.5
16	2	16.67	-1200	0	-143.75	-150	2	276.57	277.17	1
17	2	33.33	-600	-300	-400	-600	1	282.46	285.23	0
18	2	33.33	-600	-300	-400	-500	2	286.27	287.28	0
19	2	33.33	-600	-300	-400	-450	2	288.32	290.18	0
20	2	33.33	-600	-300	-425	-450	1	291.23	292.15	0
21	2	33.33	-600	-300	-437.5	-450	1	293.19	294.09	0
22	2	33.33	-600	-300	-443.75	-450	1	295.13	295.78	0
23	2	33.33	-600	-300	-443.75	-450	1	296.82	297.88	0.5
24	2	33.33	-600	-300	-443.75	-450	2	298.92	299.61	1
25	2	33.33	-1200	-600	-600	-800	2	315.07	316.11	0
26	2	33.33	-1200	-600	-600	-700	2	317.15	318.09	0
27	2	33.33	-1200	-600	-600	-650	2	319.13	319.94	0
28	2	33.33	-1200	-600	-600	-625	2	320.98	321.66	0
29	2	33.33	-1200	-600	-600	-612.5	2	322.7	323.23	0
30	2	33.33	-1200	-600	-600	-606.25	2	324.27	324.96	0
31	2	33.33	-1200	-600	-600	-606.25	1	326	326.73	0.5
32	2	33.33	-1200	-600	-600	-606.25	2	327.77	328.81	1
33	2	33.33	-1200	0	0	-400	2	346.33	346.79	0
34	2	33.33	-1200	0	-200	-400	1	347.83	348.46	0
35	2	33.33	-1200	0	-300	-400	1	349.5	350.81	0
36	2	33.33	-1200	0	-300	-350	2	351.86	352.33	0
37	2	33.33	-1200	0	-300	-325	2	353.37	354.3	0
38	2	33.33	-1200	0	-300	-312.5	2	355.34	356.08	0
39	2	33.33	-1200	0	-300	-312.5	1	357.12	357.63	0.5
40	2	33.33	-1200	0	-300	-312.5	2	358.67	359.44	1
41	2	50	-1200	0	-600	-1200	1	365.38	366.18	0
42	2	50	-1200	0	-600	-900	2	367.22	368.37	0
43	2	50	-1200	0	-600	-750	2	369.41	371.92	0
44	2	50	-1200	0	-600	-675	2	372.96	373.5	0
45	2	50	-1200	0	-600	-637.5	2	374.54	375.03	0
46	2	50	-1200	0	-600	-618.75	2	376.07	376.57	0
47	2	50	-1200	0	-600	-618.75	1	377.61	378.4	0.5
48	2	50	-1200	0	-600	-618.75	2	379.45	380.14	1
49	2	33.33	-1000	-400	-400	-600	2	393.65	398.36	0
50	2	33.33	-1000	-400	-400	-500	2	399.4	400.4	0
51	2	33.33	-1000	-400	-450	-500	1	401.44	401.92	0
52	2	33.33	-1000	-400	-450	-475	2	402.96	403.49	0
53	2	33.33	-1000	-400	-450	-462.5	2	404.53	405.09	0
54	2	33.33	-1000	-400	-450	-456.25	2	406.13	406.91	0
55	2	33.33	-1000	-400	-450	-456.25	1	407.95	408.4	0.5
56	2	33.33	-1000	-400	-450	-456.25	2	409.44	410.29	1
57	2	83.33	-1200	0	-1000	-1200	1	416.11	419.91	0
58	2	83.33	-1200	0	-1100	-1200	1	420.95	424.58	0
59	2	83.33	-1200	0	-1100	-1150	2	425.62	426.34	0
60	2	83.33	-1200	0	-1125	-1150	1	427.38	428	0
61	2	83.33	-1200	0	-1137.5	-1150	1	429.04	430.15	0
62	2	83.33	-1200	0	-1143.75	-1150	1	431.19	431.88	0
63	2	83.33	-1200	0	-1143.75	-1150	1	432.92	433.68	0.5
64	2	83.33	-1200	0	-1143.75	-1150	2	434.72	435.36	1
65	2	33.33	-600	0	0	-200	2	442.08	444.53	0
66	2	33.33	-600	0	0	-100	2	445.57	446.51	0
67	2	33.33	-600	0	-50	-100	1	447.55	447.93	0
68	2	33.33	-600	0	-75	-100	1	448.97	449.45	0
69	2	33.33	-600	0	-87.5	-100	1	450.49	451.09	0
70	2	33.33	-600	0	-93.75	-100	1	452.13	453.58	0
71	2	33.33	-600	0	-93.75	-100	1	454.62	455.49	0.5
72	2	33.33	-600	0	-93.75	-100	2	456.53	456.92	1
73	2	33.33	-1200	-900	-1000	-1200	1	462.52	465.14	0
74	2	33.33	-1200	-900	-1000	-1100	2	466.18	469.78	0
75	2	33.33	-1200	-900	-1000	-1050	2	470.82	473.99	0
76	2	33.33	-1200	-900	-1000	-1025	2	475.04	476.46	0
77	2	33.33	-1200	-900	-1000	-1012.5	2	477.5	478.42	0
78	2	33.33	-1200	-900	-1000	-1006.25	2	479.46	480.03	0
79	2	33.33	-1200	-900	-1000	-1006.25	1	481.07	483.16	0.5
80	2	33.33	-1200	-900	-1000	-1006.25	2	484.2	485.11	1
81	1	50	1200	0	0	600	1	491.59	495.83	0
82	1	50	1200	0	300	600	2	496.88	498.2	0
83	1	50	1200	0	450	600	2	499.25	500.39	0
84	1	50	1200	0	450	525	1	501.43	505.59	0
85	1	50	1200	0	487.5	525	2	506.63	507.29	0
86	1	50	1200	0	487.5	506.25	1	508.33	509.51	0
87	1	50	1200	0	487.5	506.25	1	510.55	511.75	0.5
88	1	50	1200	0	487.5	506.25	2	512.8	513.67	1
89	1	33.33	600	0	0	200	1	518.86	532.02	0
90	1	33.33	600	0	0	100	1	533.06	535.98	0
91	1	33.33	600	0	50	100	2	537.02	537.69	0
92	1	33.33	600	0	50	75	1	538.73	539.6	0
93	1	33.33	600	0	50	62.5	1	540.64	541.33	0
94	1	33.33	600	0	50	56.25	1	542.37	542.9	0
95	1	33.33	600	0	50	56.25	1	543.95	545.12	0.5
96	1	33.33	600	0	50	56.25	2	546.16	547.17	1
97	1	33.33	1000	400	600	1000	2	551.36	553.21	0
98	1	33.33	1000	400	800	1000	2	554.25	556.7	0
99	1	33.33	1000	400	800	900	1	557.74	558.52	0
100	1	33.33	1000	400	800	850	1	559.56	560.82	0
101	1	33.33	1000	400	800	825	1	561.87	562.47	0
102	1	33.33	1000	400	800	812.5	1	563.51	564.02	0
103	1	33.33	1000	400	800	812.5	1	565.06	565.83	0.5
104	1	33.33	1000	400	800	812.5	2	566.87	567.35	1
105	1	33.33	1200	600	800	1200	2	572.47	573.19	0
106	1	33.33	1200	600	800	1000	1	574.23	576.82	0
107	1	33.33	1200	600	800	900	1	577.87	580.26	0
108	1	33.33	1200	600	850	900	2	581.3	581.82	0
109	1	33.33	1200	600	850	875	1	582.87	583.73	0
110	1	33.33	1200	600	850	862.5	1	584.77	586.82	0
111	1	33.33	1200	600	850	862.5	1	587.87	588.78	0.5
112	1	33.33	1200	600	850	862.5	2	589.83	592.57	1
113	1	66.67	1200	0	0	800	1	597.01	604.3	0
114	1	66.67	1200	0	400	800	2	605.35	606.03	0
115	1	66.67	1200	0	600	800	2	607.07	608.69	0
116	1	66.67	1200	0	600	700	1	609.73	611.54	0
117	1	66.67	1200	0	600	650	1	612.59	613.48	0
118	1	66.67	1200	0	600	625	1	614.52	615.07	0
119	1	66.67	1200	0	600	625	1	616.11	616.75	0.5
120	1	66.67	1200	0	600	625	2	617.79	618.31	1
121	1	33.33	1200	900	1000	1200	2	623.49	624.55	0
122	1	33.33	1200	900	1000	1100	1	625.59	628.98	0
123	1	33.33	1200	900	1050	1100	2	630.02	632.26	0
124	1	33.33	1200	900	1075	1100	2	633.3	634.28	0
125	1	33.33	1200	900	1087.5	1100	2	635.32	635.93	0
126	1	33.33	1200	900	1093.75	1100	2	636.98	637.65	0
127	1	33.33	1200	900	1093.75	1100	1	638.69	639.2	0.5
128	1	33.33	1200	900	1093.75	1100	2	640.24	641.45	1
129	1	33.33	1200	0	0	400	1	646.64	656.86	0
130	1	33.33	1200	0	200	400	2	657.9	658.77	0
131	1	33.33	1200	0	300	400	2	659.82	660.89	0
132	1	33.33	1200	0	300	350	1	661.94	662.7	0
133	1	33.33	1200	0	325	350	2	663.75	664.69	0
134	1	33.33	1200	0	337.5	350	2	665.73	666.37	0
135	1	33.33	1200	0	337.5	350	1	667.41	668.19	0.5
136	1	33.33	1200	0	337.5	350	2	669.23	669.96	1
137	1	33.33	600	300	400	600	2	674.92	675.8	0
138	1	33.33	600	300	500	600	2	676.84	678.47	0
139	1	33.33	600	300	500	550	1	679.51	680.34	0
140	1	33.33	600	300	500	525	1	681.38	682.41	0
141	1	33.33	600	300	500	512.5	1	683.46	684.11	0
142	1	33.33	600	300	500	506.25	1	685.15	685.65	0
143	1	33.33	600	300	500	506.25	1	686.69	687.36	0.5
144	1	33.33	600	300	500	506.25	2	688.4	688.82	1
145	1	16.67	1200	0	0	200	1	696.41	696.82	0
146	1	16.67	1200	0	0	100	1	697.86	698.94	0
147	1	16.67	1200	0	50	100	2	699.98	700.66	0
148	1	16.67	1200	0	50	75	1	701.7	702.89	0
149	1	16.67	1200	0	50	62.5	1	703.93	704.69	0
150	1	16.67	1200	0	50	56.25	1	705.73	706.47	0
151	1	16.67	1200	0	50	56.25	1	707.51	708.16	0.5
152	1	16.67	1200	0	50	56.25	2	709.2	709.93	1
153	1	83.33	1200	0	1000	1200	2	719.53	728.92	0
154	1	83.33	1200	0	1100	1200	2	729.96	732.83	0
155	1	83.33	1200	0	1100	1150	1	733.87	734.64	0
156	1	83.33	1200	0	1100	1125	1	735.68	736.66	0
157	1	83.33	1200	0	1100	1112.5	1	737.7	738.32	0
158	1	83.33	1200	0	1100	1106.25	1	739.36	740	0
159	1	83.33	1200	0	1100	1106.25	1	741.04	742.32	0.5
160	1	83.33	1200	0	1100	1106.25	2	743.37	744.47	1
