# Supplementary material for: Dopaminergic Drug Effects on Probability Weighting during Risky Decision Making
Source: eNeuro. 2018 Apr 6;5(2):ENEURO.0330-18.2018. doi: 10.1523/ENEURO.0330-18.2018 (PMC5889481; doi:10.1523/ENEURO.0330-18.2018)
Supplement: Extended Data 1 — Raw data and MATLAB code for the prospect theory parameter estimation procedure implemented in the study. The code includes scripts for the main parameter estimation steps, parameter recovery, and checking the quality of the estimation. Download Extended Data 1, ZIP file. [file sup_enu-eN-NWR-0330-17-s02.zip › ExtendedData/Data/taskCE_Exp_48_Ses_1.xlsx]

## Sheet: taskCE_Exp_48_Ses_1
=======================================================================================================================================================
***** CASH EQUIVALENT TASK ***** subject ID: Exp_48_Ses_1
***** 2013-01-16 13:18:14 ***** filename: taskCE_Exp_48_Ses_1.txt
=======================================================================================================================================================
Block: 0 = practice, 1 = first session, 2 = second session
Order of blocks: 1 (1 = WINS - LOSSES, 2 = LOSSES - WINS)
Output directory: C:\Users\liejan\Desktop\Documents\Experiments\CE\logfiles
==== BEGIN === start of experiment (in seconds) : 16472.1126 ==========================================================================================
#Trial	Block	Probability	Cash	AltCash	LowerBound	UpperBound	Response	PresentationTime	ResponseTime	Advance
1	1	16.67	1200	0	0	200	1	709.64	712.12	0
2	1	16.67	1200	0	0	100	1	713.16	717.28	0
3	1	16.67	1200	0	50	100	2	718.32	720.06	0
4	1	16.67	1200	0	75	100	2	721.1	722.82	0
5	1	16.67	1200	0	87.5	100	2	723.86	725.77	0
6	1	16.67	1200	0	93.75	100	2	726.81	729.93	0
7	1	16.67	1200	0	93.75	100	1	730.97	732.13	0.5
8	1	16.67	1200	0	93.75	100	2	733.17	734.25	1
9	1	33.33	600	0	0	200	1	751.03	752.12	0
10	1	33.33	600	0	0	100	1	753.16	758.5	0
11	1	33.33	600	0	50	100	2	759.54	760.47	0
12	1	33.33	600	0	75	100	2	761.51	762.82	0
13	1	33.33	600	0	87.5	100	2	763.86	764.61	0
14	1	33.33	600	0	93.75	100	2	765.65	767.64	0
15	1	33.33	600	0	93.75	100	1	768.69	769.88	0.5
16	1	33.33	600	0	93.75	100	2	770.93	771.89	1
17	1	33.33	1200	600	600	800	1	784.9	785.68	0
18	1	33.33	1200	600	600	700	1	786.72	787.5	0
19	1	33.33	1200	600	650	700	2	788.54	791.84	0
20	1	33.33	1200	600	675	700	2	792.89	794.1	0
21	1	33.33	1200	600	687.5	700	2	795.14	796.52	0
22	1	33.33	1200	600	693.75	700	2	797.57	798.62	0
23	1	33.33	1200	600	693.75	700	1	799.66	800.73	0.5
24	1	33.33	1200	600	693.75	700	2	801.77	804.97	1
25	1	33.33	1200	0	0	400	1	815.06	815.96	0
26	1	33.33	1200	0	0	200	1	817	817.68	0
27	1	33.33	1200	0	0	100	1	818.72	821.7	0
28	1	33.33	1200	0	50	100	2	822.74	823.55	0
29	1	33.33	1200	0	75	100	2	824.59	829.16	0
30	1	33.33	1200	0	87.5	100	2	830.21	831.03	0
31	1	33.33	1200	0	87.5	100	1	832.07	833.2	0.5
32	1	33.33	1200	0	87.5	100	2	834.25	835.83	1
33	1	33.33	600	300	300	400	1	851.08	852.27	0
34	1	33.33	600	300	350	400	2	853.31	856.15	0
35	1	33.33	600	300	375	400	2	857.2	858.48	0
36	1	33.33	600	300	387.5	400	2	859.52	860.09	0
37	1	33.33	600	300	387.5	393.75	1	861.13	862.71	0
38	1	33.33	600	300	387.5	390.63	1	863.76	865.07	0
39	1	33.33	600	300	387.5	390.63	1	866.12	867.32	0.5
40	1	33.33	600	300	387.5	390.63	2	868.37	870.25	1
41	1	83.33	1200	0	0	1000	1	881.81	884.64	0
42	1	83.33	1200	0	0	500	1	885.68	886.38	0
43	1	83.33	1200	0	0	250	1	887.42	888.29	0
44	1	83.33	1200	0	0	125	1	889.33	891.45	0
45	1	83.33	1200	0	62.5	125	2	892.49	893.7	0
46	1	83.33	1200	0	62.5	93.75	1	894.74	897.59	0
47	1	83.33	1200	0	62.5	93.75	1	898.63	899.93	0.5
48	1	83.33	1200	0	62.5	93.75	2	900.97	901.94	1
49	1	66.67	1200	0	0	800	1	913.35	915.83	0
50	1	66.67	1200	0	400	800	2	916.88	918.39	0
51	1	66.67	1200	0	400	600	1	919.44	923.31	0
52	1	66.67	1200	0	500	600	2	924.36	925.76	0
53	1	66.67	1200	0	550	600	2	926.8	928.03	0
54	1	66.67	1200	0	550	575	1	929.07	930.69	0
55	1	66.67	1200	0	550	575	1	931.73	932.87	0.5
56	1	66.67	1200	0	550	575	2	933.91	935.02	1
57	1	33.33	1200	900	1000	1200	2	945.87	948.24	0
58	1	33.33	1200	900	1000	1100	1	949.28	952.04	0
59	1	33.33	1200	900	1000	1050	1	953.08	954.63	0
60	1	33.33	1200	900	1000	1025	1	955.67	956.38	0
61	1	33.33	1200	900	1012.5	1025	2	957.43	961.25	0
62	1	33.33	1200	900	1018.75	1025	2	962.29	963.38	0
63	1	33.33	1200	900	1018.75	1025	1	964.42	965.36	0.5
64	1	33.33	1200	900	1018.75	1025	2	966.4	968.1	1
65	1	50	1200	0	0	600	1	978.17	980.22	0
66	1	50	1200	0	300	600	2	981.27	982.73	0
67	1	50	1200	0	450	600	2	983.77	985.53	0
68	1	50	1200	0	525	600	2	986.57	989.04	0
69	1	50	1200	0	562.5	600	2	990.08	990.82	0
70	1	50	1200	0	581.25	600	2	991.86	994.46	0
71	1	50	1200	0	581.25	600	1	995.51	996.93	0.5
72	1	50	1200	0	581.25	600	2	997.97	999.19	1
73	1	33.33	1000	400	400	600	1	1018.47	1019.38	0
74	1	33.33	1000	400	400	500	1	1020.42	1021.52	0
75	1	33.33	1000	400	450	500	2	1022.56	1024.43	0
76	1	33.33	1000	400	475	500	2	1025.47	1026.13	0
77	1	33.33	1000	400	487.5	500	2	1027.17	1030.97	0
78	1	33.33	1000	400	493.75	500	2	1032.01	1035.73	0
79	1	33.33	1000	400	493.75	500	1	1036.77	1037.6	0.5
80	1	33.33	1000	400	493.75	500	2	1038.64	1039.95	1
81	2	16.67	-1200	0	0	-200	2	1067.46	1069.39	0
82	2	16.67	-1200	0	0	-100	2	1070.43	1071.06	0
83	2	16.67	-1200	0	-50	-100	1	1072.11	1074.26	0
84	2	16.67	-1200	0	-75	-100	1	1075.3	1076.42	0
85	2	16.67	-1200	0	-87.5	-100	1	1077.46	1078.27	0
86	2	16.67	-1200	0	-93.75	-100	1	1079.31	1081.09	0
87	2	16.67	-1200	0	-93.75	-100	1	1082.14	1084.67	0.5
88	2	16.67	-1200	0	-93.75	-100	2	1085.71	1087.41	1
89	2	66.67	-1200	0	-800	-1200	1	1102.32	1103.04	0
90	2	66.67	-1200	0	-1000	-1200	1	1104.08	1105.26	0
91	2	66.67	-1200	0	-1000	-1100	2	1106.3	1109.98	0
92	2	66.67	-1200	0	-1000	-1050	2	1111.02	1112.49	0
93	2	66.67	-1200	0	-1000	-1025	2	1113.53	1114.43	0
94	2	66.67	-1200	0	-1000	-1012.5	2	1115.47	1116.3	0
95	2	66.67	-1200	0	-1000	-1012.5	2	1117.34	1121.84	0
96	2	66.67	-1200	0	-1000	-1012.5	2	1122.89	1125.41	0
97	2	66.67	-1200	0	0	-800	2	1126.45	1131.52	0
98	2	66.67	-1200	0	-400	-800	1	1132.57	1138.17	0
99	2	66.67	-1200	0	-600	-800	1	1139.21	1142.24	0
100	2	66.67	-1200	0	-600	-700	2	1143.29	1146.67	0
101	2	66.67	-1200	0	-600	-650	2	1147.71	1150.77	0
102	2	66.67	-1200	0	-600	-625	2	1151.81	1153.29	0
103	2	66.67	-1200	0	-600	-625	2	1154.33	1158.56	0
104	2	66.67	-1200	0	-600	-625	2	1159.61	1164.41	0
105	2	66.67	-1200	0	0	-800	2	1165.45	1166.4	0
106	2	66.67	-1200	0	-400	-800	1	1167.44	1169.13	0
107	2	66.67	-1200	0	-400	-600	2	1170.17	1171.3	0
108	2	66.67	-1200	0	-400	-500	2	1172.34	1175.48	0
109	2	66.67	-1200	0	-400	-450	2	1176.53	1177.99	0
110	2	66.67	-1200	0	-400	-425	2	1179.03	1179.85	0
111	2	66.67	-1200	0	-400	-425	1	1180.89	1181.92	0.5
112	2	66.67	-1200	0	-400	-425	2	1182.97	1184.31	1
113	2	33.33	-1000	-400	-400	-600	2	1216.28	1218.12	0
114	2	33.33	-1000	-400	-400	-500	2	1219.16	1224.8	0
115	2	33.33	-1000	-400	-450	-500	1	1225.84	1230.82	0
116	2	33.33	-1000	-400	-475	-500	1	1231.86	1232.93	0
117	2	33.33	-1000	-400	-487.5	-500	1	1233.97	1238.55	0
118	2	33.33	-1000	-400	-493.75	-500	1	1239.59	1240.74	0
119	2	33.33	-1000	-400	-493.75	-500	1	1241.78	1245.98	0.5
120	2	33.33	-1000	-400	-493.75	-500	2	1247.02	1248.49	1
121	2	33.33	-1200	-900	-900	-1000	2	1264.76	1267.17	0
122	2	33.33	-1200	-900	-900	-950	2	1268.21	1270.61	0
123	2	33.33	-1200	-900	-900	-925	2	1271.65	1272.38	0
124	2	33.33	-1200	-900	-900	-912.5	2	1273.43	1274.17	0
125	2	33.33	-1200	-900	-906.25	-912.5	1	1275.21	1280.04	0
126	2	33.33	-1200	-900	-909.38	-912.5	1	1281.08	1282.31	0
127	2	33.33	-1200	-900	-909.38	-912.5	1	1283.36	1287.05	0.5
128	2	33.33	-1200	-900	-909.38	-912.5	2	1288.09	1290.23	1
129	2	33.33	-1200	-600	-600	-800	2	1303.51	1305.73	0
130	2	33.33	-1200	-600	-600	-700	2	1306.77	1308.16	0
131	2	33.33	-1200	-600	-650	-700	1	1309.2	1311.27	0
132	2	33.33	-1200	-600	-675	-700	1	1312.31	1313.38	0
133	2	33.33	-1200	-600	-687.5	-700	1	1314.42	1315.08	0
134	2	33.33	-1200	-600	-693.75	-700	1	1316.12	1316.66	0
135	2	33.33	-1200	-600	-693.75	-700	1	1317.71	1320.14	0.5
136	2	33.33	-1200	-600	-693.75	-700	2	1321.19	1323.13	1
137	2	33.33	-1200	0	0	-400	2	1358.07	1361.93	0
138	2	33.33	-1200	0	0	-200	2	1362.98	1366.98	0
139	2	33.33	-1200	0	-100	-200	1	1368.03	1370.01	0
140	2	33.33	-1200	0	-150	-200	1	1371.06	1373.09	0
141	2	33.33	-1200	0	-175	-200	1	1374.13	1374.61	0
142	2	33.33	-1200	0	-187.5	-200	1	1375.65	1376.19	0
143	2	33.33	-1200	0	-187.5	-200	1	1377.23	1378.24	0.5
144	2	33.33	-1200	0	-187.5	-200	2	1379.28	1381.25	1
145	2	33.33	-600	0	0	-200	2	1394.29	1396.24	0
146	2	33.33	-600	0	-100	-200	1	1397.28	1399.03	0
147	2	33.33	-600	0	-100	-150	2	1400.07	1404.29	0
148	2	33.33	-600	0	-100	-125	2	1405.33	1406.05	0
149	2	33.33	-600	0	-100	-112.5	2	1407.1	1407.65	0
150	2	33.33	-600	0	-100	-106.25	2	1408.69	1409.21	0
151	2	33.33	-600	0	-100	-106.25	1	1410.26	1413.29	0.5
152	2	33.33	-600	0	-100	-106.25	2	1414.33	1417.69	1
153	2	83.33	-1200	0	0	-1000	2	1443.19	1449.85	0
154	2	83.33	-1200	0	-500	-1000	1	1450.89	1453.36	0
155	2	83.33	-1200	0	-750	-1000	1	1454.41	1456.79	0
156	2	83.33	-1200	0	-875	-1000	1	1457.83	1459.48	0
157	2	83.33	-1200	0	-937.5	-1000	1	1460.52	1462.58	0
158	2	83.33	-1200	0	-937.5	-968.75	2	1463.62	1466.96	0
159	2	83.33	-1200	0	-937.5	-968.75	2	1468.01	1471.71	0
160	2	83.33	-1200	0	-937.5	-968.75	2	1472.75	1475.73	0
161	2	83.33	-1200	0	0	-1000	2	1476.77	1477.91	0
162	2	83.33	-1200	0	-500	-1000	1	1478.95	1481.43	0
163	2	83.33	-1200	0	-750	-1000	1	1482.47	1486.92	0
164	2	83.33	-1200	0	-875	-1000	1	1487.97	1489.06	0
165	2	83.33	-1200	0	-875	-937.5	2	1490.1	1491.69	0
166	2	83.33	-1200	0	-875	-906.25	2	1492.73	1493.8	0
167	2	83.33	-1200	0	-875	-906.25	1	1494.85	1496.32	0.5
168	2	83.33	-1200	0	-875	-906.25	2	1497.37	1498.68	1
169	2	33.33	-600	-300	-300	-400	2	1515.14	1516.44	0
170	2	33.33	-600	-300	-300	-350	2	1517.48	1521.63	0
171	2	33.33	-600	-300	-300	-325	2	1522.67	1523.45	0
172	2	33.33	-600	-300	-312.5	-325	1	1524.49	1528.39	0
173	2	33.33	-600	-300	-318.75	-325	1	1529.43	1530.75	0
174	2	33.33	-600	-300	-321.88	-325	1	1531.79	1533.03	0
175	2	33.33	-600	-300	-321.88	-325	1	1534.07	1535.64	0.5
176	2	33.33	-600	-300	-321.88	-325	1	1536.68	1538.74	0
177	2	33.33	-600	-300	-300	-400	2	1539.78	1541.15	0
178	2	33.33	-600	-300	-300	-350	2	1542.19	1543.43	0
179	2	33.33	-600	-300	-300	-325	2	1544.48	1545.34	0
180	2	33.33	-600	-300	-300	-312.5	2	1546.38	1547	0
181	2	33.33	-600	-300	-306.25	-312.5	1	1548.04	1551.49	0
182	2	33.33	-600	-300	-309.38	-312.5	1	1552.53	1553.91	0
183	2	33.33	-600	-300	-309.38	-312.5	1	1554.96	1555.87	0.5
184	2	33.33	-600	-300	-309.38	-312.5	2	1556.92	1561.07	1
185	2	50	-1200	0	-600	-1200	1	1571.89	1576.53	0
186	2	50	-1200	0	-600	-900	2	1577.57	1579.11	0
187	2	50	-1200	0	-600	-750	2	1580.16	1581.95	0
188	2	50	-1200	0	-600	-675	2	1583	1583.89	0
189	2	50	-1200	0	-600	-637.5	2	1584.93	1586.03	0
190	2	50	-1200	0	-618.75	-637.5	1	1587.07	1589.12	0
191	2	50	-1200	0	-618.75	-637.5	1	1590.16	1591.27	0.5
192	2	50	-1200	0	-618.75	-637.5	2	1592.31	1593.85	1
