# Supplementary material for: Dopaminergic Drug Effects on Probability Weighting during Risky Decision Making
Source: eNeuro. 2018 Apr 6;5(2):ENEURO.0330-18.2018. doi: 10.1523/ENEURO.0330-18.2018 (PMC5889481; doi:10.1523/ENEURO.0330-18.2018)
Supplement: Extended Data 1 — Raw data and MATLAB code for the prospect theory parameter estimation procedure implemented in the study. The code includes scripts for the main parameter estimation steps, parameter recovery, and checking the quality of the estimation. Download Extended Data 1, ZIP file. [file sup_enu-eN-NWR-0330-17-s02.zip › ExtendedData/Data/taskCE_Exp_48_Ses_2.xlsx]

## Sheet: taskCE_Exp_48_Ses_2
=======================================================================================================================================================
***** CASH EQUIVALENT TASK ***** subject ID: Exp_48_Ses_2
***** 2013-01-25 13:19:03 ***** filename: taskCE_Exp_48_Ses_2.txt
=======================================================================================================================================================
Block: 0 = practice, 1 = first session, 2 = second session
Order of blocks: 2 (1 = WINS - LOSSES, 2 = LOSSES - WINS)
Output directory: C:\Users\liejan\Desktop\Documents\Experiments\CE\logfiles
==== BEGIN === start of experiment (in seconds) : 26300.7027 ==========================================================================================
#Trial	Block	Probability	Cash	AltCash	LowerBound	UpperBound	Response	PresentationTime	ResponseTime	Advance
1	2	50	-1200	0	0	-600	2	283.88	285.27	0
2	2	50	-1200	0	0	-300	2	286.31	289.2	0
3	2	50	-1200	0	0	-150	2	290.24	293	0
4	2	50	-1200	0	-75	-150	1	294.04	295.33	0
5	2	50	-1200	0	-112.5	-150	1	296.37	297	0
6	2	50	-1200	0	-131.25	-150	1	298.04	299.95	0
7	2	50	-1200	0	-131.25	-150	1	300.99	308.44	0.5
8	2	50	-1200	0	-131.25	-150	1	309.48	315.13	0
9	2	50	-1200	0	0	-600	2	316.18	320	0
10	2	50	-1200	0	-300	-600	1	321.04	324.97	0
11	2	50	-1200	0	-450	-600	1	326.01	327.19	0
12	2	50	-1200	0	-450	-525	2	328.23	331.8	0
13	2	50	-1200	0	-487.5	-525	1	332.84	334.51	0
14	2	50	-1200	0	-487.5	-506.25	2	335.55	337.16	0
15	2	50	-1200	0	-487.5	-506.25	1	338.2	339.21	0.5
16	2	50	-1200	0	-487.5	-506.25	2	340.25	341.1	1
17	2	83.33	-1200	0	0	-1000	2	352.31	353.67	0
18	2	83.33	-1200	0	-500	-1000	1	354.71	365.06	0
19	2	83.33	-1200	0	-750	-1000	1	366.1	368.63	0
20	2	83.33	-1200	0	-875	-1000	1	369.67	371.91	0
21	2	83.33	-1200	0	-875	-937.5	2	372.95	374.73	0
22	2	83.33	-1200	0	-875	-906.25	2	375.77	377.82	0
23	2	83.33	-1200	0	-875	-906.25	1	378.86	380.29	0.5
24	2	83.33	-1200	0	-875	-906.25	2	381.33	382.67	1
25	2	33.33	-1000	-400	-400	-600	2	420.83	421.71	0
26	2	33.33	-1000	-400	-500	-600	1	422.75	427.71	0
27	2	33.33	-1000	-400	-500	-550	2	428.75	432.38	0
28	2	33.33	-1000	-400	-500	-525	2	433.42	434.62	0
29	2	33.33	-1000	-400	-500	-512.5	2	435.66	436.58	0
30	2	33.33	-1000	-400	-500	-506.25	2	437.63	438.79	0
31	2	33.33	-1000	-400	-500	-506.25	2	439.83	443.2	0
32	2	33.33	-1000	-400	-500	-506.25	2	444.24	448.73	0
33	2	33.33	-1000	-400	-400	-600	2	449.77	451.23	0
34	2	33.33	-1000	-400	-400	-500	2	452.27	453.26	0
35	2	33.33	-1000	-400	-450	-500	1	454.3	457.22	0
36	2	33.33	-1000	-400	-475	-500	1	458.26	459.51	0
37	2	33.33	-1000	-400	-487.5	-500	1	460.55	461.14	0
38	2	33.33	-1000	-400	-493.75	-500	1	462.18	462.83	0
39	2	33.33	-1000	-400	-493.75	-500	1	463.87	465.05	0.5
40	2	33.33	-1000	-400	-493.75	-500	2	466.09	469.41	1
41	2	33.33	-1200	-600	-600	-800	2	474.31	480.66	0
42	2	33.33	-1200	-600	-700	-800	1	481.7	484.39	0
43	2	33.33	-1200	-600	-700	-750	2	485.43	486.79	0
44	2	33.33	-1200	-600	-700	-725	2	487.83	489.84	0
45	2	33.33	-1200	-600	-700	-712.5	2	490.88	493.14	0
46	2	33.33	-1200	-600	-700	-706.25	2	494.18	495.21	0
47	2	33.33	-1200	-600	-700	-706.25	1	496.25	499.93	0.5
48	2	33.33	-1200	-600	-700	-706.25	2	500.97	503.18	1
49	2	66.67	-1200	0	0	-800	2	519.07	522.25	0
50	2	66.67	-1200	0	-400	-800	1	523.3	527.52	0
51	2	66.67	-1200	0	-600	-800	1	528.56	531.56	0
52	2	66.67	-1200	0	-700	-800	1	532.6	533.78	0
53	2	66.67	-1200	0	-750	-800	1	534.82	539.45	0
54	2	66.67	-1200	0	-775	-800	1	540.49	541.25	0
55	2	66.67	-1200	0	-775	-800	1	542.29	543.46	0.5
56	2	66.67	-1200	0	-775	-800	2	544.5	545.59	1
57	2	16.67	-1200	0	0	-200	2	555.75	559.57	0
58	2	16.67	-1200	0	-100	-200	1	560.62	561.96	0
59	2	16.67	-1200	0	-150	-200	1	563	564.42	0
60	2	16.67	-1200	0	-175	-200	1	565.46	566.67	0
61	2	16.67	-1200	0	-187.5	-200	1	567.71	568.67	0
62	2	16.67	-1200	0	-193.75	-200	1	569.71	570.67	0
63	2	16.67	-1200	0	-193.75	-200	1	571.71	573.25	0.5
64	2	16.67	-1200	0	-193.75	-200	2	574.29	577.05	1
65	2	33.33	-600	-300	-300	-400	2	602.01	602.64	0
66	2	33.33	-600	-300	-350	-400	1	603.69	607.07	0
67	2	33.33	-600	-300	-350	-375	2	608.11	609.39	0
68	2	33.33	-600	-300	-350	-362.5	2	610.43	611.68	0
69	2	33.33	-600	-300	-350	-356.25	2	612.72	614.96	0
70	2	33.33	-600	-300	-350	-353.13	2	616.01	616.9	0
71	2	33.33	-600	-300	-350	-353.13	1	617.94	620.43	0.5
72	2	33.33	-600	-300	-350	-353.13	2	621.47	624.94	1
73	2	33.33	-1200	-900	-1000	-1200	1	634.42	636.93	0
74	2	33.33	-1200	-900	-1000	-1100	2	637.97	640.33	0
75	2	33.33	-1200	-900	-1000	-1050	2	641.37	642.7	0
76	2	33.33	-1200	-900	-1000	-1025	2	643.74	644.78	0
77	2	33.33	-1200	-900	-1000	-1012.5	2	645.82	646.91	0
78	2	33.33	-1200	-900	-1000	-1006.25	2	647.95	648.81	0
79	2	33.33	-1200	-900	-1000	-1006.25	1	649.85	651.73	0.5
80	2	33.33	-1200	-900	-1000	-1006.25	2	652.77	656.64	1
81	2	33.33	-1200	0	-400	-1200	1	667.83	669.29	0
82	2	33.33	-1200	0	-400	-800	2	670.33	673.12	0
83	2	33.33	-1200	0	-400	-600	2	674.16	675.12	0
84	2	33.33	-1200	0	-400	-500	2	676.16	677	0
85	2	33.33	-1200	0	-400	-450	2	678.04	680.23	0
86	2	33.33	-1200	0	-400	-425	2	681.27	681.85	0
87	2	33.33	-1200	0	-400	-425	1	682.89	684.1	0.5
88	2	33.33	-1200	0	-400	-425	2	685.14	686.56	1
89	2	33.33	-600	0	-200	-600	1	696.96	697.69	0
90	2	33.33	-600	0	-200	-400	2	698.73	701.26	0
91	2	33.33	-600	0	-200	-300	2	702.3	704.15	0
92	2	33.33	-600	0	-200	-250	2	705.2	706.22	0
93	2	33.33	-600	0	-200	-225	2	707.26	708.2	0
94	2	33.33	-600	0	-200	-212.5	2	709.24	710.12	0
95	2	33.33	-600	0	-200	-212.5	1	711.16	712.21	0.5
96	2	33.33	-600	0	-200	-212.5	2	713.25	714.22	1
97	1	66.67	1200	0	0	800	1	724.61	725.97	0
98	1	66.67	1200	0	400	800	2	727.01	728.71	0
99	1	66.67	1200	0	400	600	1	729.75	730.87	0
100	1	66.67	1200	0	500	600	2	731.91	733.03	0
101	1	66.67	1200	0	550	600	2	734.07	735.87	0
102	1	66.67	1200	0	575	600	2	736.91	738.47	0
103	1	66.67	1200	0	575	600	2	739.51	742.83	0
104	1	66.67	1200	0	575	600	2	743.87	745.93	0
105	1	66.67	1200	0	0	800	1	746.97	748.45	0
106	1	66.67	1200	0	400	800	2	749.49	750.92	0
107	1	66.67	1200	0	600	800	2	751.96	754.5	0
108	1	66.67	1200	0	600	700	1	755.54	758.64	0
109	1	66.67	1200	0	650	700	2	759.68	761.33	0
110	1	66.67	1200	0	675	700	2	762.37	763.77	0
111	1	66.67	1200	0	675	700	1	764.81	766.03	0.5
112	1	66.67	1200	0	675	700	2	767.07	768.47	1
113	1	33.33	1000	400	400	600	1	778.8	779.39	0
114	1	33.33	1000	400	400	500	1	780.43	783.86	0
115	1	33.33	1000	400	450	500	2	784.9	786.16	0
116	1	33.33	1000	400	475	500	2	787.2	789.38	0
117	1	33.33	1000	400	487.5	500	2	790.43	792	0
118	1	33.33	1000	400	493.75	500	2	793.04	793.64	0
119	1	33.33	1000	400	493.75	500	1	794.68	795.66	0.5
120	1	33.33	1000	400	493.75	500	2	796.71	797.62	1
121	1	50	1200	0	0	600	1	805.3	805.77	0
122	1	50	1200	0	300	600	2	806.81	807.85	0
123	1	50	1200	0	450	600	2	808.89	810.66	0
124	1	50	1200	0	525	600	2	811.7	812.42	0
125	1	50	1200	0	562.5	600	2	813.46	814.22	0
126	1	50	1200	0	581.25	600	2	815.26	815.69	0
127	1	50	1200	0	581.25	600	1	816.73	817.94	0.5
128	1	50	1200	0	581.25	600	2	818.98	820.09	1
129	1	33.33	1200	0	0	400	1	831.92	834.72	0
130	1	33.33	1200	0	200	400	2	835.76	837.18	0
131	1	33.33	1200	0	200	300	1	838.22	844.82	0
132	1	33.33	1200	0	250	300	2	845.86	847.51	0
133	1	33.33	1200	0	275	300	2	848.55	850.39	0
134	1	33.33	1200	0	287.5	300	2	851.43	852.18	0
135	1	33.33	1200	0	287.5	300	1	853.22	854.48	0.5
136	1	33.33	1200	0	287.5	300	2	855.52	856.42	1
137	1	33.33	600	300	300	400	1	863.97	864.54	0
138	1	33.33	600	300	350	400	2	865.58	867.22	0
139	1	33.33	600	300	375	400	2	868.26	869.59	0
140	1	33.33	600	300	387.5	400	2	870.63	872.13	0
141	1	33.33	600	300	393.75	400	2	873.18	873.91	0
142	1	33.33	600	300	393.75	396.88	1	874.95	876.74	0
143	1	33.33	600	300	393.75	396.88	1	877.78	878.98	0.5
144	1	33.33	600	300	393.75	396.88	2	880.02	881.88	1
145	1	33.33	600	0	0	200	1	899.46	900.33	0
146	1	33.33	600	0	100	200	2	901.37	902.71	0
147	1	33.33	600	0	150	200	2	903.75	905.47	0
148	1	33.33	600	0	175	200	2	906.51	907.33	0
149	1	33.33	600	0	175	187.5	1	908.37	909.72	0
150	1	33.33	600	0	175	181.25	1	910.76	912.15	0
151	1	33.33	600	0	175	181.25	1	913.19	915.02	0.5
152	1	33.33	600	0	175	181.25	2	916.06	917.08	1
153	1	33.33	1200	900	900	1000	1	924.85	925.3	0
154	1	33.33	1200	900	950	1000	2	926.34	928.41	0
155	1	33.33	1200	900	975	1000	2	929.45	931.38	0
156	1	33.33	1200	900	975	987.5	1	932.42	933.76	0
157	1	33.33	1200	900	975	981.25	1	934.8	936.01	0
158	1	33.33	1200	900	975	978.13	1	937.05	937.93	0
159	1	33.33	1200	900	975	978.13	1	938.97	941.33	0.5
160	1	33.33	1200	900	975	978.13	2	942.37	943.97	1
161	1	83.33	1200	0	0	1000	1	953.57	954.21	0
162	1	83.33	1200	0	500	1000	2	955.25	957.39	0
163	1	83.33	1200	0	500	750	1	958.43	959.48	0
164	1	83.33	1200	0	625	750	2	960.52	961.21	0
165	1	83.33	1200	0	625	687.5	1	962.25	963.33	0
166	1	83.33	1200	0	625	656.25	1	964.37	965.24	0
167	1	83.33	1200	0	625	656.25	1	966.28	967.07	0.5
168	1	83.33	1200	0	625	656.25	2	968.11	971.04	1
169	1	16.67	1200	0	200	1200	2	979.19	979.82	0
170	1	16.67	1200	0	200	700	1	980.86	982.56	0
171	1	16.67	1200	0	200	450	1	983.6	984.84	0
172	1	16.67	1200	0	200	325	1	985.88	987.28	0
173	1	16.67	1200	0	262.5	325	2	988.32	989.59	0
174	1	16.67	1200	0	293.75	325	2	990.63	992.03	0
175	1	16.67	1200	0	293.75	325	1	993.07	994.23	0.5
176	1	16.67	1200	0	293.75	325	2	995.27	996.39	1
177	1	33.33	1200	600	600	800	1	1003.84	1004.28	0
178	1	33.33	1200	600	600	700	1	1005.32	1008.21	0
179	1	33.33	1200	600	650	700	2	1009.25	1010.48	0
180	1	33.33	1200	600	675	700	2	1011.52	1012.38	0
181	1	33.33	1200	600	687.5	700	2	1013.42	1014.4	0
182	1	33.33	1200	600	687.5	693.75	1	1015.44	1016.52	0
183	1	33.33	1200	600	687.5	693.75	1	1017.56	1019.08	0.5
184	1	33.33	1200	600	687.5	693.75	2	1020.12	1021.5	1
