# Supplementary material for: Dopaminergic Drug Effects on Probability Weighting during Risky Decision Making
Source: eNeuro. 2018 Apr 6;5(2):ENEURO.0330-18.2018. doi: 10.1523/ENEURO.0330-18.2018 (PMC5889481; doi:10.1523/ENEURO.0330-18.2018)
Supplement: Extended Data 1 — Raw data and MATLAB code for the prospect theory parameter estimation procedure implemented in the study. The code includes scripts for the main parameter estimation steps, parameter recovery, and checking the quality of the estimation. Download Extended Data 1, ZIP file. [file sup_enu-eN-NWR-0330-17-s02.zip › ExtendedData/Data/taskCE_Exp_49_Ses_1.xlsx]

## Sheet: taskCE_Exp_49_Ses_1
=======================================================================================================================================================
***** CASH EQUIVALENT TASK ***** subject ID: Exp_49_Ses_1
***** 2013-01-13 13:15:01 ***** filename: taskCE_Exp_49_Ses_1.txt
=======================================================================================================================================================
Block: 0 = practice, 1 = first session, 2 = second session
Order of blocks: 1 (1 = WINS - LOSSES, 2 = LOSSES - WINS)
Output directory: C:\Users\liejan\Desktop\Documents\Experiments\CE\logfiles
==== BEGIN === start of experiment (in seconds) : 112457.4235 ==========================================================================================
#Trial	Block	Probability	Cash	AltCash	LowerBound	UpperBound	Response	PresentationTime	ResponseTime	Advance
1	1	50	1200	0	0	600	1	401.18	402.5	0
2	1	50	1200	0	300	600	2	403.54	404.95	0
3	1	50	1200	0	450	600	2	405.99	407.96	0
4	1	50	1200	0	450	525	1	409	411.35	0
5	1	50	1200	0	450	487.5	1	412.39	414.55	0
6	1	50	1200	0	468.75	487.5	2	415.59	417.89	0
7	1	50	1200	0	468.75	487.5	1	418.93	422.83	0.5
8	1	50	1200	0	468.75	487.5	2	423.88	425.45	1
9	1	33.33	1200	900	1000	1200	2	436.28	438.89	0
10	1	33.33	1200	900	1000	1100	1	439.93	442.57	0
11	1	33.33	1200	900	1000	1050	1	443.61	446.09	0
12	1	33.33	1200	900	1000	1025	1	447.13	448.69	0
13	1	33.33	1200	900	1012.5	1025	2	449.73	453.9	0
14	1	33.33	1200	900	1018.75	1025	2	454.94	457.21	0
15	1	33.33	1200	900	1018.75	1025	1	458.25	460.18	0.5
16	1	33.33	1200	900	1018.75	1025	1	461.22	463.84	0
17	1	33.33	1200	900	900	1000	1	464.89	467.62	0
18	1	33.33	1200	900	950	1000	2	468.67	474.23	0
19	1	33.33	1200	900	975	1000	2	475.27	477.34	0
20	1	33.33	1200	900	987.5	1000	2	478.39	479.45	0
21	1	33.33	1200	900	993.75	1000	2	480.49	482.08	0
22	1	33.33	1200	900	996.88	1000	2	483.12	484.57	0
23	1	33.33	1200	900	996.88	1000	1	485.61	487.85	0.5
24	1	33.33	1200	900	996.88	1000	2	488.89	490.94	1
25	1	83.33	1200	0	1000	1200	2	501.02	502.5	0
26	1	83.33	1200	0	1000	1100	1	503.55	504.54	0
27	1	83.33	1200	0	1000	1050	1	505.59	510.08	0
28	1	83.33	1200	0	1025	1050	2	511.12	512.34	0
29	1	83.33	1200	0	1037.5	1050	2	513.39	516.86	0
30	1	83.33	1200	0	1043.75	1050	2	517.9	519.38	0
31	1	83.33	1200	0	1043.75	1050	1	520.42	521.75	0.5
32	1	83.33	1200	0	1043.75	1050	2	522.79	524.51	1
33	1	66.67	1200	0	800	1200	2	534.3	538.34	0
34	1	66.67	1200	0	800	1000	1	539.38	540.94	0
35	1	66.67	1200	0	800	900	1	541.98	548.3	0
36	1	66.67	1200	0	850	900	2	549.34	551.8	0
37	1	66.67	1200	0	875	900	2	552.84	554.29	0
38	1	66.67	1200	0	887.5	900	2	555.34	556.36	0
39	1	66.67	1200	0	887.5	900	1	557.4	558.69	0.5
40	1	66.67	1200	0	887.5	900	2	559.74	561.37	1
41	1	33.33	1200	0	400	1200	2	569.5	574.1	0
42	1	33.33	1200	0	400	800	1	575.14	579.14	0
43	1	33.33	1200	0	600	800	2	580.18	583.11	0
44	1	33.33	1200	0	600	700	1	584.15	585.89	0
45	1	33.33	1200	0	650	700	2	586.94	588.52	0
46	1	33.33	1200	0	650	675	1	589.56	591.77	0
47	1	33.33	1200	0	650	675	1	592.81	594.41	0.5
48	1	33.33	1200	0	650	675	2	595.45	596.41	1
49	1	33.33	1200	600	800	1200	2	603.16	605.5	0
50	1	33.33	1200	600	800	1000	1	606.54	607.6	0
51	1	33.33	1200	600	900	1000	2	608.64	612.86	0
52	1	33.33	1200	600	900	950	1	613.9	614.85	0
53	1	33.33	1200	600	900	925	1	615.89	617.45	0
54	1	33.33	1200	600	900	912.5	1	618.5	619.61	0
55	1	33.33	1200	600	900	912.5	1	620.65	622.8	0.5
56	1	33.33	1200	600	900	912.5	2	623.84	625.72	1
57	1	33.33	1000	400	400	600	1	636.15	648.44	0
58	1	33.33	1000	400	500	600	2	649.48	650.51	0
59	1	33.33	1000	400	550	600	2	651.55	656.49	0
60	1	33.33	1000	400	550	575	1	657.53	659.84	0
61	1	33.33	1000	400	562.5	575	2	660.88	662.4	0
62	1	33.33	1000	400	568.75	575	2	663.45	665.16	0
63	1	33.33	1000	400	568.75	575	1	666.2	667.53	0.5
64	1	33.33	1000	400	568.75	575	2	668.58	670.66	1
65	1	16.67	1200	0	0	200	1	679.49	680.49	0
66	1	16.67	1200	0	100	200	2	681.53	682.9	0
67	1	16.67	1200	0	150	200	2	683.94	684.7	0
68	1	16.67	1200	0	175	200	2	685.74	686.37	0
69	1	16.67	1200	0	187.5	200	2	687.42	687.76	0
70	1	16.67	1200	0	193.75	200	2	688.81	689.24	0
71	1	16.67	1200	0	193.75	200	2	690.29	690.86	0
72	1	16.67	1200	0	193.75	200	2	691.9	693.1	0
73	1	16.67	1200	0	200	1200	2	694.14	694.96	0
74	1	16.67	1200	0	200	700	1	696.01	698.48	0
75	1	16.67	1200	0	450	700	2	699.52	701.28	0
76	1	16.67	1200	0	450	575	1	702.33	703.4	0
77	1	16.67	1200	0	450	512.5	1	704.44	705.25	0
78	1	16.67	1200	0	450	481.25	1	706.29	707.38	0
79	1	16.67	1200	0	450	481.25	1	708.42	709.31	0.5
80	1	16.67	1200	0	450	481.25	2	710.35	711.8	1
81	1	33.33	600	0	200	600	2	718.4	722.95	0
82	1	33.33	600	0	200	400	1	723.99	725.05	0
83	1	33.33	600	0	200	300	1	726.09	729	0
84	1	33.33	600	0	250	300	2	730.04	730.88	0
85	1	33.33	600	0	275	300	2	731.92	733.99	0
86	1	33.33	600	0	287.5	300	2	735.03	736.59	0
87	1	33.33	600	0	287.5	300	1	737.63	738.8	0.5
88	1	33.33	600	0	287.5	300	2	739.84	741.48	1
89	1	33.33	600	300	400	600	2	749.47	754.1	0
90	1	33.33	600	300	400	500	1	755.14	756.6	0
91	1	33.33	600	300	450	500	2	757.64	767.52	0
92	1	33.33	600	300	450	475	1	768.56	769.54	0
93	1	33.33	600	300	450	462.5	1	770.58	771.91	0
94	1	33.33	600	300	450	456.25	1	772.96	774.39	0
95	1	33.33	600	300	450	456.25	1	775.43	778	0.5
96	1	33.33	600	300	450	456.25	2	779.04	783.66	1
97	2	50	-1200	0	0	-600	2	792.4	796.39	0
98	2	50	-1200	0	-300	-600	1	797.44	798.55	0
99	2	50	-1200	0	-450	-600	1	799.6	802	0
100	2	50	-1200	0	-450	-525	2	803.05	804.79	0
101	2	50	-1200	0	-450	-487.5	2	805.84	806.5	0
102	2	50	-1200	0	-450	-468.75	2	807.54	808.17	0
103	2	50	-1200	0	-450	-468.75	1	809.21	810.35	0.5
104	2	50	-1200	0	-450	-468.75	2	811.39	812.99	1
105	2	33.33	-1200	-900	-1000	-1200	1	820.06	828.5	0
106	2	33.33	-1200	-900	-1000	-1100	2	829.54	833.96	0
107	2	33.33	-1200	-900	-1000	-1050	2	835	838.07	0
108	2	33.33	-1200	-900	-1000	-1025	2	839.11	841.01	0
109	2	33.33	-1200	-900	-1000	-1012.5	2	842.05	844.85	0
110	2	33.33	-1200	-900	-1000	-1006.25	2	845.89	846.98	0
111	2	33.33	-1200	-900	-1000	-1006.25	1	848.02	849.95	0.5
112	2	33.33	-1200	-900	-1000	-1006.25	2	850.99	852.99	1
113	2	66.67	-1200	0	0	-800	2	862.39	867.09	0
114	2	66.67	-1200	0	-400	-800	1	868.13	869.05	0
115	2	66.67	-1200	0	-600	-800	1	870.09	874.63	0
116	2	66.67	-1200	0	-700	-800	1	875.67	876.76	0
117	2	66.67	-1200	0	-750	-800	1	877.8	878.85	0
118	2	66.67	-1200	0	-750	-775	2	879.89	881.42	0
119	2	66.67	-1200	0	-750	-775	1	882.47	887.77	0.5
120	2	66.67	-1200	0	-750	-775	2	888.81	891.59	1
121	2	83.33	-1200	0	0	-1000	2	899.27	906.25	0
122	2	83.33	-1200	0	-500	-1000	1	907.29	909.26	0
123	2	83.33	-1200	0	-750	-1000	1	910.31	910.57	0
124	2	83.33	-1200	0	-875	-1000	1	911.61	912	0
125	2	83.33	-1200	0	-937.5	-1000	1	913.04	914.03	0
126	2	83.33	-1200	0	-968.75	-1000	1	915.07	915.86	0
127	2	83.33	-1200	0	-968.75	-1000	1	916.91	917.88	0.5
128	2	83.33	-1200	0	-968.75	-1000	2	918.92	920.33	1
129	2	33.33	-1200	0	0	-400	2	926.93	931.23	0
130	2	33.33	-1200	0	-200	-400	1	932.27	933.26	0
131	2	33.33	-1200	0	-300	-400	1	934.31	935.33	0
132	2	33.33	-1200	0	-350	-400	1	936.37	941.43	0
133	2	33.33	-1200	0	-350	-375	2	942.47	943.22	0
134	2	33.33	-1200	0	-362.5	-375	1	944.26	945.22	0
135	2	33.33	-1200	0	-362.5	-375	1	946.26	947.42	0.5
136	2	33.33	-1200	0	-362.5	-375	2	948.46	950.6	1
137	2	16.67	-1200	0	0	-200	2	962.45	965.91	0
138	2	16.67	-1200	0	-100	-200	1	966.95	967.88	0
139	2	16.67	-1200	0	-150	-200	1	968.92	970.88	0
140	2	16.67	-1200	0	-175	-200	1	971.92	973.72	0
141	2	16.67	-1200	0	-187.5	-200	1	974.76	975.43	0
142	2	16.67	-1200	0	-193.75	-200	1	976.47	977.31	0
143	2	16.67	-1200	0	-193.75	-200	1	978.35	979.26	0.5
144	2	16.67	-1200	0	-193.75	-200	2	980.3	981.96	1
145	2	33.33	-600	0	0	-200	2	988.45	993.66	0
146	2	33.33	-600	0	-100	-200	1	994.71	995.67	0
147	2	33.33	-600	0	-150	-200	1	996.71	997.41	0
148	2	33.33	-600	0	-175	-200	1	998.45	999	0
149	2	33.33	-600	0	-187.5	-200	1	1000.04	1002.52	0
150	2	33.33	-600	0	-193.75	-200	1	1003.56	1005.09	0
151	2	33.33	-600	0	-193.75	-200	1	1006.13	1007.01	0.5
152	2	33.33	-600	0	-193.75	-200	2	1008.06	1008.96	1
153	2	33.33	-600	-300	-300	-400	2	1015.81	1023.93	0
154	2	33.33	-600	-300	-300	-350	2	1024.98	1026.07	0
155	2	33.33	-600	-300	-325	-350	1	1027.11	1028.17	0
156	2	33.33	-600	-300	-337.5	-350	1	1029.22	1030.39	0
157	2	33.33	-600	-300	-343.75	-350	1	1031.43	1031.79	0
158	2	33.33	-600	-300	-346.88	-350	1	1032.83	1033.29	0
159	2	33.33	-600	-300	-346.88	-350	1	1034.33	1035	0.5
160	2	33.33	-600	-300	-346.88	-350	2	1036.04	1037.83	1
161	2	33.33	-1200	-600	-800	-1200	1	1044.77	1058.38	0
162	2	33.33	-1200	-600	-800	-1000	2	1059.42	1060.55	0
163	2	33.33	-1200	-600	-800	-900	2	1061.59	1063.55	0
164	2	33.33	-1200	-600	-800	-850	2	1064.59	1067.25	0
165	2	33.33	-1200	-600	-800	-825	2	1068.29	1068.61	0
166	2	33.33	-1200	-600	-800	-812.5	2	1069.65	1070.44	0
167	2	33.33	-1200	-600	-800	-812.5	1	1071.48	1073.19	0.5
168	2	33.33	-1200	-600	-800	-812.5	2	1074.23	1075.57	1
169	2	33.33	-1000	-400	-400	-600	2	1081.08	1086.67	0
170	2	33.33	-1000	-400	-500	-600	1	1087.71	1089.58	0
171	2	33.33	-1000	-400	-550	-600	1	1090.62	1093.16	0
172	2	33.33	-1000	-400	-550	-575	2	1094.2	1096.26	0
173	2	33.33	-1000	-400	-562.5	-575	1	1097.3	1098.18	0
174	2	33.33	-1000	-400	-568.75	-575	1	1099.22	1100.21	0
175	2	33.33	-1000	-400	-568.75	-575	1	1101.25	1102.4	0.5
176	2	33.33	-1000	-400	-568.75	-575	2	1103.44	1104.8	1
