# Supplementary material for: Dopaminergic Drug Effects on Probability Weighting during Risky Decision Making
Source: eNeuro. 2018 Apr 6;5(2):ENEURO.0330-18.2018. doi: 10.1523/ENEURO.0330-18.2018 (PMC5889481; doi:10.1523/ENEURO.0330-18.2018)
Supplement: Extended Data 1 — Raw data and MATLAB code for the prospect theory parameter estimation procedure implemented in the study. The code includes scripts for the main parameter estimation steps, parameter recovery, and checking the quality of the estimation. Download Extended Data 1, ZIP file. [file sup_enu-eN-NWR-0330-17-s02.zip › ExtendedData/Data/taskCE_Exp_49_Ses_2.xlsx]

## Sheet: taskCE_Exp_49_Ses_2
=======================================================================================================================================================
***** CASH EQUIVALENT TASK ***** subject ID: Exp_49_Ses_2
***** 2013-01-27 13:13:42 ***** filename: taskCE_Exp_49_Ses_2.txt
=======================================================================================================================================================
Block: 0 = practice, 1 = first session, 2 = second session
Order of blocks: 2 (1 = WINS - LOSSES, 2 = LOSSES - WINS)
Output directory: C:\Users\liejan\Desktop\Documents\Experiments\CE\logfiles
==== BEGIN === start of experiment (in seconds) : 167924.4109 ==========================================================================================
#Trial	Block	Probability	Cash	AltCash	LowerBound	UpperBound	Response	PresentationTime	ResponseTime	Advance
1	2	16.67	-1200	0	-200	-1200	1	246.56	247.51	0
2	2	16.67	-1200	0	-200	-700	2	248.55	250.41	0
3	2	16.67	-1200	0	-450	-700	1	251.45	253.8	0
4	2	16.67	-1200	0	-450	-575	2	254.84	256.66	0
5	2	16.67	-1200	0	-450	-512.5	2	257.7	260.3	0
6	2	16.67	-1200	0	-481.25	-512.5	1	261.34	262.32	0
7	2	16.67	-1200	0	-481.25	-512.5	1	263.36	271.52	0.5
8	2	16.67	-1200	0	-481.25	-512.5	2	272.56	273.67	1
9	2	33.33	-600	0	-200	-600	1	278.81	282.78	0
10	2	33.33	-600	0	-200	-400	2	283.82	284.69	0
11	2	33.33	-600	0	-300	-400	1	285.73	286.81	0
12	2	33.33	-600	0	-300	-350	2	287.85	288.82	0
13	2	33.33	-600	0	-300	-325	2	289.86	291.45	0
14	2	33.33	-600	0	-300	-312.5	2	292.5	294.43	0
15	2	33.33	-600	0	-300	-312.5	1	295.47	296.16	0.5
16	2	33.33	-600	0	-300	-312.5	2	297.2	298.53	1
17	2	33.33	-1200	-900	-900	-1000	2	303.18	315.09	0
18	2	33.33	-1200	-900	-950	-1000	1	316.13	320.71	0
19	2	33.33	-1200	-900	-975	-1000	1	321.75	323.25	0
20	2	33.33	-1200	-900	-987.5	-1000	1	324.29	325.19	0
21	2	33.33	-1200	-900	-987.5	-993.75	2	326.23	327.77	0
22	2	33.33	-1200	-900	-990.63	-993.75	1	328.81	331.73	0
23	2	33.33	-1200	-900	-990.63	-993.75	1	332.77	334.93	0.5
24	2	33.33	-1200	-900	-990.63	-993.75	2	335.98	337.7	1
25	2	33.33	-600	-300	-400	-600	1	342.7	348.56	0
26	2	33.33	-600	-300	-400	-500	2	349.6	350.77	0
27	2	33.33	-600	-300	-400	-450	2	351.81	353.02	0
28	2	33.33	-600	-300	-400	-425	2	354.06	356.29	0
29	2	33.33	-600	-300	-400	-412.5	2	357.34	358.45	0
30	2	33.33	-600	-300	-406.25	-412.5	1	359.49	360.36	0
31	2	33.33	-600	-300	-406.25	-412.5	1	361.4	362.71	0.5
32	2	33.33	-600	-300	-406.25	-412.5	2	363.75	365.2	1
33	2	83.33	-1200	0	0	-1000	2	369.17	379	0
34	2	83.33	-1200	0	-500	-1000	1	380.04	381	0
35	2	83.33	-1200	0	-500	-750	2	382.04	383.27	0
36	2	83.33	-1200	0	-625	-750	1	384.31	386.1	0
37	2	83.33	-1200	0	-687.5	-750	1	387.14	387.77	0
38	2	83.33	-1200	0	-718.75	-750	1	388.81	389.72	0
39	2	83.33	-1200	0	-718.75	-750	1	390.76	391.74	0.5
40	2	83.33	-1200	0	-718.75	-750	2	392.78	393.5	1
41	2	50	-1200	0	-600	-1200	1	398.25	405.48	0
42	2	50	-1200	0	-600	-900	2	406.52	407.08	0
43	2	50	-1200	0	-600	-750	2	408.12	409.01	0
44	2	50	-1200	0	-675	-750	1	410.05	412.52	0
45	2	50	-1200	0	-675	-712.5	2	413.56	414.6	0
46	2	50	-1200	0	-675	-693.75	2	415.64	418.99	0
47	2	50	-1200	0	-675	-693.75	1	420.03	420.64	0.5
48	2	50	-1200	0	-675	-693.75	2	421.69	423.08	1
49	2	33.33	-1200	0	0	-400	2	427.04	429.96	0
50	2	33.33	-1200	0	-200	-400	1	431	431.88	0
51	2	33.33	-1200	0	-300	-400	1	432.92	434.15	0
52	2	33.33	-1200	0	-350	-400	1	435.19	436.84	0
53	2	33.33	-1200	0	-375	-400	1	437.88	438.63	0
54	2	33.33	-1200	0	-387.5	-400	1	439.67	440.49	0
55	2	33.33	-1200	0	-387.5	-400	1	441.53	442.39	0.5
56	2	33.33	-1200	0	-387.5	-400	2	443.43	444.64	1
57	2	33.33	-1200	-600	-600	-800	2	449.33	452.16	0
58	2	33.33	-1200	-600	-600	-700	2	453.2	456.05	0
59	2	33.33	-1200	-600	-650	-700	1	457.09	460.2	0
60	2	33.33	-1200	-600	-675	-700	1	461.24	462.61	0
61	2	33.33	-1200	-600	-675	-687.5	2	463.65	464.68	0
62	2	33.33	-1200	-600	-681.25	-687.5	1	465.73	467.03	0
63	2	33.33	-1200	-600	-681.25	-687.5	1	468.07	468.58	0.5
64	2	33.33	-1200	-600	-681.25	-687.5	2	469.62	471.03	1
65	2	33.33	-1000	-400	-400	-600	2	474.9	481.61	0
66	2	33.33	-1000	-400	-500	-600	1	482.65	484.42	0
67	2	33.33	-1000	-400	-550	-600	1	485.46	486.73	0
68	2	33.33	-1000	-400	-575	-600	1	487.77	488.93	0
69	2	33.33	-1000	-400	-587.5	-600	1	489.97	490.96	0
70	2	33.33	-1000	-400	-593.75	-600	1	492.01	493.12	0
71	2	33.33	-1000	-400	-593.75	-600	1	494.16	494.87	0.5
72	2	33.33	-1000	-400	-593.75	-600	2	495.92	496.71	1
73	2	66.67	-1200	0	0	-800	2	501.32	505.76	0
74	2	66.67	-1200	0	-400	-800	1	506.8	508.23	0
75	2	66.67	-1200	0	-600	-800	1	509.28	513.02	0
76	2	66.67	-1200	0	-600	-700	2	514.06	514.78	0
77	2	66.67	-1200	0	-600	-650	2	515.82	517.09	0
78	2	66.67	-1200	0	-625	-650	1	518.13	518.37	0
79	2	66.67	-1200	0	-625	-650	1	519.41	521.74	0.5
80	2	66.67	-1200	0	-625	-650	2	522.78	524.23	1
81	1	50	1200	0	600	1200	2	529.43	534.32	0
82	1	50	1200	0	600	900	1	535.36	537.65	0
83	1	50	1200	0	600	750	1	538.69	541.03	0
84	1	50	1200	0	600	675	1	542.08	543.51	0
85	1	50	1200	0	637.5	675	2	544.56	547.11	0
86	1	50	1200	0	637.5	656.25	1	548.15	549.2	0
87	1	50	1200	0	637.5	656.25	1	550.24	551.07	0.5
88	1	50	1200	0	637.5	656.25	2	552.11	553.11	1
89	1	66.67	1200	0	0	800	1	557.86	564.5	0
90	1	66.67	1200	0	400	800	2	565.55	567.78	0
91	1	66.67	1200	0	400	600	1	568.83	570.59	0
92	1	66.67	1200	0	500	600	2	571.63	573.1	0
93	1	66.67	1200	0	550	600	2	574.15	575.25	0
94	1	66.67	1200	0	575	600	2	576.29	576.91	0
95	1	66.67	1200	0	575	600	1	577.95	578.25	0.5
96	1	66.67	1200	0	575	600	2	579.29	580.42	1
97	1	33.33	1200	0	400	1200	2	585.76	595.3	0
98	1	33.33	1200	0	400	800	1	596.35	597.21	0
99	1	33.33	1200	0	400	600	1	598.25	598.96	0
100	1	33.33	1200	0	500	600	2	600	603.54	0
101	1	33.33	1200	0	500	550	1	604.58	605.26	0
102	1	33.33	1200	0	525	550	2	606.31	607.12	0
103	1	33.33	1200	0	525	550	1	608.16	609.08	0.5
104	1	33.33	1200	0	525	550	2	610.12	611.42	1
105	1	33.33	1200	900	1000	1200	2	618.06	620.06	0
106	1	33.33	1200	900	1000	1100	1	621.1	623.27	0
107	1	33.33	1200	900	1000	1050	1	624.31	626.1	0
108	1	33.33	1200	900	1000	1025	1	627.14	629.18	0
109	1	33.33	1200	900	1012.5	1025	2	630.22	631.11	0
110	1	33.33	1200	900	1018.75	1025	2	632.15	633.14	0
111	1	33.33	1200	900	1018.75	1025	1	634.18	635.43	0.5
112	1	33.33	1200	900	1018.75	1025	2	636.47	638.97	1
113	1	16.67	1200	0	200	1200	2	643.5	647.43	0
114	1	16.67	1200	0	200	700	1	648.47	649.33	0
115	1	16.67	1200	0	200	450	1	650.38	655.79	0
116	1	16.67	1200	0	200	325	1	656.83	658.06	0
117	1	16.67	1200	0	262.5	325	2	659.1	659.54	0
118	1	16.67	1200	0	293.75	325	2	660.58	661.92	0
119	1	16.67	1200	0	293.75	325	1	662.96	663.77	0.5
120	1	16.67	1200	0	293.75	325	2	664.81	665.69	1
121	1	83.33	1200	0	0	1000	1	671.37	674.5	0
122	1	83.33	1200	0	500	1000	2	675.54	677.49	0
123	1	83.33	1200	0	750	1000	2	678.54	680.57	0
124	1	83.33	1200	0	875	1000	2	681.62	683.69	0
125	1	83.33	1200	0	875	937.5	1	684.74	685.28	0
126	1	83.33	1200	0	875	906.25	1	686.32	687.22	0
127	1	83.33	1200	0	875	906.25	1	688.26	689.95	0.5
128	1	83.33	1200	0	875	906.25	2	690.99	692.25	1
129	1	33.33	1200	600	800	1200	2	696.77	702.09	0
130	1	33.33	1200	600	800	1000	1	703.13	704.69	0
131	1	33.33	1200	600	800	900	1	705.73	708	0
132	1	33.33	1200	600	850	900	2	709.04	710.61	0
133	1	33.33	1200	600	875	900	2	711.66	712.9	0
134	1	33.33	1200	600	875	887.5	1	713.94	714.41	0
135	1	33.33	1200	600	875	887.5	1	715.45	716.68	0.5
136	1	33.33	1200	600	875	887.5	2	717.72	720.53	1
137	1	33.33	1000	400	600	1000	2	724.78	727.4	0
138	1	33.33	1000	400	600	800	1	728.44	732.49	0
139	1	33.33	1000	400	600	700	1	733.54	735.51	0
140	1	33.33	1000	400	650	700	2	736.55	737.65	0
141	1	33.33	1000	400	675	700	2	738.7	740.09	0
142	1	33.33	1000	400	687.5	700	2	741.13	742.16	0
143	1	33.33	1000	400	687.5	700	1	743.21	743.92	0.5
144	1	33.33	1000	400	687.5	700	2	744.96	745.78	1
145	1	33.33	600	300	400	600	2	749.57	752.17	0
146	1	33.33	600	300	400	500	1	753.21	754.12	0
147	1	33.33	600	300	400	450	1	755.17	758.75	0
148	1	33.33	600	300	425	450	2	759.79	761.18	0
149	1	33.33	600	300	425	437.5	1	762.22	769.04	0
150	1	33.33	600	300	431.25	437.5	2	770.08	771.1	0
151	1	33.33	600	300	431.25	437.5	1	772.14	773.57	0.5
152	1	33.33	600	300	431.25	437.5	2	774.61	775.32	1
153	1	33.33	600	0	200	600	2	778.95	783.11	0
154	1	33.33	600	0	200	400	1	784.15	785.01	0
155	1	33.33	600	0	300	400	2	786.05	788.23	0
156	1	33.33	600	0	300	350	1	789.27	790.37	0
157	1	33.33	600	0	325	350	2	791.41	793.05	0
158	1	33.33	600	0	337.5	350	2	794.09	795.44	0
159	1	33.33	600	0	337.5	350	1	796.49	796.81	0.5
160	1	33.33	600	0	337.5	350	2	797.85	798.8	1
