# Supplementary material for: Dopaminergic Drug Effects on Probability Weighting during Risky Decision Making
Source: eNeuro. 2018 Apr 6;5(2):ENEURO.0330-18.2018. doi: 10.1523/ENEURO.0330-18.2018 (PMC5889481; doi:10.1523/ENEURO.0330-18.2018)
Supplement: Extended Data 1 — Raw data and MATLAB code for the prospect theory parameter estimation procedure implemented in the study. The code includes scripts for the main parameter estimation steps, parameter recovery, and checking the quality of the estimation. Download Extended Data 1, ZIP file. [file sup_enu-eN-NWR-0330-17-s02.zip › ExtendedData/Data/taskCE_Exp_4_Ses_1.xlsx]

## Sheet: taskCE_Exp_4_Ses_1
=======================================================================================================================================================
***** CASH EQUIVALENT TASK ***** subject ID: Exp_4_Ses_1
***** 2012-03-19 12:54:48 ***** filename: taskCE_Exp_4_Ses_1.txt
=======================================================================================================================================================
Block: 0 = practice, 1 = first session, 2 = second session
Order of blocks: 1 (1 = WINS - LOSSES, 2 = LOSSES - WINS)
Output directory: C:\Documents and Settings\liejan\My Documents\Experiments\CE\logfiles
==== BEGIN === start of experiment (in seconds) : 601.0745 ==========================================================================================
#Trial	Block	Probability	Cash	AltCash	LowerBound	UpperBound	Response	PresentationTime	ResponseTime	Advance
1	1	33.33	1000	400	600	1000	2	195.31	199.95	0
2	1	33.33	1000	400	600	800	1	200.95	203.06	0
3	1	33.33	1000	400	600	700	1	204.07	208.23	0
4	1	33.33	1000	400	650	700	2	209.23	211.44	0
5	1	33.33	1000	400	675	700	2	212.45	216.3	0
6	1	33.33	1000	400	687.5	700	2	217.31	220.12	0
7	1	33.33	1000	400	687.5	700	1	221.12	226.97	0.5
8	1	33.33	1000	400	687.5	700	2	227.98	231.14	1
9	1	33.33	600	300	300	400	1	248.33	253.5	0
10	1	33.33	600	300	350	400	2	254.51	256.81	0
11	1	33.33	600	300	375	400	2	257.82	262.8	0
12	1	33.33	600	300	387.5	400	2	263.81	266.92	0
13	1	33.33	600	300	393.75	400	2	267.93	269.44	0
14	1	33.33	600	300	396.88	400	2	270.44	272.15	0
15	1	33.33	600	300	396.88	400	1	273.15	277.24	0.5
16	1	33.33	600	300	396.88	400	2	278.24	279.77	1
17	1	83.33	1200	0	1000	1200	2	296.65	302.7	0
18	1	83.33	1200	0	1000	1100	1	303.71	306.09	0
19	1	83.33	1200	0	1000	1050	1	307.1	310.9	0
20	1	83.33	1200	0	1000	1025	1	311.91	313.32	0
21	1	83.33	1200	0	1000	1012.5	1	314.33	316.25	0
22	1	83.33	1200	0	1000	1006.25	1	317.26	318.89	0
23	1	83.33	1200	0	1000	1006.25	1	319.9	322.75	0.5
24	1	83.33	1200	0	1000	1006.25	2	323.75	326.61	1
25	1	33.33	1200	600	800	1200	2	343.83	348.52	0
26	1	33.33	1200	600	800	1000	1	349.53	351.06	0
27	1	33.33	1200	600	800	900	1	352.06	354.08	0
28	1	33.33	1200	600	850	900	2	355.08	357.43	0
29	1	33.33	1200	600	875	900	2	358.43	360.73	0
30	1	33.33	1200	600	887.5	900	2	361.74	362.96	0
31	1	33.33	1200	600	887.5	900	1	363.97	366.66	0.5
32	1	33.33	1200	600	887.5	900	2	367.66	368.87	1
33	1	33.33	600	0	200	600	2	382.26	386.1	0
34	1	33.33	600	0	200	400	1	387.1	389.34	0
35	1	33.33	600	0	200	300	1	390.34	392.7	0
36	1	33.33	600	0	200	250	1	393.7	399.43	0
37	1	33.33	600	0	200	225	1	400.43	401.81	0
38	1	33.33	600	0	200	212.5	1	402.82	403.89	0
39	1	33.33	600	0	200	212.5	1	404.9	405.73	0.5
40	1	33.33	600	0	200	212.5	2	406.74	407.99	1
41	1	33.33	1200	0	400	1200	2	419.94	426.95	0
42	1	33.33	1200	0	400	800	1	427.95	430.87	0
43	1	33.33	1200	0	400	600	1	431.87	436.03	0
44	1	33.33	1200	0	500	600	2	437.03	438.43	0
45	1	33.33	1200	0	550	600	2	439.44	446.81	0
46	1	33.33	1200	0	575	600	2	447.82	449.75	0
47	1	33.33	1200	0	575	600	1	450.76	452.83	0.5
48	1	33.33	1200	0	575	600	2	453.83	455.12	1
49	1	16.67	1200	0	200	1200	2	470.78	479.71	0
50	1	16.67	1200	0	200	700	1	480.72	483.49	0
51	1	16.67	1200	0	200	450	1	484.5	485.79	0
52	1	16.67	1200	0	200	325	1	486.79	488.73	0
53	1	16.67	1200	0	262.5	325	2	489.74	494.41	0
54	1	16.67	1200	0	293.75	325	2	495.42	496.55	0
55	1	16.67	1200	0	293.75	325	1	497.56	499.04	0.5
56	1	16.67	1200	0	293.75	325	2	500.05	501.61	1
57	1	33.33	1200	900	1000	1200	2	513.61	517.73	0
58	1	33.33	1200	900	1000	1100	1	518.73	523.61	0
59	1	33.33	1200	900	1050	1100	2	524.61	531.37	0
60	1	33.33	1200	900	1050	1075	1	532.37	537.38	0
61	1	33.33	1200	900	1050	1062.5	1	538.38	540.73	0
62	1	33.33	1200	900	1050	1056.25	1	541.73	545.11	0
63	1	33.33	1200	900	1050	1056.25	1	546.11	549.29	0.5
64	1	33.33	1200	900	1050	1056.25	2	550.29	553.6	1
65	1	66.67	1200	0	0	800	1	568.57	582.39	0
66	1	66.67	1200	0	400	800	2	583.4	588.68	0
67	1	66.67	1200	0	600	800	2	589.69	595.65	0
68	1	66.67	1200	0	600	700	1	596.65	598.14	0
69	1	66.67	1200	0	650	700	2	599.14	600.81	0
70	1	66.67	1200	0	675	700	2	601.81	603.4	0
71	1	66.67	1200	0	675	700	1	604.41	606.13	0.5
72	1	66.67	1200	0	675	700	2	607.13	608.24	1
73	1	50	1200	0	0	600	1	617.51	623.79	0
74	1	50	1200	0	300	600	2	624.8	626.82	0
75	1	50	1200	0	450	600	2	627.83	628.91	0
76	1	50	1200	0	525	600	2	629.92	633.9	0
77	1	50	1200	0	562.5	600	2	634.9	640.5	0
78	1	50	1200	0	581.25	600	2	641.5	642.87	0
79	1	50	1200	0	581.25	600	1	643.88	645.28	0.5
80	1	50	1200	0	581.25	600	2	646.29	648.03	1
81	2	33.33	-1200	-900	-900	-1000	2	660.47	669.98	0
82	2	33.33	-1200	-900	-950	-1000	1	670.98	682.95	0
83	2	33.33	-1200	-900	-975	-1000	1	683.96	686.94	0
84	2	33.33	-1200	-900	-987.5	-1000	1	687.95	690.48	0
85	2	33.33	-1200	-900	-993.75	-1000	1	691.48	694.64	0
86	2	33.33	-1200	-900	-996.88	-1000	1	695.64	696.67	0
87	2	33.33	-1200	-900	-996.88	-1000	1	697.68	702.55	0.5
88	2	33.33	-1200	-900	-996.88	-1000	2	703.56	707.75	1
89	2	33.33	-1200	0	-400	-1200	1	717.04	731.37	0
90	2	33.33	-1200	0	-400	-800	2	732.37	734.81	0
91	2	33.33	-1200	0	-600	-800	1	735.81	744.77	0
92	2	33.33	-1200	0	-600	-700	2	745.78	747.28	0
93	2	33.33	-1200	0	-650	-700	1	748.28	758.34	0
94	2	33.33	-1200	0	-675	-700	1	759.35	762.75	0
95	2	33.33	-1200	0	-675	-700	1	763.76	765.89	0.5
96	2	33.33	-1200	0	-675	-700	2	766.89	768.1	1
97	2	33.33	-1000	-400	-600	-1000	1	796.54	801.03	0
98	2	33.33	-1000	-400	-600	-800	2	802.04	814.63	0
99	2	33.33	-1000	-400	-600	-700	2	815.64	822.23	0
100	2	33.33	-1000	-400	-650	-700	1	823.24	828	0
101	2	33.33	-1000	-400	-675	-700	1	829	830.99	0
102	2	33.33	-1000	-400	-687.5	-700	1	832	833.04	0
103	2	33.33	-1000	-400	-687.5	-700	1	834.04	838.01	0.5
104	2	33.33	-1000	-400	-687.5	-700	2	839.02	842.89	1
105	2	33.33	-600	-300	-400	-600	1	867.77	875.49	0
106	2	33.33	-600	-300	-400	-500	2	876.5	878.42	0
107	2	33.33	-600	-300	-450	-500	1	879.43	883.13	0
108	2	33.33	-600	-300	-450	-475	2	884.13	886.03	0
109	2	33.33	-600	-300	-450	-462.5	2	887.03	888.7	0
110	2	33.33	-600	-300	-450	-456.25	2	889.71	890.6	0
111	2	33.33	-600	-300	-450	-456.25	1	891.6	893.59	0.5
112	2	33.33	-600	-300	-450	-456.25	2	894.59	899.2	1
113	2	50	-1200	0	-600	-1200	1	907.28	924.58	0
114	2	50	-1200	0	-600	-900	2	925.59	927.93	0
115	2	50	-1200	0	-600	-750	2	928.94	930.35	0
116	2	50	-1200	0	-600	-675	2	931.35	932.24	0
117	2	50	-1200	0	-600	-637.5	2	933.25	933.88	0
118	2	50	-1200	0	-600	-618.75	2	934.89	935.76	0
119	2	50	-1200	0	-600	-618.75	1	936.76	938.43	0.5
120	2	50	-1200	0	-600	-618.75	2	939.43	940.88	1
121	2	66.67	-1200	0	-800	-1200	1	956.88	962.5	0
122	2	66.67	-1200	0	-800	-1000	2	963.51	967.73	0
123	2	66.67	-1200	0	-800	-900	2	968.74	985.08	0
124	2	66.67	-1200	0	-850	-900	1	986.09	994.34	0
125	2	66.67	-1200	0	-850	-875	2	995.35	1002.02	0
126	2	66.67	-1200	0	-850	-862.5	2	1003.03	1004	0
127	2	66.67	-1200	0	-850	-862.5	1	1005.01	1007.02	0.5
128	2	66.67	-1200	0	-850	-862.5	2	1008.03	1008.88	1
129	2	33.33	-1200	-600	-600	-800	2	1019.76	1030.84	0
130	2	33.33	-1200	-600	-700	-800	1	1031.84	1035.54	0
131	2	33.33	-1200	-600	-750	-800	1	1036.54	1037.42	0
132	2	33.33	-1200	-600	-775	-800	1	1038.42	1039.63	0
133	2	33.33	-1200	-600	-787.5	-800	1	1040.63	1041.36	0
134	2	33.33	-1200	-600	-793.75	-800	1	1042.37	1042.91	0
135	2	33.33	-1200	-600	-793.75	-800	1	1043.91	1045.72	0.5
136	2	33.33	-1200	-600	-793.75	-800	2	1046.73	1052.81	1
137	2	16.67	-1200	0	-200	-1200	1	1072.34	1072.73	0
138	2	16.67	-1200	0	-200	-700	2	1073.74	1075.3	0
139	2	16.67	-1200	0	-200	-450	2	1076.3	1084.74	0
140	2	16.67	-1200	0	-200	-325	2	1085.74	1096.88	0
141	2	16.67	-1200	0	-262.5	-325	1	1097.89	1100.35	0
142	2	16.67	-1200	0	-293.75	-325	1	1101.36	1101.78	0
143	2	16.67	-1200	0	-293.75	-325	1	1102.78	1103.74	0.5
144	2	16.67	-1200	0	-293.75	-325	2	1104.74	1106.35	1
145	2	33.33	-600	0	0	-200	2	1123.09	1140.32	0
146	2	33.33	-600	0	-100	-200	1	1141.33	1156.51	0
147	2	33.33	-600	0	-150	-200	1	1157.52	1164.18	0
148	2	33.33	-600	0	-175	-200	1	1165.18	1166.16	0
149	2	33.33	-600	0	-187.5	-200	1	1167.17	1167.88	0
150	2	33.33	-600	0	-193.75	-200	1	1168.89	1169.35	0
151	2	33.33	-600	0	-193.75	-200	1	1170.35	1171.74	0.5
152	2	33.33	-600	0	-193.75	-200	2	1172.74	1175.23	1
153	2	83.33	-1200	0	-1000	-1200	1	1187.93	1193.69	0
154	2	83.33	-1200	0	-1000	-1100	2	1194.69	1196.37	0
155	2	83.33	-1200	0	-1050	-1100	1	1197.37	1205.17	0
156	2	83.33	-1200	0	-1075	-1100	1	1206.17	1207.54	0
157	2	83.33	-1200	0	-1087.5	-1100	1	1208.54	1212.37	0
158	2	83.33	-1200	0	-1087.5	-1093.75	2	1213.37	1213.81	0
159	2	83.33	-1200	0	-1087.5	-1093.75	1	1214.81	1218.28	0.5
160	2	83.33	-1200	0	-1087.5	-1093.75	2	1219.29	1222.98	1
