# Supplementary material for: Dopaminergic Drug Effects on Probability Weighting during Risky Decision Making
Source: eNeuro. 2018 Apr 6;5(2):ENEURO.0330-18.2018. doi: 10.1523/ENEURO.0330-18.2018 (PMC5889481; doi:10.1523/ENEURO.0330-18.2018)
Supplement: Extended Data 1 — Raw data and MATLAB code for the prospect theory parameter estimation procedure implemented in the study. The code includes scripts for the main parameter estimation steps, parameter recovery, and checking the quality of the estimation. Download Extended Data 1, ZIP file. [file sup_enu-eN-NWR-0330-17-s02.zip › ExtendedData/Data/taskCE_Exp_4_Ses_2.xlsx]

## Sheet: taskCE_Exp_4_Ses_2
=======================================================================================================================================================
***** CASH EQUIVALENT TASK ***** subject ID: Exp_4_Ses_2
***** 2012-03-27 12:51:56 ***** filename: taskCE_Exp_4_Ses_2.txt
=======================================================================================================================================================
Block: 0 = practice, 1 = first session, 2 = second session
Order of blocks: 2 (1 = WINS - LOSSES, 2 = LOSSES - WINS)
Output directory: C:\Documents and Settings\liejan\My Documents\Experiments\CE\logfiles
==== BEGIN === start of experiment (in seconds) : 1585.767 ==========================================================================================
#Trial	Block	Probability	Cash	AltCash	LowerBound	UpperBound	Response	PresentationTime	ResponseTime	Advance
1	2	33.33	-600	0	-200	-600	1	95.68	99.29	0
2	2	33.33	-600	0	-200	-400	2	100.3	103.25	0
3	2	33.33	-600	0	-200	-300	2	104.26	109.09	0
4	2	33.33	-600	0	-250	-300	1	110.09	114.8	0
5	2	33.33	-600	0	-275	-300	1	115.8	119.83	0
6	2	33.33	-600	0	-287.5	-300	1	120.84	124.21	0
7	2	33.33	-600	0	-287.5	-300	1	125.21	126.69	0.5
8	2	33.33	-600	0	-287.5	-300	2	127.69	129.67	1
9	2	16.67	-1200	0	-200	-1200	1	143.97	144.68	0
10	2	16.67	-1200	0	-200	-700	2	145.68	151.1	0
11	2	16.67	-1200	0	-450	-700	1	152.11	155.49	0
12	2	16.67	-1200	0	-575	-700	1	156.5	160.47	0
13	2	16.67	-1200	0	-575	-637.5	2	161.47	163.56	0
14	2	16.67	-1200	0	-575	-606.25	2	164.56	165.93	0
15	2	16.67	-1200	0	-575	-606.25	1	166.94	170.03	0.5
16	2	16.67	-1200	0	-575	-606.25	2	171.03	171.95	1
17	2	66.67	-1200	0	-800	-1200	1	181.42	195.35	0
18	2	66.67	-1200	0	-800	-1000	2	196.35	201	0
19	2	66.67	-1200	0	-800	-900	2	202	204.48	0
20	2	66.67	-1200	0	-850	-900	1	205.49	206.61	0
21	2	66.67	-1200	0	-875	-900	1	207.62	209.81	0
22	2	66.67	-1200	0	-887.5	-900	1	210.82	213.96	0
23	2	66.67	-1200	0	-887.5	-900	2	214.96	218.4	0
24	2	66.67	-1200	0	-887.5	-900	2	219.4	223	0
25	2	66.67	-1200	0	-800	-1200	1	224.01	233.89	0
26	2	66.67	-1200	0	-800	-1000	2	234.9	237.49	0
27	2	66.67	-1200	0	-800	-900	2	238.5	242.37	0
28	2	66.67	-1200	0	-800	-850	2	243.38	248.91	0
29	2	66.67	-1200	0	-800	-825	2	249.92	253.27	0
30	2	66.67	-1200	0	-812.5	-825	1	254.27	258.56	0
31	2	66.67	-1200	0	-812.5	-825	1	259.57	261.89	0.5
32	2	66.67	-1200	0	-812.5	-825	2	262.9	264.76	1
33	2	50	-1200	0	-600	-1200	1	275.1	279.02	0
34	2	50	-1200	0	-600	-900	2	280.02	283.45	0
35	2	50	-1200	0	-600	-750	2	284.46	288.09	0
36	2	50	-1200	0	-600	-675	2	289.1	290.5	0
37	2	50	-1200	0	-600	-637.5	2	291.5	293.2	0
38	2	50	-1200	0	-618.75	-637.5	1	294.21	301.62	0
39	2	50	-1200	0	-618.75	-637.5	1	302.62	304.16	0.5
40	2	50	-1200	0	-618.75	-637.5	2	305.17	306.39	1
41	2	83.33	-1200	0	0	-1000	2	319.41	322.69	0
42	2	83.33	-1200	0	-500	-1000	1	323.69	326.25	0
43	2	83.33	-1200	0	-750	-1000	1	327.25	328.94	0
44	2	83.33	-1200	0	-875	-1000	1	329.94	331.42	0
45	2	83.33	-1200	0	-937.5	-1000	1	332.42	337.65	0
46	2	83.33	-1200	0	-968.75	-1000	1	338.65	340.39	0
47	2	83.33	-1200	0	-968.75	-1000	1	341.4	342.63	0.5
48	2	83.33	-1200	0	-968.75	-1000	2	343.64	345.57	1
49	2	33.33	-1200	-600	-800	-1200	1	360.19	365.73	0
50	2	33.33	-1200	-600	-800	-1000	2	366.73	371.5	0
51	2	33.33	-1200	-600	-800	-900	2	372.51	377.44	0
52	2	33.33	-1200	-600	-800	-850	2	378.45	381.27	0
53	2	33.33	-1200	-600	-825	-850	1	382.28	387.82	0
54	2	33.33	-1200	-600	-837.5	-850	1	388.83	390.19	0
55	2	33.33	-1200	-600	-837.5	-850	1	391.2	392.39	0.5
56	2	33.33	-1200	-600	-837.5	-850	2	393.4	395.9	1
57	2	33.33	-600	-300	-400	-600	1	410.96	422.85	0
58	2	33.33	-600	-300	-400	-500	2	423.85	426.25	0
59	2	33.33	-600	-300	-400	-450	2	427.26	429.25	0
60	2	33.33	-600	-300	-425	-450	1	430.26	442.57	0
61	2	33.33	-600	-300	-437.5	-450	1	443.57	444.37	0
62	2	33.33	-600	-300	-443.75	-450	1	445.37	446.56	0
63	2	33.33	-600	-300	-443.75	-450	1	447.56	453.25	0.5
64	2	33.33	-600	-300	-443.75	-450	2	454.26	455.38	1
65	2	33.33	-1200	-900	-1000	-1200	1	473.46	477.81	0
66	2	33.33	-1200	-900	-1000	-1100	2	478.81	481.37	0
67	2	33.33	-1200	-900	-1000	-1050	2	482.38	485.62	0
68	2	33.33	-1200	-900	-1000	-1025	2	486.63	488.77	0
69	2	33.33	-1200	-900	-1012.5	-1025	1	489.77	501.32	0
70	2	33.33	-1200	-900	-1018.75	-1025	1	502.33	503.65	0
71	2	33.33	-1200	-900	-1018.75	-1025	1	504.66	509.3	0.5
72	2	33.33	-1200	-900	-1018.75	-1025	2	510.31	512.01	1
73	2	33.33	-1200	0	-400	-1200	1	541.69	547.79	0
74	2	33.33	-1200	0	-400	-800	2	548.79	553.4	0
75	2	33.33	-1200	0	-400	-600	2	554.4	556.84	0
76	2	33.33	-1200	0	-500	-600	1	557.84	563.1	0
77	2	33.33	-1200	0	-550	-600	1	564.1	568.78	0
78	2	33.33	-1200	0	-575	-600	1	569.78	570.78	0
79	2	33.33	-1200	0	-575	-600	1	571.78	574.74	0.5
80	2	33.33	-1200	0	-575	-600	1	575.74	581.52	0
81	2	33.33	-1200	0	-400	-1200	1	582.53	583.64	0
82	2	33.33	-1200	0	-400	-800	2	584.65	585.75	0
83	2	33.33	-1200	0	-600	-800	1	586.75	588.61	0
84	2	33.33	-1200	0	-600	-700	2	589.62	598.47	0
85	2	33.33	-1200	0	-650	-700	1	599.48	601.75	0
86	2	33.33	-1200	0	-675	-700	1	602.76	606.37	0
87	2	33.33	-1200	0	-675	-700	1	607.38	608.38	0.5
88	2	33.33	-1200	0	-675	-700	2	609.38	614.08	1
89	2	33.33	-1000	-400	-600	-1000	1	623.59	633.18	0
90	2	33.33	-1000	-400	-600	-800	2	634.18	640.61	0
91	2	33.33	-1000	-400	-600	-700	2	641.61	643.87	0
92	2	33.33	-1000	-400	-650	-700	1	644.87	647.73	0
93	2	33.33	-1000	-400	-650	-675	2	648.73	655.69	0
94	2	33.33	-1000	-400	-650	-662.5	2	656.69	658.16	0
95	2	33.33	-1000	-400	-650	-662.5	2	659.17	662.94	0
96	2	33.33	-1000	-400	-650	-662.5	2	663.94	677.13	0
97	2	33.33	-1000	-400	-400	-600	2	678.13	686.9	0
98	2	33.33	-1000	-400	-500	-600	1	687.9	690.18	0
99	2	33.33	-1000	-400	-550	-600	1	691.19	694.98	0
100	2	33.33	-1000	-400	-575	-600	1	695.99	697.54	0
101	2	33.33	-1000	-400	-587.5	-600	1	698.55	706.76	0
102	2	33.33	-1000	-400	-593.75	-600	1	707.77	709.66	0
103	2	33.33	-1000	-400	-593.75	-600	1	710.67	713.39	0.5
104	2	33.33	-1000	-400	-593.75	-600	2	714.4	718.94	1
105	1	66.67	1200	0	0	800	1	730.24	733.1	0
106	1	66.67	1200	0	400	800	2	734.11	737.89	0
107	1	66.67	1200	0	400	600	1	738.89	745.32	0
108	1	66.67	1200	0	500	600	2	746.32	758.47	0
109	1	66.67	1200	0	550	600	2	759.48	761.12	0
110	1	66.67	1200	0	575	600	2	762.12	780.66	0
111	1	66.67	1200	0	575	600	1	781.67	784.61	0.5
112	1	66.67	1200	0	575	600	2	785.61	787.11	1
113	1	83.33	1200	0	0	1000	1	821.43	823.47	0
114	1	83.33	1200	0	500	1000	2	824.47	826.76	0
115	1	83.33	1200	0	750	1000	2	827.76	834.29	0
116	1	83.33	1200	0	750	875	1	835.3	836.91	0
117	1	83.33	1200	0	750	812.5	1	837.91	840.31	0
118	1	83.33	1200	0	781.25	812.5	2	841.31	844.39	0
119	1	83.33	1200	0	781.25	812.5	1	845.39	850.75	0.5
120	1	83.33	1200	0	781.25	812.5	2	851.75	853.48	1
121	1	33.33	1200	600	600	800	1	873.76	875.16	0
122	1	33.33	1200	600	700	800	2	876.17	881.52	0
123	1	33.33	1200	600	750	800	2	882.52	886.69	0
124	1	33.33	1200	600	775	800	2	887.7	899.09	0
125	1	33.33	1200	600	787.5	800	2	900.1	901.6	0
126	1	33.33	1200	600	793.75	800	2	902.61	907.19	0
127	1	33.33	1200	600	793.75	800	1	908.19	909.25	0.5
128	1	33.33	1200	600	793.75	800	2	910.26	913.04	1
129	1	16.67	1200	0	0	200	1	957.94	965.41	0
130	1	16.67	1200	0	100	200	2	966.41	970.66	0
131	1	16.67	1200	0	150	200	2	971.66	973.96	0
132	1	16.67	1200	0	175	200	2	974.97	977.55	0
133	1	16.67	1200	0	187.5	200	2	978.55	981.55	0
134	1	16.67	1200	0	193.75	200	2	982.55	984.81	0
135	1	16.67	1200	0	193.75	200	1	985.81	989.09	0.5
136	1	16.67	1200	0	193.75	200	2	990.09	991.31	1
137	1	33.33	600	0	0	200	1	1007.79	1026.85	0
138	1	33.33	600	0	100	200	2	1027.85	1029.24	0
139	1	33.33	600	0	150	200	2	1030.25	1030.91	0
140	1	33.33	600	0	175	200	2	1031.92	1032.43	0
141	1	33.33	600	0	187.5	200	2	1033.44	1035.2	0
142	1	33.33	600	0	193.75	200	2	1036.21	1037.84	0
143	1	33.33	600	0	193.75	200	1	1038.85	1040.08	0.5
144	1	33.33	600	0	193.75	200	2	1041.09	1042.08	1
145	1	33.33	1000	400	600	1000	2	1053.71	1072.34	0
146	1	33.33	1000	400	600	800	1	1073.35	1079.97	0
147	1	33.33	1000	400	600	700	1	1080.97	1083.81	0
148	1	33.33	1000	400	650	700	2	1084.81	1086.64	0
149	1	33.33	1000	400	675	700	2	1087.64	1090.41	0
150	1	33.33	1000	400	687.5	700	2	1091.41	1094.14	0
151	1	33.33	1000	400	687.5	700	1	1095.15	1096.36	0.5
152	1	33.33	1000	400	687.5	700	2	1097.36	1099.01	1
153	1	33.33	1200	900	1000	1200	2	1125.83	1129.72	0
154	1	33.33	1200	900	1000	1100	1	1130.72	1136.86	0
155	1	33.33	1200	900	1000	1050	1	1137.87	1144.31	0
156	1	33.33	1200	900	1000	1025	1	1145.31	1146.64	0
157	1	33.33	1200	900	1012.5	1025	2	1147.64	1150.73	0
158	1	33.33	1200	900	1018.75	1025	2	1151.73	1156.77	0
159	1	33.33	1200	900	1018.75	1025	1	1157.78	1160.62	0.5
160	1	33.33	1200	900	1018.75	1025	2	1161.63	1163.72	1
161	1	33.33	600	300	400	600	2	1173.48	1190.36	0
162	1	33.33	600	300	400	500	1	1191.36	1192.8	0
163	1	33.33	600	300	400	450	1	1193.81	1199.58	0
164	1	33.33	600	300	425	450	2	1200.59	1221.24	0
165	1	33.33	600	300	437.5	450	2	1222.24	1223.98	0
166	1	33.33	600	300	443.75	450	2	1224.98	1226.32	0
167	1	33.33	600	300	443.75	450	1	1227.32	1228.63	0.5
168	1	33.33	600	300	443.75	450	2	1229.63	1230.61	1
169	1	33.33	1200	0	0	400	1	1242.36	1269.23	0
170	1	33.33	1200	0	200	400	2	1270.24	1271.33	0
171	1	33.33	1200	0	300	400	2	1272.34	1275.19	0
172	1	33.33	1200	0	350	400	2	1276.2	1277.28	0
173	1	33.33	1200	0	375	400	2	1278.29	1278.98	0
174	1	33.33	1200	0	387.5	400	2	1279.98	1282.65	0
175	1	33.33	1200	0	387.5	400	1	1283.66	1291.79	0.5
176	1	33.33	1200	0	387.5	400	2	1292.79	1294.91	1
177	1	50	1200	0	0	600	1	1302.59	1310.46	0
178	1	50	1200	0	300	600	2	1311.46	1313.11	0
179	1	50	1200	0	450	600	2	1314.12	1315.39	0
180	1	50	1200	0	525	600	2	1316.4	1316.99	0
181	1	50	1200	0	562.5	600	2	1317.99	1318.71	0
182	1	50	1200	0	581.25	600	2	1319.72	1320.4	0
183	1	50	1200	0	581.25	600	1	1321.41	1322.93	0.5
184	1	50	1200	0	581.25	600	2	1323.93	1325.42	1
