# Supplementary material for: Dopaminergic Drug Effects on Probability Weighting during Risky Decision Making
Source: eNeuro. 2018 Apr 6;5(2):ENEURO.0330-18.2018. doi: 10.1523/ENEURO.0330-18.2018 (PMC5889481; doi:10.1523/ENEURO.0330-18.2018)
Supplement: Extended Data 1 — Raw data and MATLAB code for the prospect theory parameter estimation procedure implemented in the study. The code includes scripts for the main parameter estimation steps, parameter recovery, and checking the quality of the estimation. Download Extended Data 1, ZIP file. [file sup_enu-eN-NWR-0330-17-s02.zip › ExtendedData/Data/taskCE_Exp_50_Ses_1.xlsx]

## Sheet: taskCE_Exp_50_Ses_1
=======================================================================================================================================================
***** CASH EQUIVALENT TASK ***** subject ID: Exp_50_Ses_1
***** 2013-03-08 13:16:37 ***** filename: taskCE_Exp_50_Ses_1.txt
=======================================================================================================================================================
Block: 0 = practice, 1 = first session, 2 = second session
Order of blocks: 2 (1 = WINS - LOSSES, 2 = LOSSES - WINS)
Output directory: C:\Users\liejan\Desktop\Documents\Experiments\CE\logfiles
==== BEGIN === start of experiment (in seconds) : 26154.632 ==========================================================================================
#Trial	Block	Probability	Cash	AltCash	LowerBound	UpperBound	Response	PresentationTime	ResponseTime	Advance
1	2	16.67	-1200	0	-200	-1200	1	383.96	386.59	0
2	2	16.67	-1200	0	-200	-700	2	387.67	389.82	0
3	2	16.67	-1200	0	-200	-450	2	390.89	393.23	0
4	2	16.67	-1200	0	-200	-325	2	394.31	397.15	0
5	2	16.67	-1200	0	-262.5	-325	1	398.23	401.24	0
6	2	16.67	-1200	0	-262.5	-293.75	2	402.31	405.86	0
7	2	16.67	-1200	0	-262.5	-293.75	1	406.93	408.76	0.5
8	2	16.67	-1200	0	-262.5	-293.75	2	409.83	412.25	1
9	2	33.33	-600	0	0	-200	2	420.27	422.03	0
10	2	33.33	-600	0	-100	-200	1	423.11	426.07	0
11	2	33.33	-600	0	-100	-150	2	427.15	432.3	0
12	2	33.33	-600	0	-125	-150	1	433.37	434.88	0
13	2	33.33	-600	0	-137.5	-150	1	435.95	440.91	0
14	2	33.33	-600	0	-137.5	-143.75	2	441.99	443.38	0
15	2	33.33	-600	0	-137.5	-143.75	1	444.46	446.02	0.5
16	2	33.33	-600	0	-137.5	-143.75	2	447.1	448.26	1
17	2	66.67	-1200	0	-800	-1200	1	459.91	465.38	0
18	2	66.67	-1200	0	-800	-1000	2	466.46	468.7	0
19	2	66.67	-1200	0	-800	-900	2	469.78	472.18	0
20	2	66.67	-1200	0	-800	-850	2	473.25	477.76	0
21	2	66.67	-1200	0	-800	-825	2	478.83	480.71	0
22	2	66.67	-1200	0	-800	-812.5	2	481.79	484.37	0
23	2	66.67	-1200	0	-800	-812.5	1	485.44	487.2	0.5
24	2	66.67	-1200	0	-800	-812.5	2	488.27	489.41	1
25	2	33.33	-1200	-600	-800	-1200	1	499.63	514.06	0
26	2	33.33	-1200	-600	-800	-1000	2	515.14	517.85	0
27	2	33.33	-1200	-600	-800	-900	2	518.93	522.33	0
28	2	33.33	-1200	-600	-850	-900	1	523.41	526.59	0
29	2	33.33	-1200	-600	-850	-875	2	527.66	531.05	0
30	2	33.33	-1200	-600	-850	-862.5	2	532.12	537.04	0
31	2	33.33	-1200	-600	-850	-862.5	2	538.11	543.14	0
32	2	33.33	-1200	-600	-850	-862.5	2	544.22	545.64	0
33	2	33.33	-1200	-600	-800	-1200	1	546.72	549.94	0
34	2	33.33	-1200	-600	-800	-1000	2	551.02	555.57	0
35	2	33.33	-1200	-600	-800	-900	2	556.64	559.65	0
36	2	33.33	-1200	-600	-850	-900	1	560.72	562.02	0
37	2	33.33	-1200	-600	-875	-900	1	563.1	566.61	0
38	2	33.33	-1200	-600	-875	-887.5	2	567.69	568.93	0
39	2	33.33	-1200	-600	-875	-887.5	2	570.01	571.8	0
40	2	33.33	-1200	-600	-875	-887.5	2	572.87	576.48	0
41	2	33.33	-1200	-600	-800	-1200	1	577.55	582.28	0
42	2	33.33	-1200	-600	-800	-1000	2	583.35	585.39	0
43	2	33.33	-1200	-600	-800	-900	2	586.46	588.33	0
44	2	33.33	-1200	-600	-850	-900	1	589.41	593.02	0
45	2	33.33	-1200	-600	-850	-875	2	594.1	595.99	0
46	2	33.33	-1200	-600	-862.5	-875	1	597.06	598.96	0
47	2	33.33	-1200	-600	-862.5	-875	1	600.03	602.95	0.5
48	2	33.33	-1200	-600	-862.5	-875	2	604.02	605.7	1
49	2	33.33	-1000	-400	-600	-1000	1	610.87	613.53	0
50	2	33.33	-1000	-400	-600	-800	2	614.61	616.48	0
51	2	33.33	-1000	-400	-600	-700	2	617.55	619.04	0
52	2	33.33	-1000	-400	-650	-700	1	620.11	625.81	0
53	2	33.33	-1000	-400	-675	-700	1	626.89	629.65	0
54	2	33.33	-1000	-400	-687.5	-700	1	630.73	632.04	0
55	2	33.33	-1000	-400	-687.5	-700	1	633.12	637.66	0.5
56	2	33.33	-1000	-400	-687.5	-700	2	638.73	643.18	1
57	2	33.33	-1200	0	0	-400	2	647.95	652.88	0
58	2	33.33	-1200	0	-200	-400	1	653.96	660.76	0
59	2	33.33	-1200	0	-300	-400	1	661.83	662.58	0
60	2	33.33	-1200	0	-350	-400	1	663.65	664.85	0
61	2	33.33	-1200	0	-375	-400	1	665.92	667.1	0
62	2	33.33	-1200	0	-387.5	-400	1	668.17	669.22	0
63	2	33.33	-1200	0	-387.5	-400	1	670.29	674.35	0.5
64	2	33.33	-1200	0	-387.5	-400	2	675.42	677	1
65	2	50	-1200	0	0	-600	2	685.59	699.6	0
66	2	50	-1200	0	-300	-600	1	700.68	704.37	0
67	2	50	-1200	0	-450	-600	1	705.44	706.42	0
68	2	50	-1200	0	-525	-600	1	707.49	708.66	0
69	2	50	-1200	0	-562.5	-600	1	709.73	710.99	0
70	2	50	-1200	0	-581.25	-600	1	712.06	712.55	0
71	2	50	-1200	0	-581.25	-600	1	713.62	714.17	0.5
72	2	50	-1200	0	-581.25	-600	2	715.24	716.3	1
73	2	33.33	-1200	-900	-1000	-1200	1	725.78	744.07	0
74	2	33.33	-1200	-900	-1000	-1100	2	745.15	746.99	0
75	2	33.33	-1200	-900	-1050	-1100	1	748.07	756.23	0
76	2	33.33	-1200	-900	-1075	-1100	1	757.31	758.79	0
77	2	33.33	-1200	-900	-1087.5	-1100	1	759.86	761.26	0
78	2	33.33	-1200	-900	-1087.5	-1093.75	2	762.33	765.79	0
79	2	33.33	-1200	-900	-1087.5	-1093.75	1	766.86	769.25	0.5
80	2	33.33	-1200	-900	-1087.5	-1093.75	2	770.32	780.76	1
81	2	33.33	-600	-300	-400	-600	1	788.24	794.47	0
82	2	33.33	-600	-300	-400	-500	2	795.55	796.85	0
83	2	33.33	-600	-300	-400	-450	2	797.92	799.11	0
84	2	33.33	-600	-300	-400	-425	2	800.18	804.2	0
85	2	33.33	-600	-300	-412.5	-425	1	805.27	806.27	0
86	2	33.33	-600	-300	-418.75	-425	1	807.34	808.42	0
87	2	33.33	-600	-300	-418.75	-425	1	809.49	812.91	0.5
88	2	33.33	-600	-300	-418.75	-425	2	813.99	815.68	1
89	2	83.33	-1200	0	0	-1000	2	820.96	825.74	0
90	2	83.33	-1200	0	-500	-1000	1	826.81	829.39	0
91	2	83.33	-1200	0	-750	-1000	1	830.47	831.65	0
92	2	83.33	-1200	0	-875	-1000	1	832.72	834.15	0
93	2	83.33	-1200	0	-937.5	-1000	1	835.23	836.2	0
94	2	83.33	-1200	0	-968.75	-1000	1	837.27	838.16	0
95	2	83.33	-1200	0	-968.75	-1000	1	839.23	840.53	0.5
96	2	83.33	-1200	0	-968.75	-1000	2	841.6	843.02	1
97	1	16.67	1200	0	0	200	1	850.62	853.02	0
98	1	16.67	1200	0	0	100	1	854.09	855.06	0
99	1	16.67	1200	0	0	50	1	856.13	857.11	0
100	1	16.67	1200	0	0	25	1	858.19	858.89	0
101	1	16.67	1200	0	0	12.5	1	859.96	861.02	0
102	1	16.67	1200	0	0	6.25	1	862.1	863.1	0
103	1	16.67	1200	0	0	6.25	1	864.17	871.82	0.5
104	1	16.67	1200	0	0	6.25	2	872.89	877.28	1
105	1	33.33	600	300	400	600	2	883.58	888.53	0
106	1	33.33	600	300	400	500	1	889.6	893.37	0
107	1	33.33	600	300	450	500	2	894.44	896.59	0
108	1	33.33	600	300	450	475	1	897.67	913.86	0
109	1	33.33	600	300	450	462.5	1	914.94	916.35	0
110	1	33.33	600	300	450	456.25	1	917.42	918.41	0
111	1	33.33	600	300	450	456.25	1	919.48	922.31	0.5
112	1	33.33	600	300	450	456.25	2	923.39	925.91	1
113	1	33.33	1200	600	800	1200	2	930.93	937.89	0
114	1	33.33	1200	600	800	1000	1	938.96	940.62	0
115	1	33.33	1200	600	800	900	1	941.7	943.61	0
116	1	33.33	1200	600	850	900	2	944.68	953.34	0
117	1	33.33	1200	600	875	900	2	954.42	958.34	0
118	1	33.33	1200	600	875	887.5	1	959.42	962.47	0
119	1	33.33	1200	600	875	887.5	1	963.54	966.08	0.5
120	1	33.33	1200	600	875	887.5	2	967.15	968.57	1
121	1	50	1200	0	0	600	1	974.47	977.7	0
122	1	50	1200	0	300	600	2	978.78	980.76	0
123	1	50	1200	0	450	600	2	981.83	990.21	0
124	1	50	1200	0	525	600	2	991.29	992.21	0
125	1	50	1200	0	562.5	600	2	993.28	994.8	0
126	1	50	1200	0	581.25	600	2	995.87	996.96	0
127	1	50	1200	0	581.25	600	1	998.03	1011.73	0.5
128	1	50	1200	0	581.25	600	2	1012.8	1018.21	1
129	1	33.33	1200	0	0	400	1	1022.57	1025.45	0
130	1	33.33	1200	0	200	400	2	1026.52	1028.13	0
131	1	33.33	1200	0	300	400	2	1029.21	1031.08	0
132	1	33.33	1200	0	350	400	2	1032.15	1033.85	0
133	1	33.33	1200	0	375	400	2	1034.93	1036.28	0
134	1	33.33	1200	0	387.5	400	2	1037.35	1038.31	0
135	1	33.33	1200	0	387.5	400	1	1039.38	1040.05	0.5
136	1	33.33	1200	0	387.5	400	2	1041.12	1042.38	1
137	1	33.33	1200	900	1000	1200	2	1050.37	1055.17	0
138	1	33.33	1200	900	1000	1100	1	1056.25	1057.74	0
139	1	33.33	1200	900	1000	1050	1	1058.82	1065.29	0
140	1	33.33	1200	900	1000	1025	1	1066.37	1067.48	0
141	1	33.33	1200	900	1000	1012.5	1	1068.56	1069.8	0
142	1	33.33	1200	900	1006.25	1012.5	2	1070.88	1077.1	0
143	1	33.33	1200	900	1006.25	1012.5	1	1078.17	1079.62	0.5
144	1	33.33	1200	900	1006.25	1012.5	2	1080.69	1084.79	1
145	1	33.33	600	0	200	600	2	1089.45	1095.32	0
146	1	33.33	600	0	200	400	1	1096.4	1100.92	0
147	1	33.33	600	0	300	400	2	1101.99	1103.64	0
148	1	33.33	600	0	300	350	1	1104.72	1105.99	0
149	1	33.33	600	0	300	325	1	1107.06	1109.54	0
150	1	33.33	600	0	300	312.5	1	1110.61	1111.96	0
151	1	33.33	600	0	300	312.5	1	1113.04	1117.12	0.5
152	1	33.33	600	0	300	312.5	2	1118.19	1121.08	1
153	1	33.33	1000	400	400	600	1	1125.87	1128.61	0
154	1	33.33	1000	400	500	600	2	1129.69	1132.04	0
155	1	33.33	1000	400	550	600	2	1133.11	1134.92	0
156	1	33.33	1000	400	575	600	2	1135.99	1137.36	0
157	1	33.33	1000	400	587.5	600	2	1138.43	1139.24	0
158	1	33.33	1000	400	593.75	600	2	1140.31	1142.16	0
159	1	33.33	1000	400	593.75	600	1	1143.23	1144.35	0.5
160	1	33.33	1000	400	593.75	600	2	1145.42	1149.29	1
161	1	83.33	1200	0	0	1000	1	1159.85	1160.5	0
162	1	83.33	1200	0	500	1000	2	1161.57	1177.95	0
163	1	83.33	1200	0	750	1000	2	1179.03	1181.97	0
164	1	83.33	1200	0	875	1000	2	1183.04	1184.85	0
165	1	83.33	1200	0	875	937.5	1	1185.92	1186.82	0
166	1	83.33	1200	0	875	906.25	1	1187.89	1188.68	0
167	1	83.33	1200	0	875	906.25	1	1189.76	1190.83	0.5
168	1	83.33	1200	0	875	906.25	2	1191.9	1194.3	1
169	1	66.67	1200	0	0	800	1	1200.15	1201.85	0
170	1	66.67	1200	0	0	400	1	1202.92	1204.74	0
171	1	66.67	1200	0	200	400	2	1205.81	1207.58	0
172	1	66.67	1200	0	300	400	2	1208.65	1209.55	0
173	1	66.67	1200	0	350	400	2	1210.62	1212.01	0
174	1	66.67	1200	0	375	400	2	1213.08	1213.91	0
175	1	66.67	1200	0	375	400	1	1214.99	1216.26	0.5
176	1	66.67	1200	0	375	400	2	1217.33	1218.75	1
