# Supplementary material for: Dopaminergic Drug Effects on Probability Weighting during Risky Decision Making
Source: eNeuro. 2018 Apr 6;5(2):ENEURO.0330-18.2018. doi: 10.1523/ENEURO.0330-18.2018 (PMC5889481; doi:10.1523/ENEURO.0330-18.2018)
Supplement: Extended Data 1 — Raw data and MATLAB code for the prospect theory parameter estimation procedure implemented in the study. The code includes scripts for the main parameter estimation steps, parameter recovery, and checking the quality of the estimation. Download Extended Data 1, ZIP file. [file sup_enu-eN-NWR-0330-17-s02.zip › ExtendedData/Data/taskCE_Exp_50_Ses_2.xlsx]

## Sheet: taskCE_Exp_50_Ses_2
=======================================================================================================================================================
***** CASH EQUIVALENT TASK ***** subject ID: Exp_50_Ses_2
***** 2013-03-15 13:06:47 ***** filename: taskCE_Exp_50_Ses_2.txt
=======================================================================================================================================================
Block: 0 = practice, 1 = first session, 2 = second session
Order of blocks: 1 (1 = WINS - LOSSES, 2 = LOSSES - WINS)
Output directory: C:\Users\liejan\Desktop\Documents\Experiments\CE\logfiles
==== BEGIN === start of experiment (in seconds) : 80373.1061 ==========================================================================================
#Trial	Block	Probability	Cash	AltCash	LowerBound	UpperBound	Response	PresentationTime	ResponseTime	Advance
1	1	33.33	1000	400	600	1000	2	1016.18	1024.38	0
2	1	33.33	1000	400	600	800	1	1025.45	1030.79	0
3	1	33.33	1000	400	600	700	1	1031.87	1032.86	0
4	1	33.33	1000	400	650	700	2	1033.94	1035.4	0
5	1	33.33	1000	400	675	700	2	1036.47	1038.69	0
6	1	33.33	1000	400	675	687.5	1	1039.76	1040.84	0
7	1	33.33	1000	400	675	687.5	1	1041.91	1044.25	0.5
8	1	33.33	1000	400	675	687.5	2	1045.32	1049.76	1
9	1	33.33	600	0	200	600	2	1059.52	1061.22	0
10	1	33.33	600	0	200	400	1	1062.29	1063.42	0
11	1	33.33	600	0	200	300	1	1064.5	1065.76	0
12	1	33.33	600	0	200	250	1	1066.83	1067.76	0
13	1	33.33	600	0	225	250	2	1068.83	1071.01	0
14	1	33.33	600	0	237.5	250	2	1072.08	1073.55	0
15	1	33.33	600	0	237.5	250	1	1074.62	1075.75	0.5
16	1	33.33	600	0	237.5	250	2	1076.82	1077.82	1
17	1	33.33	600	300	400	600	2	1082.78	1085.51	0
18	1	33.33	600	300	400	500	1	1086.59	1090.33	0
19	1	33.33	600	300	400	450	1	1091.4	1100.5	0
20	1	33.33	600	300	400	425	1	1101.57	1103.3	0
21	1	33.33	600	300	400	412.5	1	1104.38	1105.34	0
22	1	33.33	600	300	400	406.25	1	1106.41	1107.98	0
23	1	33.33	600	300	400	406.25	1	1109.05	1110.36	0.5
24	1	33.33	600	300	400	406.25	2	1111.43	1113.27	1
25	1	33.33	1200	600	800	1200	2	1122.22	1126.34	0
26	1	33.33	1200	600	800	1000	1	1127.42	1129.79	0
27	1	33.33	1200	600	800	900	1	1130.86	1132.61	0
28	1	33.33	1200	600	800	850	1	1133.69	1134.71	0
29	1	33.33	1200	600	800	825	1	1135.78	1136.41	0
30	1	33.33	1200	600	800	812.5	1	1137.48	1138.5	0
31	1	33.33	1200	600	800	812.5	1	1139.58	1141.15	0.5
32	1	33.33	1200	600	800	812.5	2	1142.23	1144.13	1
33	1	83.33	1200	0	0	1000	1	1148.85	1151.87	0
34	1	83.33	1200	0	500	1000	2	1152.94	1155.13	0
35	1	83.33	1200	0	750	1000	2	1156.21	1158.32	0
36	1	83.33	1200	0	750	875	1	1159.39	1160.3	0
37	1	83.33	1200	0	750	812.5	1	1161.37	1162.96	0
38	1	83.33	1200	0	750	781.25	1	1164.03	1165.86	0
39	1	83.33	1200	0	750	781.25	1	1166.94	1168.27	0.5
40	1	83.33	1200	0	750	781.25	2	1169.34	1170.41	1
41	1	16.67	1200	0	0	200	1	1175.48	1177.5	0
42	1	16.67	1200	0	100	200	2	1178.58	1184.15	0
43	1	16.67	1200	0	100	150	1	1185.22	1186.17	0
44	1	16.67	1200	0	125	150	2	1187.24	1188.85	0
45	1	16.67	1200	0	125	137.5	1	1189.92	1192.96	0
46	1	16.67	1200	0	125	131.25	1	1194.03	1195.04	0
47	1	16.67	1200	0	125	131.25	1	1196.11	1197.14	0.5
48	1	16.67	1200	0	125	131.25	2	1198.21	1201.66	1
49	1	66.67	1200	0	0	800	1	1206.88	1209.27	0
50	1	66.67	1200	0	400	800	2	1210.34	1213.86	0
51	1	66.67	1200	0	600	800	2	1214.93	1216.98	0
52	1	66.67	1200	0	700	800	2	1218.06	1220.68	0
53	1	66.67	1200	0	750	800	2	1221.76	1223.25	0
54	1	66.67	1200	0	775	800	2	1224.33	1225.48	0
55	1	66.67	1200	0	775	800	1	1226.56	1228.57	0.5
56	1	66.67	1200	0	775	800	2	1229.65	1230.65	1
57	1	33.33	1200	0	0	400	1	1236.15	1240.27	0
58	1	33.33	1200	0	200	400	2	1241.34	1242.5	0
59	1	33.33	1200	0	300	400	2	1243.57	1250.22	0
60	1	33.33	1200	0	350	400	2	1251.29	1252.46	0
61	1	33.33	1200	0	375	400	2	1253.53	1254.58	0
62	1	33.33	1200	0	387.5	400	2	1255.65	1256.26	0
63	1	33.33	1200	0	387.5	400	1	1257.33	1258.05	0.5
64	1	33.33	1200	0	387.5	400	2	1259.12	1261.15	1
65	1	50	1200	0	600	1200	2	1268.13	1271.36	0
66	1	50	1200	0	600	900	1	1272.43	1273.98	0
67	1	50	1200	0	600	750	1	1275.06	1276.29	0
68	1	50	1200	0	600	675	1	1277.37	1278.33	0
69	1	50	1200	0	600	637.5	1	1279.41	1280.22	0
70	1	50	1200	0	600	618.75	1	1281.29	1281.88	0
71	1	50	1200	0	600	618.75	1	1282.96	1283.65	0.5
72	1	50	1200	0	600	618.75	2	1284.72	1285.91	1
73	1	33.33	1200	900	1000	1200	2	1290.74	1293.7	0
74	1	33.33	1200	900	1000	1100	1	1294.77	1296.26	0
75	1	33.33	1200	900	1000	1050	1	1297.33	1299.49	0
76	1	33.33	1200	900	1000	1025	1	1300.56	1301.22	0
77	1	33.33	1200	900	1000	1012.5	1	1302.29	1302.9	0
78	1	33.33	1200	900	1000	1006.25	1	1303.97	1304.53	0
79	1	33.33	1200	900	1000	1006.25	1	1305.6	1306.64	0.5
80	1	33.33	1200	900	1000	1006.25	2	1307.72	1309.46	1
81	2	33.33	-1000	-400	-600	-1000	1	1314.52	1317.87	0
82	2	33.33	-1000	-400	-600	-800	2	1318.94	1323.94	0
83	2	33.33	-1000	-400	-600	-700	2	1325.01	1327.11	0
84	2	33.33	-1000	-400	-650	-700	1	1328.19	1329.24	0
85	2	33.33	-1000	-400	-675	-700	1	1330.32	1331.1	0
86	2	33.33	-1000	-400	-687.5	-700	1	1332.17	1332.65	0
87	2	33.33	-1000	-400	-687.5	-700	1	1333.72	1334.31	0.5
88	2	33.33	-1000	-400	-687.5	-700	2	1335.39	1336.95	1
89	2	83.33	-1200	0	0	-1000	2	1341.78	1348.71	0
90	2	83.33	-1200	0	-500	-1000	1	1349.79	1352.07	0
91	2	83.33	-1200	0	-750	-1000	1	1353.14	1357.48	0
92	2	83.33	-1200	0	-875	-1000	1	1358.55	1359.74	0
93	2	83.33	-1200	0	-937.5	-1000	1	1360.81	1364.07	0
94	2	83.33	-1200	0	-968.75	-1000	1	1365.15	1365.71	0
95	2	83.33	-1200	0	-968.75	-1000	1	1366.78	1367.43	0.5
96	2	83.33	-1200	0	-968.75	-1000	2	1368.51	1369.66	1
97	2	33.33	-1200	-600	-800	-1200	1	1373.87	1391.12	0
98	2	33.33	-1200	-600	-800	-1000	2	1392.2	1394.37	0
99	2	33.33	-1200	-600	-900	-1000	1	1395.44	1397.79	0
100	2	33.33	-1200	-600	-900	-950	2	1398.87	1400.72	0
101	2	33.33	-1200	-600	-900	-925	2	1401.8	1402.91	0
102	2	33.33	-1200	-600	-900	-912.5	2	1403.99	1404.53	0
103	2	33.33	-1200	-600	-900	-912.5	1	1405.6	1406.27	0.5
104	2	33.33	-1200	-600	-900	-912.5	2	1407.35	1408.93	1
105	2	33.33	-600	-300	-400	-600	1	1415.93	1419.91	0
106	2	33.33	-600	-300	-400	-500	2	1420.99	1422.66	0
107	2	33.33	-600	-300	-450	-500	1	1423.74	1424.66	0
108	2	33.33	-600	-300	-450	-475	2	1425.73	1428.04	0
109	2	33.33	-600	-300	-462.5	-475	1	1429.11	1430.24	0
110	2	33.33	-600	-300	-468.75	-475	1	1431.31	1431.89	0
111	2	33.33	-600	-300	-468.75	-475	1	1432.96	1433.94	0.5
112	2	33.33	-600	-300	-468.75	-475	2	1435.01	1436.02	1
113	2	33.33	-1200	0	-400	-1200	1	1440.37	1443.42	0
114	2	33.33	-1200	0	-400	-800	2	1444.5	1445.93	0
115	2	33.33	-1200	0	-400	-600	2	1447	1452.61	0
116	2	33.33	-1200	0	-500	-600	1	1453.68	1454.54	0
117	2	33.33	-1200	0	-550	-600	1	1455.61	1456.43	0
118	2	33.33	-1200	0	-575	-600	1	1457.5	1458.02	0
119	2	33.33	-1200	0	-575	-600	1	1459.09	1459.97	0.5
120	2	33.33	-1200	0	-575	-600	2	1461.04	1461.91	1
121	2	33.33	-1200	-900	-900	-1000	2	1466.32	1468.77	0
122	2	33.33	-1200	-900	-950	-1000	1	1469.85	1471.29	0
123	2	33.33	-1200	-900	-975	-1000	1	1472.37	1473.88	0
124	2	33.33	-1200	-900	-987.5	-1000	1	1474.95	1479.23	0
125	2	33.33	-1200	-900	-993.75	-1000	1	1480.31	1480.77	0
126	2	33.33	-1200	-900	-996.88	-1000	1	1481.84	1482.33	0
127	2	33.33	-1200	-900	-996.88	-1000	1	1483.41	1484.25	0.5
128	2	33.33	-1200	-900	-996.88	-1000	2	1485.32	1486.44	1
129	2	66.67	-1200	0	-800	-1200	1	1490.67	1497.76	0
130	2	66.67	-1200	0	-800	-1000	2	1498.83	1500.4	0
131	2	66.67	-1200	0	-900	-1000	1	1501.47	1502.45	0
132	2	66.67	-1200	0	-950	-1000	1	1503.53	1504.37	0
133	2	66.67	-1200	0	-975	-1000	1	1505.44	1505.97	0
134	2	66.67	-1200	0	-987.5	-1000	1	1507.04	1507.6	0
135	2	66.67	-1200	0	-987.5	-1000	1	1508.67	1511.52	0.5
136	2	66.67	-1200	0	-987.5	-1000	2	1512.59	1513.65	1
137	2	33.33	-600	0	-200	-600	1	1517.91	1520.87	0
138	2	33.33	-600	0	-200	-400	2	1521.94	1523.45	0
139	2	33.33	-600	0	-300	-400	1	1524.52	1525.41	0
140	2	33.33	-600	0	-300	-350	2	1526.49	1528.25	0
141	2	33.33	-600	0	-300	-325	2	1529.33	1530.42	0
142	2	33.33	-600	0	-300	-312.5	2	1531.49	1532.07	0
143	2	33.33	-600	0	-300	-312.5	1	1533.14	1533.85	0.5
144	2	33.33	-600	0	-300	-312.5	2	1534.93	1536.03	1
145	2	16.67	-1200	0	-200	-1200	1	1541.01	1547.04	0
146	2	16.67	-1200	0	-200	-700	2	1548.12	1551.72	0
147	2	16.67	-1200	0	-450	-700	1	1552.8	1553.84	0
148	2	16.67	-1200	0	-450	-575	2	1554.91	1556.21	0
149	2	16.67	-1200	0	-450	-512.5	2	1557.29	1558.19	0
150	2	16.67	-1200	0	-481.25	-512.5	1	1559.26	1560.64	0
151	2	16.67	-1200	0	-481.25	-512.5	1	1561.71	1562.48	0.5
152	2	16.67	-1200	0	-481.25	-512.5	2	1563.56	1564.44	1
153	2	50	-1200	0	0	-600	2	1568.78	1571.17	0
154	2	50	-1200	0	-300	-600	1	1572.25	1573.72	0
155	2	50	-1200	0	-450	-600	1	1574.8	1575.28	0
156	2	50	-1200	0	-525	-600	1	1576.36	1576.95	0
157	2	50	-1200	0	-562.5	-600	1	1578.02	1578.41	0
158	2	50	-1200	0	-581.25	-600	1	1579.48	1580.07	0
159	2	50	-1200	0	-581.25	-600	1	1581.14	1581.72	0.5
160	2	50	-1200	0	-581.25	-600	2	1582.8	1583.57	1
