# Supplementary material for: Dopaminergic Drug Effects on Probability Weighting during Risky Decision Making
Source: eNeuro. 2018 Apr 6;5(2):ENEURO.0330-18.2018. doi: 10.1523/ENEURO.0330-18.2018 (PMC5889481; doi:10.1523/ENEURO.0330-18.2018)
Supplement: Extended Data 1 — Raw data and MATLAB code for the prospect theory parameter estimation procedure implemented in the study. The code includes scripts for the main parameter estimation steps, parameter recovery, and checking the quality of the estimation. Download Extended Data 1, ZIP file. [file sup_enu-eN-NWR-0330-17-s02.zip › ExtendedData/Data/taskCE_Exp_52_Ses_1.xlsx]

## Sheet: taskCE_Exp_52_Ses_1
=======================================================================================================================================================
***** CASH EQUIVALENT TASK ***** subject ID: Exp_52_Ses_1
***** 2013-03-05 12:52:25 ***** filename: taskCE_Exp_52_Ses_1.txt
=======================================================================================================================================================
Block: 0 = practice, 1 = first session, 2 = second session
Order of blocks: 2 (1 = WINS - LOSSES, 2 = LOSSES - WINS)
Output directory: C:\Users\liejan\Desktop\Documents\Experiments\CE\logfiles
==== BEGIN === start of experiment (in seconds) : 6594.975 ==========================================================================================
#Trial	Block	Probability	Cash	AltCash	LowerBound	UpperBound	Response	PresentationTime	ResponseTime	Advance
1	2	50	-1200	0	-600	-1200	1	376.87	381.28	0
2	2	50	-1200	0	-900	-1200	1	382.35	384.84	0
3	2	50	-1200	0	-1050	-1200	1	385.92	386.7	0
4	2	50	-1200	0	-1125	-1200	1	387.77	388.82	0
5	2	50	-1200	0	-1162.5	-1200	1	389.89	390.8	0
6	2	50	-1200	0	-1181.25	-1200	1	391.87	392.5	0
7	2	50	-1200	0	-1181.25	-1200	1	393.57	394.87	0.5
8	2	50	-1200	0	-1181.25	-1200	2	395.94	397.28	1
9	2	33.33	-600	-300	-400	-600	1	414.53	417.85	0
10	2	33.33	-600	-300	-500	-600	1	418.93	421	0
11	2	33.33	-600	-300	-550	-600	1	422.07	423.04	0
12	2	33.33	-600	-300	-575	-600	1	424.11	424.95	0
13	2	33.33	-600	-300	-587.5	-600	1	426.02	427.04	0
14	2	33.33	-600	-300	-593.75	-600	1	428.11	429.23	0
15	2	33.33	-600	-300	-593.75	-600	1	430.31	431.75	0.5
16	2	33.33	-600	-300	-593.75	-600	2	432.82	433.96	1
17	2	33.33	-1200	-900	-1000	-1200	1	441.8	443.09	0
18	2	33.33	-1200	-900	-1100	-1200	1	444.16	445.25	0
19	2	33.33	-1200	-900	-1150	-1200	1	446.33	446.87	0
20	2	33.33	-1200	-900	-1175	-1200	1	447.95	448.61	0
21	2	33.33	-1200	-900	-1187.5	-1200	1	449.68	450.21	0
22	2	33.33	-1200	-900	-1193.75	-1200	1	451.28	451.96	0
23	2	33.33	-1200	-900	-1193.75	-1200	1	453.03	453.64	0.5
24	2	33.33	-1200	-900	-1193.75	-1200	2	454.71	455.66	1
25	2	33.33	-1200	0	-400	-1200	1	460.53	462.94	0
26	2	33.33	-1200	0	-800	-1200	1	464.01	464.66	0
27	2	33.33	-1200	0	-1000	-1200	1	465.73	466.56	0
28	2	33.33	-1200	0	-1100	-1200	1	467.63	468.19	0
29	2	33.33	-1200	0	-1150	-1200	1	469.27	470.58	0
30	2	33.33	-1200	0	-1175	-1200	1	471.65	473.29	0
31	2	33.33	-1200	0	-1175	-1200	1	474.36	474.83	0.5
32	2	33.33	-1200	0	-1175	-1200	2	475.9	476.71	1
33	2	66.67	-1200	0	-800	-1200	1	487.58	488.42	0
34	2	66.67	-1200	0	-1000	-1200	1	489.49	490.19	0
35	2	66.67	-1200	0	-1100	-1200	1	491.26	491.74	0
36	2	66.67	-1200	0	-1150	-1200	1	492.81	493.61	0
37	2	66.67	-1200	0	-1175	-1200	1	494.68	495.17	0
38	2	66.67	-1200	0	-1187.5	-1200	1	496.24	497.03	0
39	2	66.67	-1200	0	-1187.5	-1200	1	498.11	498.58	0.5
40	2	66.67	-1200	0	-1187.5	-1200	2	499.65	500.35	1
41	2	16.67	-1200	0	-200	-1200	1	511.6	513.31	0
42	2	16.67	-1200	0	-700	-1200	1	514.39	514.75	0
43	2	16.67	-1200	0	-950	-1200	1	515.82	516.35	0
44	2	16.67	-1200	0	-1075	-1200	1	517.42	517.92	0
45	2	16.67	-1200	0	-1137.5	-1200	1	518.99	519.62	0
46	2	16.67	-1200	0	-1168.75	-1200	1	520.7	521.14	0
47	2	16.67	-1200	0	-1168.75	-1200	1	522.21	522.56	0.5
48	2	16.67	-1200	0	-1168.75	-1200	2	523.63	524.41	1
49	2	83.33	-1200	0	-1000	-1200	1	533.41	534.96	0
50	2	83.33	-1200	0	-1100	-1200	1	536.04	536.58	0
51	2	83.33	-1200	0	-1150	-1200	1	537.65	538.24	0
52	2	83.33	-1200	0	-1175	-1200	1	539.31	539.78	0
53	2	83.33	-1200	0	-1187.5	-1200	1	540.86	541.88	0
54	2	83.33	-1200	0	-1193.75	-1200	1	542.95	543.46	0
55	2	83.33	-1200	0	-1193.75	-1200	1	544.54	545.11	0.5
56	2	83.33	-1200	0	-1193.75	-1200	2	546.18	546.77	1
57	2	33.33	-600	0	-200	-600	1	554.86	555.72	0
58	2	33.33	-600	0	-400	-600	1	556.79	557.32	0
59	2	33.33	-600	0	-500	-600	1	558.39	558.89	0
60	2	33.33	-600	0	-550	-600	1	559.96	560.47	0
61	2	33.33	-600	0	-575	-600	1	561.54	562.05	0
62	2	33.33	-600	0	-587.5	-600	1	563.12	563.58	0
63	2	33.33	-600	0	-587.5	-600	1	564.66	565.11	0.5
64	2	33.33	-600	0	-587.5	-600	2	566.18	566.8	1
65	2	33.33	-1000	-400	-600	-1000	1	575.08	575.65	0
66	2	33.33	-1000	-400	-800	-1000	1	576.72	577.13	0
67	2	33.33	-1000	-400	-900	-1000	1	578.2	578.69	0
68	2	33.33	-1000	-400	-950	-1000	1	579.76	580.23	0
69	2	33.33	-1000	-400	-975	-1000	1	581.3	581.66	0
70	2	33.33	-1000	-400	-987.5	-1000	1	582.74	583.24	0
71	2	33.33	-1000	-400	-987.5	-1000	1	584.31	584.82	0.5
72	2	33.33	-1000	-400	-987.5	-1000	2	585.9	586.94	1
73	2	33.33	-1200	-600	-800	-1200	1	593.11	597.74	0
74	2	33.33	-1200	-600	-1000	-1200	1	598.82	599.76	0
75	2	33.33	-1200	-600	-1100	-1200	1	600.83	601.52	0
76	2	33.33	-1200	-600	-1150	-1200	1	602.59	603.29	0
77	2	33.33	-1200	-600	-1175	-1200	1	604.36	608.12	0
78	2	33.33	-1200	-600	-1187.5	-1200	1	609.19	609.77	0
79	2	33.33	-1200	-600	-1187.5	-1200	1	610.85	611.34	0.5
80	2	33.33	-1200	-600	-1187.5	-1200	2	612.42	613.17	1
81	1	83.33	1200	0	0	1000	1	619.37	619.88	0
82	1	83.33	1200	0	0	500	1	620.95	621.63	0
83	1	83.33	1200	0	0	250	1	622.7	623	0
84	1	83.33	1200	0	0	125	1	624.07	624.59	0
85	1	83.33	1200	0	0	62.5	1	625.66	626.08	0
86	1	83.33	1200	0	0	31.25	1	627.15	627.47	0
87	1	83.33	1200	0	0	31.25	1	628.54	628.84	0.5
88	1	83.33	1200	0	0	31.25	1	629.91	630.17	0
89	1	83.33	1200	0	0	1000	1	631.24	631.59	0
90	1	83.33	1200	0	0	500	1	632.66	633.29	0
91	1	83.33	1200	0	0	250	1	634.37	636.08	0
92	1	83.33	1200	0	0	125	1	637.15	637.91	0
93	1	83.33	1200	0	0	62.5	1	638.98	639.64	0
94	1	83.33	1200	0	0	31.25	1	640.71	641.29	0
95	1	83.33	1200	0	0	31.25	1	642.36	644.85	0.5
96	1	83.33	1200	0	0	31.25	1	645.92	646.7	0
97	1	83.33	1200	0	0	1000	1	647.78	652.86	0
98	1	83.33	1200	0	0	500	1	653.94	657.46	0
99	1	83.33	1200	0	0	250	1	658.53	661.05	0
100	1	83.33	1200	0	0	125	1	662.12	662.69	0
101	1	83.33	1200	0	0	62.5	1	663.76	665.49	0
102	1	83.33	1200	0	0	31.25	1	666.57	667.45	0
103	1	83.33	1200	0	0	31.25	1	668.52	670.55	0.5
104	1	83.33	1200	0	0	31.25	2	671.62	673.46	1
105	1	33.33	600	0	0	200	1	681.26	681.7	0
106	1	33.33	600	0	0	100	1	682.77	683.12	0
107	1	33.33	600	0	0	50	1	684.19	685.54	0
108	1	33.33	600	0	0	25	1	686.61	687.29	0
109	1	33.33	600	0	0	12.5	1	688.37	689.76	0
110	1	33.33	600	0	6.25	12.5	2	690.84	692.32	0
111	1	33.33	600	0	6.25	12.5	1	693.4	695.63	0.5
112	1	33.33	600	0	6.25	12.5	2	696.7	697.37	1
113	1	33.33	600	300	300	400	1	701.95	702.45	0
114	1	33.33	600	300	300	350	1	703.53	704.08	0
115	1	33.33	600	300	300	325	1	705.16	705.42	0
116	1	33.33	600	300	300	312.5	1	706.49	706.65	0
117	1	33.33	600	300	300	306.25	1	707.73	708.16	0
118	1	33.33	600	300	300	303.13	1	709.24	709.47	0
119	1	33.33	600	300	300	303.13	1	710.54	711.36	0.5
120	1	33.33	600	300	300	303.13	1	712.44	713.07	0
121	1	33.33	600	300	300	400	1	714.14	714.56	0
122	1	33.33	600	300	300	350	1	715.63	716.5	0
123	1	33.33	600	300	300	325	1	717.57	717.94	0
124	1	33.33	600	300	300	312.5	1	719.01	721.47	0
125	1	33.33	600	300	306.25	312.5	2	722.54	723.96	0
126	1	33.33	600	300	306.25	309.38	1	725.03	728.88	0
127	1	33.33	600	300	306.25	309.38	1	729.95	731.09	0.5
128	1	33.33	600	300	306.25	309.38	2	732.17	733.68	1
129	1	33.33	1200	900	900	1000	1	738.14	741.64	0
130	1	33.33	1200	900	900	950	1	742.71	743.48	0
131	1	33.33	1200	900	900	925	1	744.56	745.75	0
132	1	33.33	1200	900	900	912.5	1	746.82	747.56	0
133	1	33.33	1200	900	900	906.25	1	748.63	749.36	0
134	1	33.33	1200	900	900	903.13	1	750.43	751.37	0
135	1	33.33	1200	900	900	903.13	1	752.45	755.66	0.5
136	1	33.33	1200	900	900	903.13	2	756.73	758.01	1
137	1	16.67	1200	0	0	200	1	762.85	764.61	0
138	1	16.67	1200	0	0	100	1	765.68	766.74	0
139	1	16.67	1200	0	0	50	1	767.81	768.11	0
140	1	16.67	1200	0	0	25	1	769.18	769.49	0
141	1	16.67	1200	0	0	12.5	1	770.56	770.88	0
142	1	16.67	1200	0	0	6.25	1	771.95	772.29	0
143	1	16.67	1200	0	0	6.25	1	773.36	774.59	0.5
144	1	16.67	1200	0	0	6.25	1	775.66	775.85	0
145	1	16.67	1200	0	0	200	1	776.92	777.48	0
146	1	16.67	1200	0	0	100	1	778.55	779.05	0
147	1	16.67	1200	0	0	50	1	780.12	780.62	0
148	1	16.67	1200	0	0	25	1	781.69	782.24	0
149	1	16.67	1200	0	0	12.5	1	783.31	783.76	0
150	1	16.67	1200	0	6.25	12.5	2	784.83	785.8	0
151	1	16.67	1200	0	6.25	12.5	1	786.88	787.67	0.5
152	1	16.67	1200	0	6.25	12.5	2	788.75	789.78	1
153	1	50	1200	0	0	600	1	794.41	795.33	0
154	1	50	1200	0	0	300	1	796.4	797.11	0
155	1	50	1200	0	0	150	1	798.19	798.72	0
156	1	50	1200	0	0	75	1	799.79	800.22	0
157	1	50	1200	0	0	37.5	1	801.29	801.79	0
158	1	50	1200	0	0	18.75	1	802.86	803.44	0
159	1	50	1200	0	0	18.75	1	804.51	805.99	0.5
160	1	50	1200	0	0	18.75	2	807.07	807.89	1
161	1	33.33	1000	400	400	600	1	812.56	814.12	0
162	1	33.33	1000	400	400	500	1	815.2	815.59	0
163	1	33.33	1000	400	400	450	1	816.66	817.4	0
164	1	33.33	1000	400	400	425	1	818.47	818.97	0
165	1	33.33	1000	400	400	412.5	1	820.04	820.67	0
166	1	33.33	1000	400	400	406.25	1	821.74	822.24	0
167	1	33.33	1000	400	400	406.25	2	823.31	824.3	0
168	1	33.33	1000	400	400	406.25	1	825.37	826.51	0
169	1	33.33	1000	400	400	600	1	827.58	828.15	0
170	1	33.33	1000	400	400	500	1	829.22	829.83	0
171	1	33.33	1000	400	400	450	1	830.9	831.42	0
172	1	33.33	1000	400	400	425	1	832.49	833.03	0
173	1	33.33	1000	400	400	412.5	1	834.1	834.5	0
174	1	33.33	1000	400	400	406.25	1	835.57	836.6	0
175	1	33.33	1000	400	400	406.25	1	837.68	839.49	0.5
176	1	33.33	1000	400	400	406.25	2	840.56	841.84	1
177	1	33.33	1200	600	600	800	1	845.48	847.35	0
178	1	33.33	1200	600	600	700	1	848.43	848.71	0
179	1	33.33	1200	600	600	650	1	849.78	850.03	0
180	1	33.33	1200	600	600	625	1	851.11	851.55	0
181	1	33.33	1200	600	600	612.5	1	852.63	853.15	0
182	1	33.33	1200	600	600	606.25	1	854.22	854.69	0
183	1	33.33	1200	600	600	606.25	1	855.76	856.88	0.5
184	1	33.33	1200	600	600	606.25	2	857.96	858.87	1
185	1	33.33	1200	0	0	400	1	863.08	864.07	0
186	1	33.33	1200	0	0	200	1	865.15	865.58	0
187	1	33.33	1200	0	0	100	1	866.66	866.78	0
188	1	33.33	1200	0	0	50	1	867.85	868.14	0
189	1	33.33	1200	0	0	25	1	869.21	869.6	0
190	1	33.33	1200	0	0	12.5	1	870.67	871.09	0
191	1	33.33	1200	0	0	12.5	1	872.16	872.68	0.5
192	1	33.33	1200	0	0	12.5	2	873.75	874.32	1
193	1	66.67	1200	0	0	800	1	878.48	879.15	0
194	1	66.67	1200	0	0	400	1	880.22	880.5	0
195	1	66.67	1200	0	0	200	1	881.57	881.7	0
196	1	66.67	1200	0	0	100	1	882.78	882.89	0
197	1	66.67	1200	0	0	50	1	883.96	884.18	0
198	1	66.67	1200	0	0	25	1	885.26	885.62	0
199	1	66.67	1200	0	0	25	1	886.7	887.26	0.5
200	1	66.67	1200	0	0	25	2	888.33	888.7	1
