# Supplementary material for: Dopaminergic Drug Effects on Probability Weighting during Risky Decision Making
Source: eNeuro. 2018 Apr 6;5(2):ENEURO.0330-18.2018. doi: 10.1523/ENEURO.0330-18.2018 (PMC5889481; doi:10.1523/ENEURO.0330-18.2018)
Supplement: Extended Data 1 — Raw data and MATLAB code for the prospect theory parameter estimation procedure implemented in the study. The code includes scripts for the main parameter estimation steps, parameter recovery, and checking the quality of the estimation. Download Extended Data 1, ZIP file. [file sup_enu-eN-NWR-0330-17-s02.zip › ExtendedData/Data/taskCE_Exp_5_Ses_1.xlsx]

## Sheet: taskCE_Exp_5_Ses_1
=======================================================================================================================================================
***** CASH EQUIVALENT TASK ***** subject ID: Exp_5_Ses_1
***** 2012-03-23 12:51:15 ***** filename: taskCE_Exp_5_Ses_1.txt
=======================================================================================================================================================
Block: 0 = practice, 1 = first session, 2 = second session
Order of blocks: 1 (1 = WINS - LOSSES, 2 = LOSSES - WINS)
Output directory: C:\Documents and Settings\liejan\My Documents\Experiments\CE\logfiles
==== BEGIN === start of experiment (in seconds) : 612.0331 ==========================================================================================
#Trial	Block	Probability	Cash	AltCash	LowerBound	UpperBound	Response	PresentationTime	ResponseTime	Advance
1	1	33.33	600	300	400	600	2	230.88	231.83	0
2	1	33.33	600	300	400	500	1	232.84	236.38	0
3	1	33.33	600	300	400	450	1	237.38	242.26	0
4	1	33.33	600	300	425	450	2	243.26	247.38	0
5	1	33.33	600	300	437.5	450	2	248.39	251.56	0
6	1	33.33	600	300	437.5	443.75	1	252.56	255.62	0
7	1	33.33	600	300	437.5	443.75	1	256.63	259.35	0.5
8	1	33.33	600	300	437.5	443.75	2	260.36	264.45	1
9	1	33.33	1200	600	800	1200	2	275.11	277.08	0
10	1	33.33	1200	600	800	1000	1	278.08	280.45	0
11	1	33.33	1200	600	800	900	1	281.46	284.25	0
12	1	33.33	1200	600	800	850	1	285.26	290.13	0
13	1	33.33	1200	600	800	825	1	291.14	292.08	0
14	1	33.33	1200	600	800	812.5	1	293.08	294.33	0
15	1	33.33	1200	600	800	812.5	1	295.33	296.93	0.5
16	1	33.33	1200	600	800	812.5	2	297.94	299.91	1
17	1	33.33	1200	900	1000	1200	2	307.04	309.22	0
18	1	33.33	1200	900	1000	1100	1	310.23	312.93	0
19	1	33.33	1200	900	1000	1050	1	313.93	317.99	0
20	1	33.33	1200	900	1000	1025	1	319	320.34	0
21	1	33.33	1200	900	1000	1012.5	1	321.35	323.21	0
22	1	33.33	1200	900	1000	1006.25	1	324.22	325.32	0
23	1	33.33	1200	900	1000	1006.25	1	326.32	328.11	0.5
24	1	33.33	1200	900	1000	1006.25	2	329.12	330.55	1
25	1	83.33	1200	0	1000	1200	2	337.73	342.61	0
26	1	83.33	1200	0	1000	1100	1	343.61	345.26	0
27	1	83.33	1200	0	1050	1100	2	346.27	349.64	0
28	1	83.33	1200	0	1075	1100	2	350.64	352.69	0
29	1	83.33	1200	0	1087.5	1100	2	353.7	354.57	0
30	1	83.33	1200	0	1093.75	1100	2	355.57	358.41	0
31	1	83.33	1200	0	1093.75	1100	1	359.41	363.01	0.5
32	1	83.33	1200	0	1093.75	1100	2	364.02	365.85	1
33	1	33.33	600	0	0	200	1	373.97	374.98	0
34	1	33.33	600	0	100	200	2	375.99	380.07	0
35	1	33.33	600	0	150	200	2	381.07	383.16	0
36	1	33.33	600	0	175	200	2	384.16	385	0
37	1	33.33	600	0	187.5	200	2	386	386.59	0
38	1	33.33	600	0	193.75	200	2	387.59	388.2	0
39	1	33.33	600	0	193.75	200	1	389.2	390.55	0.5
40	1	33.33	600	0	193.75	200	2	391.55	393.28	1
41	1	33.33	1000	400	400	600	1	402.22	406.7	0
42	1	33.33	1000	400	500	600	2	407.71	411.16	0
43	1	33.33	1000	400	550	600	2	412.16	414.26	0
44	1	33.33	1000	400	575	600	2	415.27	416.04	0
45	1	33.33	1000	400	587.5	600	2	417.04	417.73	0
46	1	33.33	1000	400	593.75	600	2	418.74	419.31	0
47	1	33.33	1000	400	593.75	600	1	420.31	423.05	0.5
48	1	33.33	1000	400	593.75	600	2	424.06	425.45	1
49	1	50	1200	0	0	600	1	432.11	434.7	0
50	1	50	1200	0	300	600	2	435.71	438.53	0
51	1	50	1200	0	450	600	2	439.54	442.58	0
52	1	50	1200	0	450	525	1	443.59	445.25	0
53	1	50	1200	0	450	487.5	1	446.26	446.52	0
54	1	50	1200	0	450	468.75	1	447.53	448.45	0
55	1	50	1200	0	450	468.75	1	449.46	450.08	0.5
56	1	50	1200	0	450	468.75	2	451.08	453.64	1
57	1	66.67	1200	0	0	800	1	459.59	459.91	0
58	1	66.67	1200	0	400	800	2	460.91	462.73	0
59	1	66.67	1200	0	400	600	1	463.74	467.59	0
60	1	66.67	1200	0	400	500	1	468.59	471.92	0
61	1	66.67	1200	0	450	500	2	472.93	473.5	0
62	1	66.67	1200	0	475	500	2	474.5	475.47	0
63	1	66.67	1200	0	475	500	1	476.47	477.88	0.5
64	1	66.67	1200	0	475	500	2	478.89	480.16	1
65	1	33.33	1200	0	0	400	1	486.6	487.72	0
66	1	33.33	1200	0	200	400	2	488.73	490.38	0
67	1	33.33	1200	0	300	400	2	491.38	494.93	0
68	1	33.33	1200	0	300	350	1	495.94	501.1	0
69	1	33.33	1200	0	300	325	1	502.1	504.62	0
70	1	33.33	1200	0	300	312.5	1	505.62	506.18	0
71	1	33.33	1200	0	300	312.5	1	507.18	509.51	0.5
72	1	33.33	1200	0	300	312.5	2	510.51	511.59	1
73	1	16.67	1200	0	0	200	1	517.33	519.1	0
74	1	16.67	1200	0	100	200	2	520.1	521.37	0
75	1	16.67	1200	0	150	200	2	522.38	524.03	0
76	1	16.67	1200	0	175	200	2	525.03	527.86	0
77	1	16.67	1200	0	187.5	200	2	528.86	529.73	0
78	1	16.67	1200	0	193.75	200	2	530.74	532.78	0
79	1	16.67	1200	0	193.75	200	1	533.78	534.85	0.5
80	1	16.67	1200	0	193.75	200	2	535.86	537	1
81	2	33.33	-600	0	-200	-600	1	544.82	545.35	0
82	2	33.33	-600	0	-200	-400	2	546.36	549.07	0
83	2	33.33	-600	0	-200	-300	2	550.07	556.95	0
84	2	33.33	-600	0	-250	-300	1	557.95	562.28	0
85	2	33.33	-600	0	-275	-300	1	563.29	564.42	0
86	2	33.33	-600	0	-287.5	-300	1	565.42	566.87	0
87	2	33.33	-600	0	-287.5	-300	1	567.88	570.4	0.5
88	2	33.33	-600	0	-287.5	-300	2	571.41	573.4	1
89	2	33.33	-600	-300	-300	-400	2	581.44	589.86	0
90	2	33.33	-600	-300	-350	-400	1	590.86	594.15	0
91	2	33.33	-600	-300	-375	-400	1	595.16	596.34	0
92	2	33.33	-600	-300	-375	-387.5	2	597.34	600.14	0
93	2	33.33	-600	-300	-375	-381.25	2	601.14	603.4	0
94	2	33.33	-600	-300	-378.13	-381.25	1	604.41	607.38	0
95	2	33.33	-600	-300	-378.13	-381.25	2	608.38	609.92	0
96	2	33.33	-600	-300	-378.13	-381.25	2	610.93	614.08	0
97	2	33.33	-600	-300	-300	-400	2	615.09	618.34	0
98	2	33.33	-600	-300	-350	-400	1	619.34	621.92	0
99	2	33.33	-600	-300	-375	-400	1	622.93	625.56	0
100	2	33.33	-600	-300	-387.5	-400	1	626.57	628.28	0
101	2	33.33	-600	-300	-393.75	-400	1	629.29	631.92	0
102	2	33.33	-600	-300	-396.88	-400	1	632.93	635.14	0
103	2	33.33	-600	-300	-396.88	-400	1	636.15	637.89	0.5
104	2	33.33	-600	-300	-396.88	-400	2	638.89	640.36	1
105	2	66.67	-1200	0	-800	-1200	1	652.19	653.66	0
106	2	66.67	-1200	0	-800	-1000	2	654.67	660.11	0
107	2	66.67	-1200	0	-800	-900	2	661.12	666.5	0
108	2	66.67	-1200	0	-800	-850	2	667.5	669.77	0
109	2	66.67	-1200	0	-800	-825	2	670.77	673.29	0
110	2	66.67	-1200	0	-800	-812.5	2	674.29	674.67	0
111	2	66.67	-1200	0	-800	-812.5	1	675.68	680.67	0.5
112	2	66.67	-1200	0	-800	-812.5	2	681.68	684.03	1
113	2	33.33	-1200	-900	-900	-1000	2	697.5	700.24	0
114	2	33.33	-1200	-900	-900	-950	2	701.24	702.84	0
115	2	33.33	-1200	-900	-900	-925	2	703.84	704.77	0
116	2	33.33	-1200	-900	-900	-912.5	2	705.77	706.97	0
117	2	33.33	-1200	-900	-900	-906.25	2	707.98	709.03	0
118	2	33.33	-1200	-900	-903.13	-906.25	1	710.04	711.32	0
119	2	33.33	-1200	-900	-903.13	-906.25	1	712.32	716.57	0.5
120	2	33.33	-1200	-900	-903.13	-906.25	2	717.57	719.95	1
121	2	50	-1200	0	-600	-1200	1	726.06	726.56	0
122	2	50	-1200	0	-600	-900	2	727.56	731.81	0
123	2	50	-1200	0	-600	-750	2	732.81	739.27	0
124	2	50	-1200	0	-600	-675	2	740.28	743.16	0
125	2	50	-1200	0	-637.5	-675	1	744.16	748.57	0
126	2	50	-1200	0	-656.25	-675	1	749.58	750.11	0
127	2	50	-1200	0	-656.25	-675	1	751.11	753.15	0.5
128	2	50	-1200	0	-656.25	-675	1	754.15	755.56	0
129	2	50	-1200	0	-600	-1200	1	756.56	760.99	0
130	2	50	-1200	0	-600	-900	2	761.99	764.14	0
131	2	50	-1200	0	-600	-750	2	765.15	772.44	0
132	2	50	-1200	0	-600	-675	2	773.44	776.12	0
133	2	50	-1200	0	-600	-637.5	2	777.13	779.48	0
134	2	50	-1200	0	-600	-618.75	2	780.49	782.48	0
135	2	50	-1200	0	-600	-618.75	1	783.48	784.72	0.5
136	2	50	-1200	0	-600	-618.75	2	785.72	786.72	1
137	2	33.33	-1200	-600	-600	-800	2	796.95	801.16	0
138	2	33.33	-1200	-600	-700	-800	1	802.16	804.48	0
139	2	33.33	-1200	-600	-750	-800	1	805.49	806.78	0
140	2	33.33	-1200	-600	-775	-800	1	807.79	810.19	0
141	2	33.33	-1200	-600	-787.5	-800	1	811.19	813.68	0
142	2	33.33	-1200	-600	-793.75	-800	1	814.68	815.1	0
143	2	33.33	-1200	-600	-793.75	-800	1	816.11	817.42	0.5
144	2	33.33	-1200	-600	-793.75	-800	2	818.43	823.46	1
145	2	33.33	-1200	0	-400	-1200	1	830.37	831.29	0
146	2	33.33	-1200	0	-400	-800	2	832.3	833.92	0
147	2	33.33	-1200	0	-400	-600	2	834.92	837.68	0
148	2	33.33	-1200	0	-400	-500	2	838.68	842.45	0
149	2	33.33	-1200	0	-450	-500	1	843.46	845.45	0
150	2	33.33	-1200	0	-475	-500	1	846.46	846.84	0
151	2	33.33	-1200	0	-475	-500	1	847.85	848.58	0.5
152	2	33.33	-1200	0	-475	-500	1	849.58	853.3	0
153	2	33.33	-1200	0	0	-400	2	854.3	857.4	0
154	2	33.33	-1200	0	-200	-400	1	858.41	859.94	0
155	2	33.33	-1200	0	-300	-400	1	860.94	861.84	0
156	2	33.33	-1200	0	-350	-400	1	862.84	863.56	0
157	2	33.33	-1200	0	-375	-400	1	864.56	865.32	0
158	2	33.33	-1200	0	-387.5	-400	1	866.32	867.77	0
159	2	33.33	-1200	0	-387.5	-400	1	868.78	870.76	0.5
160	2	33.33	-1200	0	-387.5	-400	2	871.76	873.65	1
161	2	33.33	-1000	-400	-600	-1000	1	880.16	881.12	0
162	2	33.33	-1000	-400	-600	-800	2	882.13	886.75	0
163	2	33.33	-1000	-400	-600	-700	2	887.76	889.32	0
164	2	33.33	-1000	-400	-600	-650	2	890.33	891.65	0
165	2	33.33	-1000	-400	-600	-625	2	892.66	893.95	0
166	2	33.33	-1000	-400	-600	-612.5	2	894.95	898.79	0
167	2	33.33	-1000	-400	-600	-612.5	1	899.8	900.55	0.5
168	2	33.33	-1000	-400	-600	-612.5	2	901.56	902.67	1
169	2	83.33	-1200	0	0	-1000	2	909.1	909.35	0
170	2	83.33	-1200	0	-500	-1000	1	910.36	912.62	0
171	2	83.33	-1200	0	-500	-750	2	913.62	917.99	0
172	2	83.33	-1200	0	-625	-750	1	918.99	924.1	0
173	2	83.33	-1200	0	-687.5	-750	1	925.1	926.77	0
174	2	83.33	-1200	0	-718.75	-750	1	927.78	929.07	0
175	2	83.33	-1200	0	-718.75	-750	1	930.08	931.69	0.5
176	2	83.33	-1200	0	-718.75	-750	1	932.7	935.03	0
177	2	83.33	-1200	0	0	-1000	2	936.03	941.94	0
178	2	83.33	-1200	0	-500	-1000	1	942.94	943.87	0
179	2	83.33	-1200	0	-750	-1000	1	944.88	947.47	0
180	2	83.33	-1200	0	-875	-1000	1	948.47	949.79	0
181	2	83.33	-1200	0	-875	-937.5	2	950.79	953.19	0
182	2	83.33	-1200	0	-906.25	-937.5	1	954.2	955.75	0
183	2	83.33	-1200	0	-906.25	-937.5	1	956.76	958.02	0.5
184	2	83.33	-1200	0	-906.25	-937.5	2	959.02	960.49	1
185	2	16.67	-1200	0	0	-200	2	965.82	966.3	0
186	2	16.67	-1200	0	0	-100	2	967.3	968.59	0
187	2	16.67	-1200	0	-50	-100	1	969.6	970.69	0
188	2	16.67	-1200	0	-75	-100	1	971.69	972.37	0
189	2	16.67	-1200	0	-87.5	-100	1	973.37	974.25	0
190	2	16.67	-1200	0	-93.75	-100	1	975.25	975.8	0
191	2	16.67	-1200	0	-93.75	-100	1	976.81	978.89	0.5
192	2	16.67	-1200	0	-93.75	-100	2	979.89	981.15	1
