# Supplementary material for: Dopaminergic Drug Effects on Probability Weighting during Risky Decision Making
Source: eNeuro. 2018 Apr 6;5(2):ENEURO.0330-18.2018. doi: 10.1523/ENEURO.0330-18.2018 (PMC5889481; doi:10.1523/ENEURO.0330-18.2018)
Supplement: Extended Data 1 — Raw data and MATLAB code for the prospect theory parameter estimation procedure implemented in the study. The code includes scripts for the main parameter estimation steps, parameter recovery, and checking the quality of the estimation. Download Extended Data 1, ZIP file. [file sup_enu-eN-NWR-0330-17-s02.zip › ExtendedData/Data/taskCE_Exp_5_Ses_2.xlsx]

## Sheet: taskCE_Exp_5_Ses_2
=======================================================================================================================================================
***** CASH EQUIVALENT TASK ***** subject ID: Exp_5_Ses_2
***** 2012-04-06 12:52:42 ***** filename: taskCE_Exp_5_Ses_2.txt
=======================================================================================================================================================
Block: 0 = practice, 1 = first session, 2 = second session
Order of blocks: 2 (1 = WINS - LOSSES, 2 = LOSSES - WINS)
Output directory: C:\Documents and Settings\liejan\My Documents\Experiments\CE\logfiles
==== BEGIN === start of experiment (in seconds) : 907.3253 ==========================================================================================
#Trial	Block	Probability	Cash	AltCash	LowerBound	UpperBound	Response	PresentationTime	ResponseTime	Advance
1	2	83.33	-1200	0	0	-1000	2	145.71	147.22	0
2	2	83.33	-1200	0	-500	-1000	1	148.22	150.23	0
3	2	83.33	-1200	0	-750	-1000	1	151.24	154.07	0
4	2	83.33	-1200	0	-875	-1000	1	155.07	156.15	0
5	2	83.33	-1200	0	-937.5	-1000	1	157.15	158.09	0
6	2	83.33	-1200	0	-968.75	-1000	1	159.09	160.17	0
7	2	83.33	-1200	0	-968.75	-1000	1	161.17	163.22	0.5
8	2	83.33	-1200	0	-968.75	-1000	2	164.22	165.24	1
9	2	33.33	-1200	0	0	-400	2	175.13	176.91	0
10	2	33.33	-1200	0	0	-200	2	177.92	181.58	0
11	2	33.33	-1200	0	-100	-200	1	182.58	184.49	0
12	2	33.33	-1200	0	-150	-200	1	185.49	186.95	0
13	2	33.33	-1200	0	-175	-200	1	187.96	189.06	0
14	2	33.33	-1200	0	-187.5	-200	1	190.06	191.62	0
15	2	33.33	-1200	0	-187.5	-200	1	192.62	194.28	0.5
16	2	33.33	-1200	0	-187.5	-200	1	195.29	198.54	0
17	2	33.33	-1200	0	0	-400	2	199.55	200.88	0
18	2	33.33	-1200	0	-200	-400	1	201.89	203.25	0
19	2	33.33	-1200	0	-200	-300	2	204.25	207.75	0
20	2	33.33	-1200	0	-250	-300	1	208.76	211.35	0
21	2	33.33	-1200	0	-275	-300	1	212.36	213.03	0
22	2	33.33	-1200	0	-287.5	-300	1	214.04	215.06	0
23	2	33.33	-1200	0	-287.5	-300	1	216.06	217.62	0.5
24	2	33.33	-1200	0	-287.5	-300	2	218.63	220.93	1
25	2	50	-1200	0	-600	-1200	1	228.25	229.36	0
26	2	50	-1200	0	-600	-900	2	230.37	232.06	0
27	2	50	-1200	0	-600	-750	2	233.06	236.64	0
28	2	50	-1200	0	-600	-675	2	237.65	239.49	0
29	2	50	-1200	0	-600	-637.5	2	240.49	242.75	0
30	2	50	-1200	0	-600	-618.75	2	243.76	244.44	0
31	2	50	-1200	0	-600	-618.75	1	245.45	246.34	0.5
32	2	50	-1200	0	-600	-618.75	2	247.34	249.26	1
33	2	33.33	-1200	-600	-800	-1200	1	258.54	262.38	0
34	2	33.33	-1200	-600	-800	-1000	2	263.38	264.66	0
35	2	33.33	-1200	-600	-800	-900	2	265.66	268.06	0
36	2	33.33	-1200	-600	-800	-850	2	269.07	269.98	0
37	2	33.33	-1200	-600	-800	-825	2	270.99	273.18	0
38	2	33.33	-1200	-600	-800	-812.5	2	274.18	276.69	0
39	2	33.33	-1200	-600	-800	-812.5	1	277.69	280.3	0.5
40	2	33.33	-1200	-600	-800	-812.5	2	281.3	282.22	1
41	2	33.33	-1200	-900	-900	-1000	2	289.08	291.79	0
42	2	33.33	-1200	-900	-900	-950	2	292.8	293.91	0
43	2	33.33	-1200	-900	-925	-950	1	294.92	296.73	0
44	2	33.33	-1200	-900	-937.5	-950	1	297.73	298.39	0
45	2	33.33	-1200	-900	-943.75	-950	1	299.4	302.18	0
46	2	33.33	-1200	-900	-946.88	-950	1	303.19	304.17	0
47	2	33.33	-1200	-900	-946.88	-950	1	305.17	307.12	0.5
48	2	33.33	-1200	-900	-946.88	-950	2	308.12	310.49	1
49	2	33.33	-1000	-400	-600	-1000	1	318.02	319.69	0
50	2	33.33	-1000	-400	-600	-800	2	320.7	321.77	0
51	2	33.33	-1000	-400	-600	-700	2	322.77	324.01	0
52	2	33.33	-1000	-400	-600	-650	2	325.02	328.74	0
53	2	33.33	-1000	-400	-625	-650	1	329.75	333.16	0
54	2	33.33	-1000	-400	-625	-637.5	2	334.16	335.2	0
55	2	33.33	-1000	-400	-625	-637.5	1	336.2	340.51	0.5
56	2	33.33	-1000	-400	-625	-637.5	2	341.52	344.74	1
57	2	33.33	-600	-300	-300	-400	2	351.07	353.56	0
58	2	33.33	-600	-300	-350	-400	1	354.56	357.78	0
59	2	33.33	-600	-300	-375	-400	1	358.79	359.79	0
60	2	33.33	-600	-300	-387.5	-400	1	360.79	361.59	0
61	2	33.33	-600	-300	-393.75	-400	1	362.6	363.49	0
62	2	33.33	-600	-300	-396.88	-400	1	364.5	365.25	0
63	2	33.33	-600	-300	-396.88	-400	1	366.26	367.51	0.5
64	2	33.33	-600	-300	-396.88	-400	2	368.51	369.96	1
65	2	16.67	-1200	0	0	-200	2	375.58	376.06	0
66	2	16.67	-1200	0	-100	-200	1	377.07	380.54	0
67	2	16.67	-1200	0	-150	-200	1	381.55	382.69	0
68	2	16.67	-1200	0	-175	-200	1	383.69	384.29	0
69	2	16.67	-1200	0	-187.5	-200	1	385.3	385.9	0
70	2	16.67	-1200	0	-193.75	-200	1	386.91	387.79	0
71	2	16.67	-1200	0	-193.75	-200	1	388.79	389.65	0.5
72	2	16.67	-1200	0	-193.75	-200	2	390.65	391.48	1
73	2	66.67	-1200	0	-800	-1200	1	397.27	399.23	0
74	2	66.67	-1200	0	-800	-1000	2	400.23	401.28	0
75	2	66.67	-1200	0	-800	-900	2	402.29	403.35	0
76	2	66.67	-1200	0	-800	-850	2	404.35	407.11	0
77	2	66.67	-1200	0	-825	-850	1	408.11	410.04	0
78	2	66.67	-1200	0	-837.5	-850	1	411.04	413.76	0
79	2	66.67	-1200	0	-837.5	-850	1	414.77	415.44	0.5
80	2	66.67	-1200	0	-837.5	-850	2	416.45	418.74	1
81	2	33.33	-600	0	0	-200	2	424.46	425.94	0
82	2	33.33	-600	0	-100	-200	1	426.95	428.05	0
83	2	33.33	-600	0	-150	-200	1	429.06	429.95	0
84	2	33.33	-600	0	-175	-200	1	430.95	431.84	0
85	2	33.33	-600	0	-187.5	-200	1	432.84	433.42	0
86	2	33.33	-600	0	-193.75	-200	1	434.43	435.01	0
87	2	33.33	-600	0	-193.75	-200	1	436.02	436.85	0.5
88	2	33.33	-600	0	-193.75	-200	2	437.86	438.72	1
89	1	66.67	1200	0	0	800	1	449.19	449.81	0
90	1	66.67	1200	0	400	800	2	450.82	453	0
91	1	66.67	1200	0	400	600	1	454	457.92	0
92	1	66.67	1200	0	400	500	1	458.93	462.72	0
93	1	66.67	1200	0	400	450	1	463.72	465.83	0
94	1	66.67	1200	0	400	425	1	466.83	467.71	0
95	1	66.67	1200	0	400	425	1	468.71	469.97	0.5
96	1	66.67	1200	0	400	425	2	470.98	471.9	1
97	1	50	1200	0	0	600	1	476.86	477.28	0
98	1	50	1200	0	300	600	2	478.29	480.21	0
99	1	50	1200	0	450	600	2	481.22	482.46	0
100	1	50	1200	0	525	600	2	483.46	484.02	0
101	1	50	1200	0	562.5	600	2	485.02	485.75	0
102	1	50	1200	0	581.25	600	2	486.75	487.84	0
103	1	50	1200	0	581.25	600	1	488.84	490.4	0.5
104	1	50	1200	0	581.25	600	2	491.41	492.37	1
105	1	16.67	1200	0	0	200	1	499.06	500.71	0
106	1	16.67	1200	0	100	200	2	501.72	504.44	0
107	1	16.67	1200	0	150	200	2	505.45	507.76	0
108	1	16.67	1200	0	175	200	2	508.77	509.29	0
109	1	16.67	1200	0	187.5	200	2	510.3	510.72	0
110	1	16.67	1200	0	193.75	200	2	511.73	512.28	0
111	1	16.67	1200	0	193.75	200	1	513.29	513.82	0.5
112	1	16.67	1200	0	193.75	200	2	514.82	515.59	1
113	1	33.33	1200	600	800	1200	2	520.71	522.75	0
114	1	33.33	1200	600	1000	1200	2	523.75	527.68	0
115	1	33.33	1200	600	1000	1100	1	528.69	529.27	0
116	1	33.33	1200	600	1000	1050	1	530.28	531.15	0
117	1	33.33	1200	600	1000	1025	1	532.15	532.8	0
118	1	33.33	1200	600	1000	1012.5	1	533.81	534.91	0
119	1	33.33	1200	600	1000	1012.5	1	535.91	537.75	0.5
120	1	33.33	1200	600	1000	1012.5	1	538.75	540.61	0
121	1	33.33	1200	600	600	800	1	541.62	542.75	0
122	1	33.33	1200	600	700	800	2	543.76	545.24	0
123	1	33.33	1200	600	750	800	2	546.25	547.6	0
124	1	33.33	1200	600	775	800	2	548.61	549.09	0
125	1	33.33	1200	600	787.5	800	2	550.1	551.4	0
126	1	33.33	1200	600	793.75	800	2	552.41	553.31	0
127	1	33.33	1200	600	793.75	800	1	554.32	555.74	0.5
128	1	33.33	1200	600	793.75	800	2	556.74	557.76	1
129	1	33.33	600	0	0	200	1	562.99	565.68	0
130	1	33.33	600	0	100	200	2	566.69	568.79	0
131	1	33.33	600	0	150	200	2	569.79	573.2	0
132	1	33.33	600	0	175	200	2	574.21	574.67	0
133	1	33.33	600	0	187.5	200	2	575.67	576.14	0
134	1	33.33	600	0	193.75	200	2	577.14	577.53	0
135	1	33.33	600	0	193.75	200	1	578.53	579.22	0.5
136	1	33.33	600	0	193.75	200	2	580.22	581.15	1
137	1	83.33	1200	0	0	1000	1	589.37	590.16	0
138	1	83.33	1200	0	500	1000	2	591.17	593.26	0
139	1	83.33	1200	0	750	1000	2	594.26	595.33	0
140	1	83.33	1200	0	875	1000	2	596.33	596.81	0
141	1	83.33	1200	0	937.5	1000	2	597.81	598.85	0
142	1	83.33	1200	0	968.75	1000	2	599.85	600.42	0
143	1	83.33	1200	0	968.75	1000	1	601.43	602.66	0.5
144	1	83.33	1200	0	968.75	1000	2	603.67	604.38	1
145	1	33.33	600	300	400	600	2	611.53	615.09	0
146	1	33.33	600	300	400	500	1	616.09	617.35	0
147	1	33.33	600	300	400	450	1	618.36	620.99	0
148	1	33.33	600	300	425	450	2	622	624.4	0
149	1	33.33	600	300	437.5	450	2	625.41	626.27	0
150	1	33.33	600	300	443.75	450	2	627.28	627.74	0
151	1	33.33	600	300	443.75	450	1	628.75	629.61	0.5
152	1	33.33	600	300	443.75	450	2	630.61	631.41	1
153	1	33.33	1200	0	0	400	1	638.13	639.49	0
154	1	33.33	1200	0	0	200	1	640.49	644.11	0
155	1	33.33	1200	0	100	200	2	645.12	646.82	0
156	1	33.33	1200	0	150	200	2	647.82	649.09	0
157	1	33.33	1200	0	175	200	2	650.09	650.48	0
158	1	33.33	1200	0	187.5	200	2	651.49	652.09	0
159	1	33.33	1200	0	187.5	200	1	653.09	654.11	0.5
160	1	33.33	1200	0	187.5	200	2	655.12	656.46	1
161	1	33.33	1000	400	600	1000	2	661.16	664.63	0
162	1	33.33	1000	400	600	800	1	665.64	666.87	0
163	1	33.33	1000	400	600	700	1	667.88	669.5	0
164	1	33.33	1000	400	600	650	1	670.51	672.58	0
165	1	33.33	1000	400	600	625	1	673.58	674.7	0
166	1	33.33	1000	400	600	612.5	1	675.71	676.23	0
167	1	33.33	1000	400	600	612.5	1	677.24	678.01	0.5
168	1	33.33	1000	400	600	612.5	2	679.01	680.13	1
169	1	33.33	1200	900	1000	1200	2	685.24	686.09	0
170	1	33.33	1200	900	1000	1100	1	687.09	689.26	0
171	1	33.33	1200	900	1000	1050	1	690.27	691.21	0
172	1	33.33	1200	900	1000	1025	1	692.21	693.69	0
173	1	33.33	1200	900	1000	1012.5	1	694.69	695.39	0
174	1	33.33	1200	900	1000	1006.25	1	696.4	697.49	0
175	1	33.33	1200	900	1000	1006.25	1	698.49	699.21	0.5
176	1	33.33	1200	900	1000	1006.25	2	700.22	701.32	1
