# Supplementary material for: Dopaminergic Drug Effects on Probability Weighting during Risky Decision Making
Source: eNeuro. 2018 Apr 6;5(2):ENEURO.0330-18.2018. doi: 10.1523/ENEURO.0330-18.2018 (PMC5889481; doi:10.1523/ENEURO.0330-18.2018)
Supplement: Extended Data 1 — Raw data and MATLAB code for the prospect theory parameter estimation procedure implemented in the study. The code includes scripts for the main parameter estimation steps, parameter recovery, and checking the quality of the estimation. Download Extended Data 1, ZIP file. [file sup_enu-eN-NWR-0330-17-s02.zip › ExtendedData/Data/taskCE_Exp_6_Ses_1.xlsx]

## Sheet: taskCE_Exp_6_Ses_1
=======================================================================================================================================================
***** CASH EQUIVALENT TASK ***** subject ID: Exp_6_Ses_1
***** 2012-03-20 12:46:27 ***** filename: taskCE_Exp_6_Ses_1.txt
=======================================================================================================================================================
Block: 0 = practice, 1 = first session, 2 = second session
Order of blocks: 1 (1 = WINS - LOSSES, 2 = LOSSES - WINS)
Output directory: C:\Documents and Settings\liejan\My Documents\Experiments\CE\logfiles
==== BEGIN === start of experiment (in seconds) : 422.389 ==========================================================================================
#Trial	Block	Probability	Cash	AltCash	LowerBound	UpperBound	Response	PresentationTime	ResponseTime	Advance
1	1	33.33	600	300	300	400	1	199.74	212.11	0
2	1	33.33	600	300	350	400	2	213.12	222.31	0
3	1	33.33	600	300	375	400	2	223.31	233.8	0
4	1	33.33	600	300	375	387.5	1	234.81	242.11	0
5	1	33.33	600	300	375	381.25	1	243.12	266.03	0
6	1	33.33	600	300	375	378.13	1	267.04	272.85	0
7	1	33.33	600	300	375	378.13	1	273.85	281.18	0.5
8	1	33.33	600	300	375	378.13	2	282.19	286	1
9	1	66.67	1200	0	0	800	1	294.81	296.19	0
10	1	66.67	1200	0	400	800	2	297.2	316.92	0
11	1	66.67	1200	0	400	600	1	317.93	323.04	0
12	1	66.67	1200	0	400	500	1	324.05	329.34	0
13	1	66.67	1200	0	400	450	1	330.35	340.73	0
14	1	66.67	1200	0	400	425	1	341.73	349.38	0
15	1	66.67	1200	0	400	425	1	350.39	354.85	0.5
16	1	66.67	1200	0	400	425	2	355.85	379.54	1
17	1	33.33	600	0	0	200	1	388.76	389.35	0
18	1	33.33	600	0	100	200	2	390.36	395.25	0
19	1	33.33	600	0	100	150	1	396.26	401.58	0
20	1	33.33	600	0	125	150	2	402.59	404.85	0
21	1	33.33	600	0	125	137.5	1	405.85	407.04	0
22	1	33.33	600	0	125	131.25	1	408.04	410.9	0
23	1	33.33	600	0	125	131.25	1	411.91	416.63	0.5
24	1	33.33	600	0	125	131.25	2	417.64	420.09	1
25	1	33.33	1000	400	400	600	1	430.11	434.33	0
26	1	33.33	1000	400	500	600	2	435.33	438.81	0
27	1	33.33	1000	400	550	600	2	439.81	444.43	0
28	1	33.33	1000	400	550	575	1	445.44	446.19	0
29	1	33.33	1000	400	550	562.5	1	447.2	454.15	0
30	1	33.33	1000	400	550	556.25	1	455.16	462.84	0
31	1	33.33	1000	400	550	556.25	1	463.84	467.02	0.5
32	1	33.33	1000	400	550	556.25	2	468.03	470.69	1
33	1	83.33	1200	0	0	1000	1	476.77	477.26	0
34	1	83.33	1200	0	500	1000	2	478.27	485.45	0
35	1	83.33	1200	0	500	750	1	486.45	496.27	0
36	1	83.33	1200	0	625	750	2	497.27	502.24	0
37	1	83.33	1200	0	687.5	750	2	503.24	505.49	0
38	1	83.33	1200	0	687.5	718.75	1	506.49	507.65	0
39	1	83.33	1200	0	687.5	718.75	1	508.66	509.48	0.5
40	1	83.33	1200	0	687.5	718.75	2	510.48	512.35	1
41	1	33.33	1200	600	600	800	1	519.07	521.19	0
42	1	33.33	1200	600	700	800	2	522.19	526.24	0
43	1	33.33	1200	600	700	750	1	527.25	534.74	0
44	1	33.33	1200	600	725	750	2	535.75	538.56	0
45	1	33.33	1200	600	725	737.5	1	539.56	542.08	0
46	1	33.33	1200	600	731.25	737.5	2	543.08	547.8	0
47	1	33.33	1200	600	731.25	737.5	1	548.8	550.09	0.5
48	1	33.33	1200	600	731.25	737.5	2	551.1	553.36	1
49	1	33.33	1200	900	1000	1200	2	560.04	565.11	0
50	1	33.33	1200	900	1000	1100	1	566.11	568.49	0
51	1	33.33	1200	900	1000	1050	1	569.5	573.16	0
52	1	33.33	1200	900	1000	1025	1	574.17	578.89	0
53	1	33.33	1200	900	1000	1012.5	1	579.9	580.8	0
54	1	33.33	1200	900	1000	1006.25	1	581.81	582.52	0
55	1	33.33	1200	900	1000	1006.25	1	583.52	585.08	0.5
56	1	33.33	1200	900	1000	1006.25	2	586.08	596.09	1
57	1	16.67	1200	0	0	200	1	618.67	622	0
58	1	16.67	1200	0	0	100	1	623.01	627.96	0
59	1	16.67	1200	0	0	50	1	628.97	631.91	0
60	1	16.67	1200	0	25	50	2	632.91	634.71	0
61	1	16.67	1200	0	25	37.5	1	635.71	638.08	0
62	1	16.67	1200	0	31.25	37.5	2	639.09	642.93	0
63	1	16.67	1200	0	31.25	37.5	1	643.94	646.75	0.5
64	1	16.67	1200	0	31.25	37.5	2	647.76	649.44	1
65	1	33.33	1200	0	0	400	1	655.98	662.05	0
66	1	33.33	1200	0	0	200	1	663.06	672.72	0
67	1	33.33	1200	0	100	200	2	673.73	677.88	0
68	1	33.33	1200	0	100	150	1	678.89	684.26	0
69	1	33.33	1200	0	100	125	1	685.26	688.76	0
70	1	33.33	1200	0	112.5	125	2	689.77	690.89	0
71	1	33.33	1200	0	112.5	125	1	691.9	696.88	0.5
72	1	33.33	1200	0	112.5	125	2	697.89	699.05	1
73	1	50	1200	0	0	600	1	707.73	708.23	0
74	1	50	1200	0	0	300	1	709.23	711.99	0
75	1	50	1200	0	150	300	2	713	717.06	0
76	1	50	1200	0	150	225	1	718.06	719.85	0
77	1	50	1200	0	150	187.5	1	720.86	725.98	0
78	1	50	1200	0	150	168.75	1	726.98	735.54	0
79	1	50	1200	0	150	168.75	1	736.54	737.71	0.5
80	1	50	1200	0	150	168.75	2	738.72	739.91	1
81	2	50	-1200	0	-600	-1200	1	754.55	755.77	0
82	2	50	-1200	0	-600	-900	2	756.77	760.57	0
83	2	50	-1200	0	-600	-750	2	761.57	766.67	0
84	2	50	-1200	0	-675	-750	1	767.68	772.96	0
85	2	50	-1200	0	-712.5	-750	1	773.97	778.46	0
86	2	50	-1200	0	-712.5	-731.25	2	779.46	797.75	0
87	2	50	-1200	0	-712.5	-731.25	1	798.76	802.32	0.5
88	2	50	-1200	0	-712.5	-731.25	2	803.33	807.14	1
89	2	33.33	-600	-300	-300	-400	2	812.03	817.58	0
90	2	33.33	-600	-300	-350	-400	1	818.58	831.36	0
91	2	33.33	-600	-300	-375	-400	1	832.37	837.16	0
92	2	33.33	-600	-300	-387.5	-400	1	838.17	861.5	0
93	2	33.33	-600	-300	-387.5	-393.75	2	862.51	863.82	0
94	2	33.33	-600	-300	-387.5	-390.63	2	864.82	867.59	0
95	2	33.33	-600	-300	-387.5	-390.63	1	868.6	872.55	0.5
96	2	33.33	-600	-300	-387.5	-390.63	1	873.56	876.95	0
97	2	33.33	-600	-300	-400	-600	1	877.97	887.35	0
98	2	33.33	-600	-300	-400	-500	2	888.36	891.12	0
99	2	33.33	-600	-300	-450	-500	1	892.12	895.94	0
100	2	33.33	-600	-300	-450	-475	2	896.94	899.61	0
101	2	33.33	-600	-300	-450	-462.5	2	900.61	901.95	0
102	2	33.33	-600	-300	-456.25	-462.5	1	902.96	904	0
103	2	33.33	-600	-300	-456.25	-462.5	1	905	914.32	0.5
104	2	33.33	-600	-300	-456.25	-462.5	2	915.32	917.05	1
105	2	33.33	-1200	0	-400	-1200	1	922.16	924.25	0
106	2	33.33	-1200	0	-400	-800	2	925.25	926.51	0
107	2	33.33	-1200	0	-400	-600	2	927.52	936.66	0
108	2	33.33	-1200	0	-500	-600	1	937.67	942.4	0
109	2	33.33	-1200	0	-500	-550	2	943.4	952.19	0
110	2	33.33	-1200	0	-500	-525	2	953.2	954.99	0
111	2	33.33	-1200	0	-500	-525	1	956	958.59	0.5
112	2	33.33	-1200	0	-500	-525	2	959.6	965.84	1
113	2	16.67	-1200	0	-200	-1200	1	970.42	974.09	0
114	2	16.67	-1200	0	-200	-700	2	975.09	979.05	0
115	2	16.67	-1200	0	-200	-450	2	980.06	984.08	0
116	2	16.67	-1200	0	-200	-325	2	985.08	987.1	0
117	2	16.67	-1200	0	-200	-262.5	2	988.11	991.57	0
118	2	16.67	-1200	0	-231.25	-262.5	1	992.57	993.77	0
119	2	16.67	-1200	0	-231.25	-262.5	1	994.77	1003.48	0.5
120	2	16.67	-1200	0	-231.25	-262.5	2	1004.48	1006.71	1
121	2	33.33	-1200	-600	-800	-1200	1	1011.48	1037.48	0
122	2	33.33	-1200	-600	-800	-1000	2	1038.48	1039.98	0
123	2	33.33	-1200	-600	-800	-900	2	1040.99	1041.78	0
124	2	33.33	-1200	-600	-850	-900	1	1042.79	1043.68	0
125	2	33.33	-1200	-600	-875	-900	1	1044.69	1046.72	0
126	2	33.33	-1200	-600	-875	-887.5	2	1047.73	1047.95	0
127	2	33.33	-1200	-600	-875	-887.5	1	1048.95	1052.36	0.5
128	2	33.33	-1200	-600	-875	-887.5	2	1053.36	1055.36	1
129	2	66.67	-1200	0	-800	-1200	1	1061.66	1066.42	0
130	2	66.67	-1200	0	-800	-1000	2	1067.43	1079.14	0
131	2	66.67	-1200	0	-900	-1000	1	1080.15	1090.55	0
132	2	66.67	-1200	0	-900	-950	2	1091.55	1096.8	0
133	2	66.67	-1200	0	-925	-950	1	1097.81	1098.11	0
134	2	66.67	-1200	0	-937.5	-950	1	1099.11	1099.37	0
135	2	66.67	-1200	0	-937.5	-950	1	1100.38	1100.58	0.5
136	2	66.67	-1200	0	-937.5	-950	2	1101.59	1106.36	1
137	2	83.33	-1200	0	-1000	-1200	1	1134.45	1135.98	0
138	2	83.33	-1200	0	-1000	-1100	2	1136.98	1155.28	0
139	2	83.33	-1200	0	-1000	-1050	2	1156.29	1158.14	0
140	2	83.33	-1200	0	-1000	-1025	2	1159.14	1160.04	0
141	2	83.33	-1200	0	-1000	-1012.5	2	1161.05	1162.13	0
142	2	83.33	-1200	0	-1000	-1006.25	2	1163.14	1163.58	0
143	2	83.33	-1200	0	-1000	-1006.25	1	1164.58	1165.51	0.5
144	2	83.33	-1200	0	-1000	-1006.25	2	1166.52	1167.25	1
145	2	33.33	-600	0	-200	-600	1	1181.94	1185.74	0
146	2	33.33	-600	0	-200	-400	2	1186.74	1187.63	0
147	2	33.33	-600	0	-200	-300	2	1188.63	1189.52	0
148	2	33.33	-600	0	-200	-250	2	1190.53	1191.07	0
149	2	33.33	-600	0	-200	-225	2	1192.08	1192.43	0
150	2	33.33	-600	0	-200	-212.5	2	1193.43	1193.81	0
151	2	33.33	-600	0	-200	-212.5	1	1194.82	1195.52	0.5
152	2	33.33	-600	0	-200	-212.5	2	1196.53	1197.07	1
153	2	33.33	-1000	-400	-600	-1000	1	1217.8	1218.85	0
154	2	33.33	-1000	-400	-600	-800	2	1219.86	1220.43	0
155	2	33.33	-1000	-400	-700	-800	1	1221.43	1222.2	0
156	2	33.33	-1000	-400	-700	-750	2	1223.21	1224.83	0
157	2	33.33	-1000	-400	-725	-750	1	1225.83	1226.55	0
158	2	33.33	-1000	-400	-737.5	-750	1	1227.56	1227.91	0
159	2	33.33	-1000	-400	-737.5	-750	1	1228.91	1230.7	0.5
160	2	33.33	-1000	-400	-737.5	-750	2	1231.7	1232.46	1
161	2	33.33	-1200	-900	-900	-1000	2	1249.4	1254.8	0
162	2	33.33	-1200	-900	-950	-1000	1	1255.81	1257.78	0
163	2	33.33	-1200	-900	-975	-1000	1	1258.78	1260.42	0
164	2	33.33	-1200	-900	-987.5	-1000	1	1261.42	1261.87	0
165	2	33.33	-1200	-900	-993.75	-1000	1	1262.87	1263.23	0
166	2	33.33	-1200	-900	-996.88	-1000	1	1264.24	1264.87	0
167	2	33.33	-1200	-900	-996.88	-1000	1	1265.88	1266.6	0.5
168	2	33.33	-1200	-900	-996.88	-1000	2	1267.61	1268.31	1
