# Supplementary material for: Dopaminergic Drug Effects on Probability Weighting during Risky Decision Making
Source: eNeuro. 2018 Apr 6;5(2):ENEURO.0330-18.2018. doi: 10.1523/ENEURO.0330-18.2018 (PMC5889481; doi:10.1523/ENEURO.0330-18.2018)
Supplement: Extended Data 1 — Raw data and MATLAB code for the prospect theory parameter estimation procedure implemented in the study. The code includes scripts for the main parameter estimation steps, parameter recovery, and checking the quality of the estimation. Download Extended Data 1, ZIP file. [file sup_enu-eN-NWR-0330-17-s02.zip › ExtendedData/Data/taskCE_Exp_6_Ses_2.xlsx]

## Sheet: taskCE_Exp_6_Ses_2
=======================================================================================================================================================
***** CASH EQUIVALENT TASK ***** subject ID: Exp_6_Ses_2
***** 2012-04-10 13:11:07 ***** filename: taskCE_Exp_6_Ses_2.txt
=======================================================================================================================================================
Block: 0 = practice, 1 = first session, 2 = second session
Order of blocks: 2 (1 = WINS - LOSSES, 2 = LOSSES - WINS)
Output directory: C:\Documents and Settings\liejan\My Documents\Experiments\CE\logfiles
==== BEGIN === start of experiment (in seconds) : 233369.827 ==========================================================================================
#Trial	Block	Probability	Cash	AltCash	LowerBound	UpperBound	Response	PresentationTime	ResponseTime	Advance
1	2	66.67	-1200	0	-800	-1200	1	235.4	260.67	0
2	2	66.67	-1200	0	-1000	-1200	1	261.67	267.22	0
3	2	66.67	-1200	0	-1000	-1100	2	268.23	272.72	0
4	2	66.67	-1200	0	-1000	-1050	2	273.72	275.41	0
5	2	66.67	-1200	0	-1025	-1050	1	276.42	285.72	0
6	2	66.67	-1200	0	-1037.5	-1050	1	286.73	289.52	0
7	2	66.67	-1200	0	-1037.5	-1050	1	290.53	291.33	0.5
8	2	66.67	-1200	0	-1037.5	-1050	2	292.34	293.76	1
9	2	33.33	-1200	0	0	-400	2	298.76	315.13	0
10	2	33.33	-1200	0	-200	-400	1	316.14	320.44	0
11	2	33.33	-1200	0	-200	-300	2	321.45	326.99	0
12	2	33.33	-1200	0	-200	-250	2	328	328.7	0
13	2	33.33	-1200	0	-200	-225	2	329.7	330.16	0
14	2	33.33	-1200	0	-200	-212.5	2	331.17	331.73	0
15	2	33.33	-1200	0	-200	-212.5	1	332.74	333.61	0.5
16	2	33.33	-1200	0	-200	-212.5	2	334.62	335.28	1
17	2	33.33	-600	-300	-400	-600	1	339.76	347.55	0
18	2	33.33	-600	-300	-400	-500	2	348.56	354.92	0
19	2	33.33	-600	-300	-400	-450	2	355.93	356.77	0
20	2	33.33	-600	-300	-400	-425	2	357.78	358.27	0
21	2	33.33	-600	-300	-400	-412.5	2	359.28	359.6	0
22	2	33.33	-600	-300	-400	-406.25	2	360.61	361.09	0
23	2	33.33	-600	-300	-400	-406.25	1	362.1	362.8	0.5
24	2	33.33	-600	-300	-400	-406.25	2	363.81	364.93	1
25	2	50	-1200	0	-600	-1200	1	369.41	374.47	0
26	2	50	-1200	0	-600	-900	2	375.48	388.63	0
27	2	50	-1200	0	-600	-750	2	389.64	413.96	0
28	2	50	-1200	0	-675	-750	1	414.97	424.38	0
29	2	50	-1200	0	-675	-712.5	2	425.38	426.03	0
30	2	50	-1200	0	-693.75	-712.5	1	427.04	427.65	0
31	2	50	-1200	0	-693.75	-712.5	1	428.65	429.64	0.5
32	2	50	-1200	0	-693.75	-712.5	2	430.65	431.61	1
33	2	33.33	-1200	-600	-600	-800	2	436.45	449.83	0
34	2	33.33	-1200	-600	-700	-800	1	450.84	460.6	0
35	2	33.33	-1200	-600	-700	-750	2	461.61	462.24	0
36	2	33.33	-1200	-600	-700	-725	2	463.25	464.06	0
37	2	33.33	-1200	-600	-700	-712.5	2	465.06	465.48	0
38	2	33.33	-1200	-600	-700	-706.25	2	466.49	466.95	0
39	2	33.33	-1200	-600	-700	-706.25	1	467.95	468.49	0.5
40	2	33.33	-1200	-600	-700	-706.25	2	469.49	471.61	1
41	2	33.33	-1200	-900	-900	-1000	2	476.91	490.34	0
42	2	33.33	-1200	-900	-950	-1000	1	491.34	492.52	0
43	2	33.33	-1200	-900	-975	-1000	1	493.53	494.19	0
44	2	33.33	-1200	-900	-987.5	-1000	1	495.2	495.78	0
45	2	33.33	-1200	-900	-993.75	-1000	1	496.79	497.22	0
46	2	33.33	-1200	-900	-996.88	-1000	1	498.22	498.64	0
47	2	33.33	-1200	-900	-996.88	-1000	1	499.65	500.17	0.5
48	2	33.33	-1200	-900	-996.88	-1000	2	501.17	501.62	1
49	2	33.33	-600	0	0	-200	2	507.04	512.99	0
50	2	33.33	-600	0	-100	-200	1	514	527.33	0
51	2	33.33	-600	0	-100	-150	2	528.33	532.56	0
52	2	33.33	-600	0	-100	-125	2	533.57	536.8	0
53	2	33.33	-600	0	-100	-112.5	2	537.81	538.52	0
54	2	33.33	-600	0	-100	-106.25	2	539.53	539.92	0
55	2	33.33	-600	0	-100	-106.25	2	540.93	541.58	0
56	2	33.33	-600	0	-100	-106.25	1	542.58	543.65	0
57	2	33.33	-600	0	0	-200	2	544.66	551.4	0
58	2	33.33	-600	0	-100	-200	1	552.41	561.81	0
59	2	33.33	-600	0	-100	-150	2	562.81	564.86	0
60	2	33.33	-600	0	-125	-150	1	565.86	566.28	0
61	2	33.33	-600	0	-125	-137.5	2	567.29	569.66	0
62	2	33.33	-600	0	-125	-131.25	2	570.66	570.98	0
63	2	33.33	-600	0	-125	-131.25	1	571.99	573.91	0.5
64	2	33.33	-600	0	-125	-131.25	2	574.92	576.38	1
65	2	16.67	-1200	0	0	-200	2	591.32	599.86	0
66	2	16.67	-1200	0	0	-100	2	600.86	606.26	0
67	2	16.67	-1200	0	-50	-100	1	607.26	611.17	0
68	2	16.67	-1200	0	-50	-75	2	612.17	614.38	0
69	2	16.67	-1200	0	-62.5	-75	1	615.38	616.05	0
70	2	16.67	-1200	0	-68.75	-75	1	617.05	617.46	0
71	2	16.67	-1200	0	-68.75	-75	1	618.46	619.28	0.5
72	2	16.67	-1200	0	-68.75	-75	2	620.28	621.93	1
73	2	33.33	-1000	-400	-400	-600	2	627.66	638.08	0
74	2	33.33	-1000	-400	-500	-600	1	639.08	645.98	0
75	2	33.33	-1000	-400	-550	-600	1	646.99	649.35	0
76	2	33.33	-1000	-400	-575	-600	1	650.36	652.32	0
77	2	33.33	-1000	-400	-587.5	-600	1	653.32	654.51	0
78	2	33.33	-1000	-400	-593.75	-600	1	655.52	655.99	0
79	2	33.33	-1000	-400	-593.75	-600	1	657	658.41	0.5
80	2	33.33	-1000	-400	-593.75	-600	2	659.41	660.14	1
81	2	83.33	-1200	0	-1000	-1200	1	664.85	699.34	0
82	2	83.33	-1200	0	-1000	-1100	2	700.35	707.13	0
83	2	83.33	-1200	0	-1000	-1050	2	708.14	709.81	0
84	2	83.33	-1200	0	-1025	-1050	1	710.81	713.09	0
85	2	83.33	-1200	0	-1037.5	-1050	1	714.1	714.77	0
86	2	83.33	-1200	0	-1043.75	-1050	1	715.77	716.31	0
87	2	83.33	-1200	0	-1043.75	-1050	1	717.32	717.87	0.5
88	2	83.33	-1200	0	-1043.75	-1050	2	718.88	719.77	1
89	1	83.33	1200	0	0	1000	1	726.8	761.05	0
90	1	83.33	1200	0	0	500	1	762.05	765.69	0
91	1	83.33	1200	0	250	500	2	766.69	779.21	0
92	1	83.33	1200	0	375	500	2	780.22	781.75	0
93	1	83.33	1200	0	437.5	500	2	782.75	783.81	0
94	1	83.33	1200	0	468.75	500	2	784.81	786.93	0
95	1	83.33	1200	0	468.75	500	1	787.93	789.85	0.5
96	1	83.33	1200	0	468.75	500	2	790.86	792.01	1
97	1	33.33	1200	600	800	1200	2	796.69	805.69	0
98	1	33.33	1200	600	800	1000	1	806.7	810.49	0
99	1	33.33	1200	600	800	900	1	811.5	812.71	0
100	1	33.33	1200	600	800	850	1	813.71	816.44	0
101	1	33.33	1200	600	800	825	1	817.44	818.1	0
102	1	33.33	1200	600	800	812.5	1	819.11	819.6	0
103	1	33.33	1200	600	800	812.5	1	820.6	821.61	0.5
104	1	33.33	1200	600	800	812.5	2	822.62	823.53	1
105	1	33.33	1200	0	0	400	1	831.5	843.09	0
106	1	33.33	1200	0	200	400	2	844.1	845.89	0
107	1	33.33	1200	0	200	300	1	846.9	847.88	0
108	1	33.33	1200	0	250	300	2	848.88	849.51	0
109	1	33.33	1200	0	275	300	2	850.51	851.2	0
110	1	33.33	1200	0	287.5	300	2	852.2	852.66	0
111	1	33.33	1200	0	287.5	300	1	853.67	854.28	0.5
112	1	33.33	1200	0	287.5	300	2	855.28	855.92	1
113	1	16.67	1200	0	0	200	1	860.67	863.92	0
114	1	16.67	1200	0	0	100	1	864.92	867.25	0
115	1	16.67	1200	0	0	50	1	868.26	869.84	0
116	1	16.67	1200	0	25	50	2	870.85	871.5	0
117	1	16.67	1200	0	37.5	50	2	872.51	873.14	0
118	1	16.67	1200	0	43.75	50	2	874.15	874.92	0
119	1	16.67	1200	0	43.75	50	1	875.93	876.72	0.5
120	1	16.67	1200	0	43.75	50	2	877.73	878.6	1
121	1	50	1200	0	0	600	1	887.67	888	0
122	1	50	1200	0	0	300	1	889.01	892.69	0
123	1	50	1200	0	0	150	1	893.7	897.63	0
124	1	50	1200	0	75	150	2	898.63	899.12	0
125	1	50	1200	0	112.5	150	2	900.13	900.63	0
126	1	50	1200	0	131.25	150	2	901.63	902.09	0
127	1	50	1200	0	131.25	150	1	903.1	903.69	0.5
128	1	50	1200	0	131.25	150	2	904.7	905.4	1
129	1	33.33	600	0	0	200	1	911.7	939.45	0
130	1	33.33	600	0	0	100	1	940.46	955.18	0
131	1	33.33	600	0	50	100	2	956.18	957.93	0
132	1	33.33	600	0	50	75	1	958.94	959.44	0
133	1	33.33	600	0	62.5	75	2	960.45	961.84	0
134	1	33.33	600	0	68.75	75	2	962.84	965.24	0
135	1	33.33	600	0	68.75	75	1	966.24	967.15	0.5
136	1	33.33	600	0	68.75	75	2	968.15	968.72	1
137	1	33.33	1000	400	400	600	1	973.15	976.47	0
138	1	33.33	1000	400	500	600	2	977.47	984.19	0
139	1	33.33	1000	400	500	550	1	985.19	986.42	0
140	1	33.33	1000	400	525	550	2	987.42	988.03	0
141	1	33.33	1000	400	537.5	550	2	989.03	989.67	0
142	1	33.33	1000	400	543.75	550	2	990.67	991.24	0
143	1	33.33	1000	400	543.75	550	1	992.25	993.26	0.5
144	1	33.33	1000	400	543.75	550	2	994.26	996.83	1
145	1	33.33	1200	900	900	1000	1	1001.17	1006.04	0
146	1	33.33	1200	900	950	1000	2	1007.05	1020.16	0
147	1	33.33	1200	900	950	975	1	1021.17	1023.5	0
148	1	33.33	1200	900	950	962.5	1	1024.5	1027.36	0
149	1	33.33	1200	900	950	956.25	1	1028.37	1029.21	0
150	1	33.33	1200	900	950	953.13	1	1030.22	1030.69	0
151	1	33.33	1200	900	950	953.13	2	1031.7	1032.35	0
152	1	33.33	1200	900	950	953.13	2	1033.36	1038.57	0
153	1	33.33	1200	900	900	1000	1	1039.58	1048.19	0
154	1	33.33	1200	900	900	950	1	1049.19	1052.19	0
155	1	33.33	1200	900	925	950	2	1053.19	1054.44	0
156	1	33.33	1200	900	937.5	950	2	1055.45	1056.15	0
157	1	33.33	1200	900	943.75	950	2	1057.15	1058.3	0
158	1	33.33	1200	900	946.88	950	2	1059.3	1060.14	0
159	1	33.33	1200	900	946.88	950	1	1061.14	1062.47	0.5
160	1	33.33	1200	900	946.88	950	2	1063.48	1065.38	1
161	1	66.67	1200	0	0	800	1	1075.45	1078.47	0
162	1	66.67	1200	0	400	800	2	1079.48	1092.07	0
163	1	66.67	1200	0	400	600	1	1093.08	1093.83	0
164	1	66.67	1200	0	400	500	1	1094.84	1095.43	0
165	1	66.67	1200	0	450	500	2	1096.43	1097.02	0
166	1	66.67	1200	0	475	500	2	1098.02	1098.89	0
167	1	66.67	1200	0	475	500	1	1099.9	1100.46	0.5
168	1	66.67	1200	0	475	500	2	1101.46	1102.01	1
169	1	33.33	600	300	300	400	1	1109.1	1122.24	0
170	1	33.33	600	300	350	400	2	1123.25	1128.43	0
171	1	33.33	600	300	375	400	2	1129.43	1131.42	0
172	1	33.33	600	300	387.5	400	2	1132.42	1132.83	0
173	1	33.33	600	300	393.75	400	2	1133.84	1134.23	0
174	1	33.33	600	300	396.88	400	2	1135.24	1135.81	0
175	1	33.33	600	300	396.88	400	1	1136.81	1137.26	0.5
176	1	33.33	600	300	396.88	400	2	1138.26	1138.79	1
