# Supplementary material for: Dopaminergic Drug Effects on Probability Weighting during Risky Decision Making
Source: eNeuro. 2018 Apr 6;5(2):ENEURO.0330-18.2018. doi: 10.1523/ENEURO.0330-18.2018 (PMC5889481; doi:10.1523/ENEURO.0330-18.2018)
Supplement: Extended Data 1 — Raw data and MATLAB code for the prospect theory parameter estimation procedure implemented in the study. The code includes scripts for the main parameter estimation steps, parameter recovery, and checking the quality of the estimation. Download Extended Data 1, ZIP file. [file sup_enu-eN-NWR-0330-17-s02.zip › ExtendedData/Data/taskCE_Exp_7_Ses_1.xlsx]

## Sheet: taskCE_Exp_7_Ses_1
=======================================================================================================================================================
***** CASH EQUIVALENT TASK ***** subject ID: Exp_7_Ses_1
***** 2012-03-26 12:43:11 ***** filename: taskCE_Exp_7_Ses_1.txt
=======================================================================================================================================================
Block: 0 = practice, 1 = first session, 2 = second session
Order of blocks: 2 (1 = WINS - LOSSES, 2 = LOSSES - WINS)
Output directory: C:\Documents and Settings\liejan\My Documents\Experiments\CE\logfiles
==== BEGIN === start of experiment (in seconds) : 10016.6277 ==========================================================================================
#Trial	Block	Probability	Cash	AltCash	LowerBound	UpperBound	Response	PresentationTime	ResponseTime	Advance
1	2	50	-1200	0	0	-600	2	228.76	233.23	0
2	2	50	-1200	0	-300	-600	1	234.24	237.05	0
3	2	50	-1200	0	-450	-600	1	238.06	243.48	0
4	2	50	-1200	0	-450	-525	2	244.48	247.84	0
5	2	50	-1200	0	-487.5	-525	1	248.84	252.02	0
6	2	50	-1200	0	-487.5	-506.25	2	253.03	256.72	0
7	2	50	-1200	0	-487.5	-506.25	1	257.72	261.25	0.5
8	2	50	-1200	0	-487.5	-506.25	2	262.26	264.93	1
9	2	33.33	-1000	-400	-600	-1000	1	274.89	278.62	0
10	2	33.33	-1000	-400	-600	-800	2	279.63	280.93	0
11	2	33.33	-1000	-400	-600	-700	2	281.93	285.07	0
12	2	33.33	-1000	-400	-600	-650	2	286.07	290.54	0
13	2	33.33	-1000	-400	-600	-625	2	291.55	294.67	0
14	2	33.33	-1000	-400	-600	-612.5	2	295.67	300.87	0
15	2	33.33	-1000	-400	-600	-612.5	1	301.87	304.98	0.5
16	2	33.33	-1000	-400	-600	-612.5	2	305.99	308.76	1
17	2	33.33	-1200	-600	-600	-800	2	318.84	323.61	0
18	2	33.33	-1200	-600	-700	-800	1	324.62	327.99	0
19	2	33.33	-1200	-600	-700	-750	2	328.99	331.83	0
20	2	33.33	-1200	-600	-725	-750	1	332.83	336.7	0
21	2	33.33	-1200	-600	-737.5	-750	1	337.71	337.92	0
22	2	33.33	-1200	-600	-737.5	-743.75	2	338.93	342.56	0
23	2	33.33	-1200	-600	-737.5	-743.75	1	343.57	346.54	0.5
24	2	33.33	-1200	-600	-737.5	-743.75	2	347.55	349.2	1
25	2	16.67	-1200	0	0	-200	2	357.64	361.54	0
26	2	16.67	-1200	0	-100	-200	1	362.55	366.67	0
27	2	16.67	-1200	0	-100	-150	2	367.67	370.28	0
28	2	16.67	-1200	0	-100	-125	2	371.28	373.46	0
29	2	16.67	-1200	0	-100	-112.5	2	374.46	376.96	0
30	2	16.67	-1200	0	-106.25	-112.5	1	377.96	381.89	0
31	2	16.67	-1200	0	-106.25	-112.5	1	382.9	384.9	0.5
32	2	16.67	-1200	0	-106.25	-112.5	2	385.9	391.59	1
33	2	33.33	-1200	-900	-900	-1000	2	401.1	401.93	0
34	2	33.33	-1200	-900	-950	-1000	1	402.94	406.26	0
35	2	33.33	-1200	-900	-950	-975	2	407.26	409.55	0
36	2	33.33	-1200	-900	-962.5	-975	1	410.55	412.51	0
37	2	33.33	-1200	-900	-962.5	-968.75	2	413.52	416.75	0
38	2	33.33	-1200	-900	-962.5	-965.63	2	417.75	425.86	0
39	2	33.33	-1200	-900	-962.5	-965.63	1	426.86	431.14	0.5
40	2	33.33	-1200	-900	-962.5	-965.63	2	432.14	437.26	1
41	2	83.33	-1200	0	0	-1000	2	444.78	446.45	0
42	2	83.33	-1200	0	-500	-1000	1	447.46	448.67	0
43	2	83.33	-1200	0	-750	-1000	1	449.67	454.34	0
44	2	83.33	-1200	0	-875	-1000	1	455.34	457.45	0
45	2	83.33	-1200	0	-937.5	-1000	1	458.46	459.39	0
46	2	83.33	-1200	0	-968.75	-1000	1	460.4	461.39	0
47	2	83.33	-1200	0	-968.75	-1000	1	462.39	464.67	0.5
48	2	83.33	-1200	0	-968.75	-1000	2	465.68	468.24	1
49	2	33.33	-600	0	0	-200	2	473.93	477.1	0
50	2	33.33	-600	0	-100	-200	1	478.1	483.53	0
51	2	33.33	-600	0	-150	-200	1	484.53	490.11	0
52	2	33.33	-600	0	-150	-175	2	491.12	492.24	0
53	2	33.33	-600	0	-150	-162.5	2	493.25	494.96	0
54	2	33.33	-600	0	-150	-156.25	2	495.97	497.03	0
55	2	33.33	-600	0	-150	-156.25	1	498.04	500.06	0.5
56	2	33.33	-600	0	-150	-156.25	2	501.06	503.69	1
57	2	66.67	-1200	0	-800	-1200	1	510.26	514.06	0
58	2	66.67	-1200	0	-800	-1000	2	515.06	518.21	0
59	2	66.67	-1200	0	-800	-900	2	519.21	524.62	0
60	2	66.67	-1200	0	-850	-900	1	525.63	530.49	0
61	2	66.67	-1200	0	-875	-900	1	531.49	532.54	0
62	2	66.67	-1200	0	-887.5	-900	1	533.54	538.47	0
63	2	66.67	-1200	0	-887.5	-900	1	539.48	541.7	0.5
64	2	66.67	-1200	0	-887.5	-900	2	542.71	546.5	1
65	2	33.33	-1200	0	-400	-1200	1	559.96	564.9	0
66	2	33.33	-1200	0	-400	-800	2	565.9	567.06	0
67	2	33.33	-1200	0	-400	-600	2	568.07	572.25	0
68	2	33.33	-1200	0	-500	-600	1	573.25	576.89	0
69	2	33.33	-1200	0	-550	-600	1	577.89	579.02	0
70	2	33.33	-1200	0	-550	-575	2	580.03	581.67	0
71	2	33.33	-1200	0	-550	-575	1	582.68	584.34	0.5
72	2	33.33	-1200	0	-550	-575	2	585.34	586.75	1
73	2	33.33	-600	-300	-300	-400	2	596.76	598.98	0
74	2	33.33	-600	-300	-350	-400	1	599.99	604.26	0
75	2	33.33	-600	-300	-375	-400	1	605.27	610.81	0
76	2	33.33	-600	-300	-387.5	-400	1	611.81	612.3	0
77	2	33.33	-600	-300	-387.5	-393.75	2	613.31	615.94	0
78	2	33.33	-600	-300	-390.63	-393.75	1	616.95	623.61	0
79	2	33.33	-600	-300	-390.63	-393.75	1	624.61	627.14	0.5
80	2	33.33	-600	-300	-390.63	-393.75	2	628.15	630.19	1
81	1	33.33	600	0	0	200	1	640.24	641.56	0
82	1	33.33	600	0	100	200	2	642.56	644.8	0
83	1	33.33	600	0	150	200	2	645.8	649.22	0
84	1	33.33	600	0	150	175	1	650.23	652.49	0
85	1	33.33	600	0	150	162.5	1	653.5	654.93	0
86	1	33.33	600	0	156.25	162.5	2	655.93	657.14	0
87	1	33.33	600	0	156.25	162.5	1	658.15	659.79	0.5
88	1	33.33	600	0	156.25	162.5	2	660.8	666.17	1
89	1	66.67	1200	0	0	800	1	671.79	673.18	0
90	1	66.67	1200	0	400	800	2	674.19	675.91	0
91	1	66.67	1200	0	600	800	2	676.91	680.84	0
92	1	66.67	1200	0	700	800	2	681.84	685.42	0
93	1	66.67	1200	0	700	750	1	686.43	687.48	0
94	1	66.67	1200	0	700	725	1	688.49	689.29	0
95	1	66.67	1200	0	700	725	1	690.29	691.8	0.5
96	1	66.67	1200	0	700	725	2	692.8	694.44	1
97	1	83.33	1200	0	0	1000	1	699.13	701.43	0
98	1	83.33	1200	0	500	1000	2	702.43	704.89	0
99	1	83.33	1200	0	500	750	1	705.9	707.39	0
100	1	83.33	1200	0	625	750	2	708.39	712.28	0
101	1	83.33	1200	0	687.5	750	2	713.28	714.68	0
102	1	83.33	1200	0	687.5	718.75	1	715.69	716.66	0
103	1	83.33	1200	0	687.5	718.75	1	717.67	718.8	0.5
104	1	83.33	1200	0	687.5	718.75	2	719.8	721.54	1
105	1	33.33	1200	600	600	800	1	728.57	729.9	0
106	1	33.33	1200	600	700	800	2	730.91	738.19	0
107	1	33.33	1200	600	700	750	1	739.19	740.72	0
108	1	33.33	1200	600	725	750	2	741.72	744.96	0
109	1	33.33	1200	600	737.5	750	2	745.97	752.16	0
110	1	33.33	1200	600	737.5	743.75	1	753.16	762.96	0
111	1	33.33	1200	600	737.5	743.75	1	763.96	765.85	0.5
112	1	33.33	1200	600	737.5	743.75	2	766.86	768.36	1
113	1	33.33	1000	400	400	600	1	773.89	777.48	0
114	1	33.33	1000	400	500	600	2	778.49	781.96	0
115	1	33.33	1000	400	550	600	2	782.97	786.49	0
116	1	33.33	1000	400	550	575	1	787.5	789.52	0
117	1	33.33	1000	400	550	562.5	1	790.52	792.92	0
118	1	33.33	1000	400	556.25	562.5	2	793.93	795.24	0
119	1	33.33	1000	400	556.25	562.5	1	796.24	797.43	0.5
120	1	33.33	1000	400	556.25	562.5	2	798.43	800.07	1
121	1	33.33	1200	900	900	1000	1	804.52	807.82	0
122	1	33.33	1200	900	950	1000	2	808.82	811.31	0
123	1	33.33	1200	900	950	975	1	812.31	812.88	0
124	1	33.33	1200	900	962.5	975	2	813.89	817.07	0
125	1	33.33	1200	900	962.5	968.75	1	818.08	819.19	0
126	1	33.33	1200	900	965.63	968.75	2	820.2	821.99	0
127	1	33.33	1200	900	965.63	968.75	1	823	824.66	0.5
128	1	33.33	1200	900	965.63	968.75	2	825.66	827.4	1
129	1	50	1200	0	0	600	1	832.23	834.42	0
130	1	50	1200	0	300	600	2	835.42	836.68	0
131	1	50	1200	0	300	450	1	837.69	841.61	0
132	1	50	1200	0	375	450	2	842.62	843.36	0
133	1	50	1200	0	412.5	450	2	844.37	845.69	0
134	1	50	1200	0	412.5	431.25	1	846.7	849.25	0
135	1	50	1200	0	412.5	431.25	1	850.26	851.07	0.5
136	1	50	1200	0	412.5	431.25	2	852.08	852.97	1
137	1	33.33	600	300	300	400	1	857.44	859.87	0
138	1	33.33	600	300	350	400	2	860.88	863.71	0
139	1	33.33	600	300	375	400	2	864.72	868.45	0
140	1	33.33	600	300	375	387.5	1	869.45	870.09	0
141	1	33.33	600	300	375	381.25	1	871.09	876.19	0
142	1	33.33	600	300	378.13	381.25	2	877.2	877.95	0
143	1	33.33	600	300	378.13	381.25	1	878.96	880.08	0.5
144	1	33.33	600	300	378.13	381.25	2	881.09	882.86	1
145	1	33.33	1200	0	0	400	1	887.32	890.28	0
146	1	33.33	1200	0	200	400	2	891.29	892.77	0
147	1	33.33	1200	0	300	400	2	893.77	895.66	0
148	1	33.33	1200	0	350	400	2	896.66	898.09	0
149	1	33.33	1200	0	375	400	2	899.09	900.51	0
150	1	33.33	1200	0	375	387.5	1	901.52	906.08	0
151	1	33.33	1200	0	375	387.5	1	907.09	908.12	0.5
152	1	33.33	1200	0	375	387.5	2	909.13	910.05	1
153	1	16.67	1200	0	0	200	1	914.31	915.25	0
154	1	16.67	1200	0	100	200	2	916.25	919.27	0
155	1	16.67	1200	0	100	150	1	920.28	921.9	0
156	1	16.67	1200	0	125	150	2	922.9	925.18	0
157	1	16.67	1200	0	137.5	150	2	926.18	929.82	0
158	1	16.67	1200	0	137.5	143.75	1	930.82	932.52	0
159	1	16.67	1200	0	137.5	143.75	1	933.53	934.64	0.5
160	1	16.67	1200	0	137.5	143.75	2	935.65	936.39	1
