# Supplementary material for: Dopaminergic Drug Effects on Probability Weighting during Risky Decision Making
Source: eNeuro. 2018 Apr 6;5(2):ENEURO.0330-18.2018. doi: 10.1523/ENEURO.0330-18.2018 (PMC5889481; doi:10.1523/ENEURO.0330-18.2018)
Supplement: Extended Data 1 — Raw data and MATLAB code for the prospect theory parameter estimation procedure implemented in the study. The code includes scripts for the main parameter estimation steps, parameter recovery, and checking the quality of the estimation. Download Extended Data 1, ZIP file. [file sup_enu-eN-NWR-0330-17-s02.zip › ExtendedData/Data/taskCE_Exp_7_Ses_2.xlsx]

## Sheet: taskCE_Exp_7_Ses_2
=======================================================================================================================================================
***** CASH EQUIVALENT TASK ***** subject ID: Exp_7_Ses_2
***** 2012-04-03 13:12:07 ***** filename: taskCE_Exp_7_Ses_2.txt
=======================================================================================================================================================
Block: 0 = practice, 1 = first session, 2 = second session
Order of blocks: 1 (1 = WINS - LOSSES, 2 = LOSSES - WINS)
Output directory: C:\Documents and Settings\liejan\My Documents\Experiments\CE\logfiles
==== BEGIN === start of experiment (in seconds) : 13653.2372 ==========================================================================================
#Trial	Block	Probability	Cash	AltCash	LowerBound	UpperBound	Response	PresentationTime	ResponseTime	Advance
1	1	50	1200	0	0	600	1	119.78	121.49	0
2	1	50	1200	0	300	600	2	122.5	124.11	0
3	1	50	1200	0	300	450	1	125.11	127.35	0
4	1	50	1200	0	375	450	2	128.35	129.99	0
5	1	50	1200	0	412.5	450	2	130.99	134.15	0
6	1	50	1200	0	431.25	450	2	135.15	139.75	0
7	1	50	1200	0	431.25	450	1	140.76	142.13	0.5
8	1	50	1200	0	431.25	450	2	143.14	144.91	1
9	1	33.33	1000	400	600	1000	2	150.7	155.28	0
10	1	33.33	1000	400	600	800	1	156.29	159.35	0
11	1	33.33	1000	400	600	700	1	160.36	163.17	0
12	1	33.33	1000	400	600	650	1	164.18	167.76	0
13	1	33.33	1000	400	625	650	2	168.77	170.07	0
14	1	33.33	1000	400	625	637.5	1	171.08	171.87	0
15	1	33.33	1000	400	625	637.5	1	172.88	174.19	0.5
16	1	33.33	1000	400	625	637.5	2	175.2	175.95	1
17	1	33.33	600	0	0	200	1	181.9	185.61	0
18	1	33.33	600	0	100	200	2	186.62	187.59	0
19	1	33.33	600	0	150	200	2	188.59	190.28	0
20	1	33.33	600	0	150	175	1	191.29	194.03	0
21	1	33.33	600	0	150	162.5	1	195.03	195.83	0
22	1	33.33	600	0	156.25	162.5	2	196.84	198.03	0
23	1	33.33	600	0	156.25	162.5	1	199.03	200.61	0.5
24	1	33.33	600	0	156.25	162.5	2	201.62	202.54	1
25	1	83.33	1200	0	1000	1200	2	206.12	210.73	0
26	1	83.33	1200	0	1000	1100	1	211.74	212.7	0
27	1	83.33	1200	0	1000	1050	1	213.7	214.61	0
28	1	83.33	1200	0	1000	1025	1	215.62	217.75	0
29	1	83.33	1200	0	1012.5	1025	2	218.75	219.78	0
30	1	83.33	1200	0	1012.5	1018.75	1	220.78	222.27	0
31	1	83.33	1200	0	1012.5	1018.75	1	223.27	224.34	0.5
32	1	83.33	1200	0	1012.5	1018.75	2	225.34	226.23	1
33	1	33.33	1200	0	0	400	1	230.63	231.95	0
34	1	33.33	1200	0	200	400	2	232.95	233.72	0
35	1	33.33	1200	0	200	300	1	234.73	235.15	0
36	1	33.33	1200	0	200	250	1	236.15	237.79	0
37	1	33.33	1200	0	225	250	2	238.8	239.59	0
38	1	33.33	1200	0	237.5	250	2	240.59	241.68	0
39	1	33.33	1200	0	237.5	250	1	242.69	244.32	0.5
40	1	33.33	1200	0	237.5	250	2	245.33	246.47	1
41	1	33.33	600	300	300	400	1	250.5	252.51	0
42	1	33.33	600	300	300	350	1	253.51	255	0
43	1	33.33	600	300	300	325	1	256.01	260.95	0
44	1	33.33	600	300	312.5	325	2	261.95	263.15	0
45	1	33.33	600	300	318.75	325	2	264.16	265.64	0
46	1	33.33	600	300	321.88	325	2	266.65	267.56	0
47	1	33.33	600	300	321.88	325	1	268.57	269.31	0.5
48	1	33.33	600	300	321.88	325	2	270.32	271.28	1
49	1	16.67	1200	0	0	200	1	275.46	280.26	0
50	1	16.67	1200	0	100	200	2	281.27	283.96	0
51	1	16.67	1200	0	100	150	1	284.97	285.98	0
52	1	16.67	1200	0	125	150	2	286.98	287.6	0
53	1	16.67	1200	0	125	137.5	1	288.61	288.83	0
54	1	16.67	1200	0	131.25	137.5	2	289.84	293.5	0
55	1	16.67	1200	0	131.25	137.5	1	294.5	295.15	0.5
56	1	16.67	1200	0	131.25	137.5	2	296.16	297.2	1
57	1	33.33	1200	600	800	1200	2	300.78	305.04	0
58	1	33.33	1200	600	800	1000	1	306.05	306.34	0
59	1	33.33	1200	600	800	900	1	307.34	308.26	0
60	1	33.33	1200	600	850	900	2	309.26	310.8	0
61	1	33.33	1200	600	850	875	1	311.81	313.9	0
62	1	33.33	1200	600	850	862.5	1	314.9	316.26	0
63	1	33.33	1200	600	850	862.5	1	317.26	325.36	0.5
64	1	33.33	1200	600	850	862.5	2	326.37	328.26	1
65	1	33.33	1200	900	900	1000	1	332.4	333.88	0
66	1	33.33	1200	900	900	950	1	334.89	336.08	0
67	1	33.33	1200	900	925	950	2	337.09	339.82	0
68	1	33.33	1200	900	937.5	950	2	340.83	341.66	0
69	1	33.33	1200	900	943.75	950	2	342.66	345.87	0
70	1	33.33	1200	900	946.88	950	2	346.88	347.53	0
71	1	33.33	1200	900	946.88	950	1	348.53	349.4	0.5
72	1	33.33	1200	900	946.88	950	2	350.4	351.03	1
73	1	66.67	1200	0	800	1200	2	355.28	361.33	0
74	1	66.67	1200	0	800	1000	1	362.33	362.94	0
75	1	66.67	1200	0	800	900	1	363.95	364.73	0
76	1	66.67	1200	0	850	900	2	365.73	367.12	0
77	1	66.67	1200	0	875	900	2	368.12	369.67	0
78	1	66.67	1200	0	875	887.5	1	370.68	371.33	0
79	1	66.67	1200	0	875	887.5	1	372.33	373.22	0.5
80	1	66.67	1200	0	875	887.5	2	374.23	375	1
81	2	33.33	-1200	-900	-900	-1000	2	380.36	383.32	0
82	2	33.33	-1200	-900	-950	-1000	1	384.32	387.22	0
83	2	33.33	-1200	-900	-975	-1000	1	388.23	391.01	0
84	2	33.33	-1200	-900	-987.5	-1000	1	392.02	394.15	0
85	2	33.33	-1200	-900	-987.5	-993.75	2	395.16	395.79	0
86	2	33.33	-1200	-900	-987.5	-990.63	2	396.8	399.17	0
87	2	33.33	-1200	-900	-987.5	-990.63	2	400.18	401.37	0
88	2	33.33	-1200	-900	-987.5	-990.63	2	402.38	403.79	0
89	2	33.33	-1200	-900	-1000	-1200	1	404.8	408.09	0
90	2	33.33	-1200	-900	-1100	-1200	1	409.1	411.72	0
91	2	33.33	-1200	-900	-1100	-1150	2	412.72	414.33	0
92	2	33.33	-1200	-900	-1100	-1125	2	415.34	417.85	0
93	2	33.33	-1200	-900	-1100	-1112.5	2	418.86	420.27	0
94	2	33.33	-1200	-900	-1100	-1106.25	2	421.28	421.95	0
95	2	33.33	-1200	-900	-1100	-1106.25	1	422.96	425.39	0.5
96	2	33.33	-1200	-900	-1100	-1106.25	2	426.4	427.42	1
97	2	33.33	-1000	-400	-400	-600	2	432.75	437.79	0
98	2	33.33	-1000	-400	-500	-600	1	438.8	439.55	0
99	2	33.33	-1000	-400	-550	-600	1	440.56	441.94	0
100	2	33.33	-1000	-400	-550	-575	2	442.95	445.18	0
101	2	33.33	-1000	-400	-562.5	-575	1	446.19	446.75	0
102	2	33.33	-1000	-400	-568.75	-575	1	447.76	449.41	0
103	2	33.33	-1000	-400	-568.75	-575	2	450.42	451.81	0
104	2	33.33	-1000	-400	-568.75	-575	2	452.81	454.95	0
105	2	33.33	-1000	-400	-600	-1000	1	455.96	461.7	0
106	2	33.33	-1000	-400	-600	-800	2	462.71	465.66	0
107	2	33.33	-1000	-400	-600	-700	2	466.67	467.59	0
108	2	33.33	-1000	-400	-600	-650	2	468.6	469.16	0
109	2	33.33	-1000	-400	-600	-625	2	470.16	471.99	0
110	2	33.33	-1000	-400	-600	-612.5	2	472.99	474.27	0
111	2	33.33	-1000	-400	-600	-612.5	2	475.28	476.01	0
112	2	33.33	-1000	-400	-600	-612.5	2	477.01	478.6	0
113	2	33.33	-1000	-400	-400	-600	2	479.6	482.02	0
114	2	33.33	-1000	-400	-500	-600	1	483.03	484.62	0
115	2	33.33	-1000	-400	-500	-550	2	485.63	487.08	0
116	2	33.33	-1000	-400	-525	-550	1	488.08	489.1	0
117	2	33.33	-1000	-400	-525	-537.5	2	490.11	491.68	0
118	2	33.33	-1000	-400	-525	-531.25	2	492.68	495.61	0
119	2	33.33	-1000	-400	-525	-531.25	1	496.62	498.39	0.5
120	2	33.33	-1000	-400	-525	-531.25	2	499.39	500.23	1
121	2	33.33	-600	-300	-400	-600	1	504.43	508.05	0
122	2	33.33	-600	-300	-400	-500	2	509.05	509.73	0
123	2	33.33	-600	-300	-450	-500	1	510.74	511.66	0
124	2	33.33	-600	-300	-450	-475	2	512.67	513.45	0
125	2	33.33	-600	-300	-450	-462.5	2	514.46	515.79	0
126	2	33.33	-600	-300	-450	-456.25	2	516.79	517.77	0
127	2	33.33	-600	-300	-450	-456.25	1	518.77	520.13	0.5
128	2	33.33	-600	-300	-450	-456.25	2	521.13	523.76	1
129	2	33.33	-1200	-600	-600	-800	2	528.03	530.39	0
130	2	33.33	-1200	-600	-700	-800	1	531.39	532.68	0
131	2	33.33	-1200	-600	-700	-750	2	533.69	534.32	0
132	2	33.33	-1200	-600	-700	-725	2	535.32	536.28	0
133	2	33.33	-1200	-600	-712.5	-725	1	537.29	537.81	0
134	2	33.33	-1200	-600	-718.75	-725	1	538.82	539.73	0
135	2	33.33	-1200	-600	-718.75	-725	1	540.74	542.58	0.5
136	2	33.33	-1200	-600	-718.75	-725	2	543.59	544.38	1
137	2	33.33	-600	0	0	-200	2	548.19	550.26	0
138	2	33.33	-600	0	-100	-200	1	551.27	552.62	0
139	2	33.33	-600	0	-150	-200	1	553.63	554.17	0
140	2	33.33	-600	0	-150	-175	2	555.18	556.01	0
141	2	33.33	-600	0	-162.5	-175	1	557.02	557.32	0
142	2	33.33	-600	0	-168.75	-175	1	558.32	560.03	0
143	2	33.33	-600	0	-168.75	-175	1	561.03	562.32	0.5
144	2	33.33	-600	0	-168.75	-175	2	563.32	564.03	1
145	2	50	-1200	0	-600	-1200	1	567.97	570.98	0
146	2	50	-1200	0	-600	-900	2	571.99	572.73	0
147	2	50	-1200	0	-600	-750	2	573.74	574.76	0
148	2	50	-1200	0	-600	-675	2	575.77	576.32	0
149	2	50	-1200	0	-600	-637.5	2	577.33	579.63	0
150	2	50	-1200	0	-618.75	-637.5	1	580.63	581.03	0
151	2	50	-1200	0	-618.75	-637.5	1	582.03	583.52	0.5
152	2	50	-1200	0	-618.75	-637.5	2	584.53	585.45	1
153	2	83.33	-1200	0	-1000	-1200	1	589.5	590.32	0
154	2	83.33	-1200	0	-1000	-1100	2	591.32	595.1	0
155	2	83.33	-1200	0	-1050	-1100	1	596.11	596.59	0
156	2	83.33	-1200	0	-1075	-1100	1	597.59	598.52	0
157	2	83.33	-1200	0	-1087.5	-1100	1	599.52	600.32	0
158	2	83.33	-1200	0	-1093.75	-1100	1	601.33	601.9	0
159	2	83.33	-1200	0	-1093.75	-1100	1	602.91	603.96	0.5
160	2	83.33	-1200	0	-1093.75	-1100	2	604.96	606.35	1
161	2	16.67	-1200	0	-200	-1200	1	610.03	614.59	0
162	2	16.67	-1200	0	-200	-700	2	615.59	621.19	0
163	2	16.67	-1200	0	-200	-450	2	622.19	623.8	0
164	2	16.67	-1200	0	-200	-325	2	624.81	625.39	0
165	2	16.67	-1200	0	-262.5	-325	1	626.39	626.69	0
166	2	16.67	-1200	0	-293.75	-325	1	627.7	628.6	0
167	2	16.67	-1200	0	-293.75	-325	2	629.6	631.26	0
168	2	16.67	-1200	0	-293.75	-325	2	632.26	634.46	0
169	2	16.67	-1200	0	-200	-1200	1	635.46	639	0
170	2	16.67	-1200	0	-200	-700	2	640	641.42	0
171	2	16.67	-1200	0	-450	-700	1	642.42	643.18	0
172	2	16.67	-1200	0	-575	-700	1	644.18	645.19	0
173	2	16.67	-1200	0	-575	-637.5	2	646.19	649.59	0
174	2	16.67	-1200	0	-575	-606.25	2	650.6	651.8	0
175	2	16.67	-1200	0	-575	-606.25	1	652.81	654.74	0.5
176	2	16.67	-1200	0	-575	-606.25	2	655.74	656.79	1
177	2	66.67	-1200	0	-800	-1200	1	661.18	663.51	0
178	2	66.67	-1200	0	-800	-1000	2	664.51	665.75	0
179	2	66.67	-1200	0	-900	-1000	1	666.76	667.71	0
180	2	66.67	-1200	0	-950	-1000	1	668.71	670.49	0
181	2	66.67	-1200	0	-950	-975	2	671.5	672.06	0
182	2	66.67	-1200	0	-962.5	-975	1	673.06	673.45	0
183	2	66.67	-1200	0	-962.5	-975	1	674.46	676.07	0.5
184	2	66.67	-1200	0	-962.5	-975	2	677.07	678.18	1
185	2	33.33	-1200	0	-400	-1200	1	682.41	684.17	0
186	2	33.33	-1200	0	-400	-800	2	685.18	686.01	0
187	2	33.33	-1200	0	-400	-600	2	687.02	688.2	0
188	2	33.33	-1200	0	-400	-500	2	689.21	689.67	0
189	2	33.33	-1200	0	-450	-500	1	690.68	691.03	0
190	2	33.33	-1200	0	-475	-500	1	692.04	692.39	0
191	2	33.33	-1200	0	-475	-500	1	693.4	695.16	0.5
192	2	33.33	-1200	0	-475	-500	2	696.17	696.45	1
