# Supplementary material for: Dopaminergic Drug Effects on Probability Weighting during Risky Decision Making
Source: eNeuro. 2018 Apr 6;5(2):ENEURO.0330-18.2018. doi: 10.1523/ENEURO.0330-18.2018 (PMC5889481; doi:10.1523/ENEURO.0330-18.2018)
Supplement: Extended Data 1 — Raw data and MATLAB code for the prospect theory parameter estimation procedure implemented in the study. The code includes scripts for the main parameter estimation steps, parameter recovery, and checking the quality of the estimation. Download Extended Data 1, ZIP file. [file sup_enu-eN-NWR-0330-17-s02.zip › ExtendedData/Data/taskCE_Exp_8_Ses_1.xlsx]

## Sheet: taskCE_Exp_8_Ses_1
=======================================================================================================================================================
***** CASH EQUIVALENT TASK ***** subject ID: Exp_8_Ses_1
***** 2012-05-23 13:22:35 ***** filename: taskCE_Exp_8_Ses_1.txt
=======================================================================================================================================================
Block: 0 = practice, 1 = first session, 2 = second session
Order of blocks: 1 (1 = WINS - LOSSES, 2 = LOSSES - WINS)
Output directory: C:\Documents and Settings\liejan\My Documents\Experiments\CE\logfiles
==== BEGIN === start of experiment (in seconds) : 520.4453 ==========================================================================================
#Trial	Block	Probability	Cash	AltCash	LowerBound	UpperBound	Response	PresentationTime	ResponseTime	Advance
1	1	33.33	1200	0	0	400	1	294.09	295.59	0
2	1	33.33	1200	0	0	200	1	296.59	298.7	0
3	1	33.33	1200	0	0	100	1	299.71	303.04	0
4	1	33.33	1200	0	50	100	2	304.04	305.2	0
5	1	33.33	1200	0	75	100	2	306.21	310.42	0
6	1	33.33	1200	0	87.5	100	2	311.43	313.8	0
7	1	33.33	1200	0	87.5	100	1	314.81	316.32	0.5
8	1	33.33	1200	0	87.5	100	2	317.33	318.96	1
9	1	16.67	1200	0	0	200	1	334.03	336.16	0
10	1	16.67	1200	0	0	100	1	337.17	341.49	0
11	1	16.67	1200	0	50	100	2	342.5	343.31	0
12	1	16.67	1200	0	75	100	2	344.31	346.46	0
13	1	16.67	1200	0	75	87.5	1	347.46	351.4	0
14	1	16.67	1200	0	81.25	87.5	2	352.4	353.88	0
15	1	16.67	1200	0	81.25	87.5	1	354.89	357.19	0.5
16	1	16.67	1200	0	81.25	87.5	2	358.19	361.72	1
17	1	33.33	1000	400	600	1000	2	369.87	377.81	0
18	1	33.33	1000	400	600	800	1	378.82	393.39	0
19	1	33.33	1000	400	700	800	2	394.39	396.59	0
20	1	33.33	1000	400	700	750	1	397.59	399.07	0
21	1	33.33	1000	400	700	725	1	400.07	402.35	0
22	1	33.33	1000	400	712.5	725	2	403.36	404.1	0
23	1	33.33	1000	400	712.5	725	1	405.1	412.25	0.5
24	1	33.33	1000	400	712.5	725	2	413.26	414.1	1
25	1	83.33	1200	0	0	1000	1	432.83	436.71	0
26	1	83.33	1200	0	500	1000	2	437.71	438.82	0
27	1	83.33	1200	0	750	1000	2	439.82	441.28	0
28	1	83.33	1200	0	875	1000	2	442.29	443.02	0
29	1	83.33	1200	0	937.5	1000	2	444.02	444.71	0
30	1	83.33	1200	0	968.75	1000	2	445.71	446.63	0
31	1	83.33	1200	0	968.75	1000	1	447.64	448.63	0.5
32	1	83.33	1200	0	968.75	1000	2	449.64	450.68	1
33	1	33.33	1200	900	900	1000	1	466.19	473.85	0
34	1	33.33	1200	900	950	1000	2	474.85	477.58	0
35	1	33.33	1200	900	975	1000	2	478.59	488.39	0
36	1	33.33	1200	900	987.5	1000	2	489.4	490.74	0
37	1	33.33	1200	900	993.75	1000	2	491.74	492.8	0
38	1	33.33	1200	900	996.88	1000	2	493.81	495.41	0
39	1	33.33	1200	900	996.88	1000	1	496.41	498.63	0.5
40	1	33.33	1200	900	996.88	1000	2	499.64	500.58	1
41	1	50	1200	0	0	600	1	509.3	511.82	0
42	1	50	1200	0	300	600	2	512.82	515.21	0
43	1	50	1200	0	450	600	2	516.21	518.5	0
44	1	50	1200	0	525	600	2	519.51	521.61	0
45	1	50	1200	0	562.5	600	2	522.61	523.46	0
46	1	50	1200	0	581.25	600	2	524.47	525.26	0
47	1	50	1200	0	581.25	600	1	526.27	528.14	0.5
48	1	50	1200	0	581.25	600	2	529.15	530.59	1
49	1	33.33	1200	600	600	800	1	542.41	543.38	0
50	1	33.33	1200	600	700	800	2	544.39	549.11	0
51	1	33.33	1200	600	750	800	2	550.12	551.18	0
52	1	33.33	1200	600	775	800	2	552.19	552.98	0
53	1	33.33	1200	600	787.5	800	2	553.99	555.36	0
54	1	33.33	1200	600	793.75	800	2	556.36	557.78	0
55	1	33.33	1200	600	793.75	800	1	558.78	559.73	0.5
56	1	33.33	1200	600	793.75	800	2	560.73	561.62	1
57	1	66.67	1200	0	0	800	1	575.28	576.29	0
58	1	66.67	1200	0	400	800	2	577.3	578.29	0
59	1	66.67	1200	0	600	800	2	579.29	579.89	0
60	1	66.67	1200	0	700	800	2	580.9	582.61	0
61	1	66.67	1200	0	750	800	2	583.62	585.17	0
62	1	66.67	1200	0	775	800	2	586.18	587.61	0
63	1	66.67	1200	0	775	800	1	588.62	589.55	0.5
64	1	66.67	1200	0	775	800	2	590.56	591.66	1
65	1	33.33	600	300	300	400	1	603.47	606.59	0
66	1	33.33	600	300	350	400	2	607.6	611.13	0
67	1	33.33	600	300	375	400	2	612.14	613.05	0
68	1	33.33	600	300	387.5	400	2	614.06	615.28	0
69	1	33.33	600	300	393.75	400	2	616.28	616.97	0
70	1	33.33	600	300	396.88	400	2	617.97	618.77	0
71	1	33.33	600	300	396.88	400	1	619.78	620.58	0.5
72	1	33.33	600	300	396.88	400	2	621.59	624.33	1
73	1	33.33	600	0	0	200	1	640.86	642.07	0
74	1	33.33	600	0	100	200	2	643.07	645.21	0
75	1	33.33	600	0	100	150	1	646.22	648.42	0
76	1	33.33	600	0	125	150	2	649.43	652.36	0
77	1	33.33	600	0	125	137.5	1	653.36	655.29	0
78	1	33.33	600	0	125	131.25	1	656.3	657.82	0
79	1	33.33	600	0	125	131.25	1	658.83	659.95	0.5
80	1	33.33	600	0	125	131.25	2	660.95	661.53	1
81	2	33.33	-600	0	0	-200	2	669.09	671.8	0
82	2	33.33	-600	0	0	-100	2	672.81	682	0
83	2	33.33	-600	0	-50	-100	1	683	686.3	0
84	2	33.33	-600	0	-50	-75	2	687.31	689.78	0
85	2	33.33	-600	0	-50	-62.5	2	690.79	697.07	0
86	2	33.33	-600	0	-50	-56.25	2	698.07	699.42	0
87	2	33.33	-600	0	-50	-56.25	1	700.43	701.46	0.5
88	2	33.33	-600	0	-50	-56.25	2	702.47	703.18	1
89	2	33.33	-1000	-400	-400	-600	2	713.09	727.21	0
90	2	33.33	-1000	-400	-400	-500	2	728.22	731.44	0
91	2	33.33	-1000	-400	-450	-500	1	732.44	733.28	0
92	2	33.33	-1000	-400	-475	-500	1	734.28	735.76	0
93	2	33.33	-1000	-400	-475	-487.5	2	736.76	737.68	0
94	2	33.33	-1000	-400	-475	-481.25	2	738.68	740.84	0
95	2	33.33	-1000	-400	-475	-481.25	1	741.85	743.2	0.5
96	2	33.33	-1000	-400	-475	-481.25	2	744.2	745.28	1
97	2	50	-1200	0	0	-600	2	753.2	757.63	0
98	2	50	-1200	0	-300	-600	1	758.63	763.24	0
99	2	50	-1200	0	-300	-450	2	764.24	765.28	0
100	2	50	-1200	0	-375	-450	1	766.28	771.28	0
101	2	50	-1200	0	-375	-412.5	2	772.29	774.29	0
102	2	50	-1200	0	-393.75	-412.5	1	775.3	778.43	0
103	2	50	-1200	0	-393.75	-412.5	2	779.44	780.32	0
104	2	50	-1200	0	-393.75	-412.5	2	781.33	786.01	0
105	2	50	-1200	0	-600	-1200	1	787.02	789.91	0
106	2	50	-1200	0	-600	-900	2	790.92	793.75	0
107	2	50	-1200	0	-600	-750	2	794.75	798.75	0
108	2	50	-1200	0	-600	-675	2	799.76	800.92	0
109	2	50	-1200	0	-600	-637.5	2	801.93	803	0
110	2	50	-1200	0	-600	-618.75	2	804.01	805.7	0
111	2	50	-1200	0	-600	-618.75	2	806.7	807.67	0
112	2	50	-1200	0	-600	-618.75	2	808.68	810.3	0
113	2	50	-1200	0	0	-600	2	811.3	818.26	0
114	2	50	-1200	0	-300	-600	1	819.26	822.64	0
115	2	50	-1200	0	-300	-450	2	823.65	827.17	0
116	2	50	-1200	0	-300	-375	2	828.18	831.77	0
117	2	50	-1200	0	-300	-337.5	2	832.78	833.49	0
118	2	50	-1200	0	-318.75	-337.5	1	834.5	836.05	0
119	2	50	-1200	0	-318.75	-337.5	1	837.06	838.36	0.5
120	2	50	-1200	0	-318.75	-337.5	2	839.37	840.73	1
121	2	33.33	-600	-300	-300	-400	2	850.32	852.27	0
122	2	33.33	-600	-300	-300	-350	2	853.28	856.09	0
123	2	33.33	-600	-300	-325	-350	1	857.09	858.66	0
124	2	33.33	-600	-300	-337.5	-350	1	859.66	861.96	0
125	2	33.33	-600	-300	-343.75	-350	1	862.97	863.73	0
126	2	33.33	-600	-300	-346.88	-350	1	864.73	865.79	0
127	2	33.33	-600	-300	-346.88	-350	1	866.8	869.24	0.5
128	2	33.33	-600	-300	-346.88	-350	2	870.25	873.87	1
129	2	83.33	-1200	0	-1000	-1200	1	883.41	887.53	0
130	2	83.33	-1200	0	-1100	-1200	1	888.53	894.38	0
131	2	83.33	-1200	0	-1150	-1200	1	895.38	897.6	0
132	2	83.33	-1200	0	-1175	-1200	1	898.61	904.67	0
133	2	83.33	-1200	0	-1175	-1187.5	2	905.68	907.7	0
134	2	83.33	-1200	0	-1175	-1181.25	2	908.7	910.2	0
135	2	83.33	-1200	0	-1175	-1181.25	1	911.21	912.22	0.5
136	2	83.33	-1200	0	-1175	-1181.25	2	913.22	914.16	1
137	2	33.33	-1200	-600	-600	-800	2	925.32	926.54	0
138	2	33.33	-1200	-600	-700	-800	1	927.54	931.78	0
139	2	33.33	-1200	-600	-700	-750	2	932.79	936.59	0
140	2	33.33	-1200	-600	-700	-725	2	937.6	940.14	0
141	2	33.33	-1200	-600	-700	-712.5	2	941.15	942.19	0
142	2	33.33	-1200	-600	-706.25	-712.5	1	943.2	944.06	0
143	2	33.33	-1200	-600	-706.25	-712.5	1	945.07	946.02	0.5
144	2	33.33	-1200	-600	-706.25	-712.5	2	947.03	949.06	1
145	2	33.33	-1200	-900	-900	-1000	2	954.12	957.98	0
146	2	33.33	-1200	-900	-950	-1000	1	958.98	963.34	0
147	2	33.33	-1200	-900	-950	-975	2	964.34	965.13	0
148	2	33.33	-1200	-900	-950	-962.5	2	966.13	967.65	0
149	2	33.33	-1200	-900	-950	-956.25	2	968.65	972.04	0
150	2	33.33	-1200	-900	-950	-953.13	2	973.04	974.41	0
151	2	33.33	-1200	-900	-950	-953.13	1	975.41	976.33	0.5
152	2	33.33	-1200	-900	-950	-953.13	2	977.34	978.39	1
153	2	33.33	-1200	0	0	-400	2	986.62	989.79	0
154	2	33.33	-1200	0	0	-200	2	990.8	992.13	0
155	2	33.33	-1200	0	-100	-200	1	993.14	994.29	0
156	2	33.33	-1200	0	-150	-200	1	995.3	997.13	0
157	2	33.33	-1200	0	-150	-175	2	998.14	998.74	0
158	2	33.33	-1200	0	-150	-162.5	2	999.75	1000.94	0
159	2	33.33	-1200	0	-150	-162.5	1	1001.95	1003.47	0.5
160	2	33.33	-1200	0	-150	-162.5	2	1004.48	1005.28	1
161	2	66.67	-1200	0	0	-800	2	1015.68	1019.82	0
162	2	66.67	-1200	0	-400	-800	1	1020.83	1021.73	0
163	2	66.67	-1200	0	-600	-800	1	1022.74	1023.69	0
164	2	66.67	-1200	0	-700	-800	1	1024.69	1026.84	0
165	2	66.67	-1200	0	-700	-750	2	1027.84	1029.49	0
166	2	66.67	-1200	0	-725	-750	1	1030.49	1031.42	0
167	2	66.67	-1200	0	-725	-750	1	1032.43	1034.05	0.5
168	2	66.67	-1200	0	-725	-750	2	1035.06	1035.58	1
169	2	16.67	-1200	0	-200	-1200	1	1042.11	1043.57	0
170	2	16.67	-1200	0	-700	-1200	1	1044.57	1047.91	0
171	2	16.67	-1200	0	-700	-950	2	1048.91	1049.83	0
172	2	16.67	-1200	0	-700	-825	2	1050.83	1051.75	0
173	2	16.67	-1200	0	-700	-762.5	2	1052.75	1054.14	0
174	2	16.67	-1200	0	-731.25	-762.5	1	1055.15	1057.63	0
175	2	16.67	-1200	0	-731.25	-762.5	1	1058.63	1059.98	0.5
176	2	16.67	-1200	0	-731.25	-762.5	2	1060.99	1061.89	1
