# Supplementary material for: Dopaminergic Drug Effects on Probability Weighting during Risky Decision Making
Source: eNeuro. 2018 Apr 6;5(2):ENEURO.0330-18.2018. doi: 10.1523/ENEURO.0330-18.2018 (PMC5889481; doi:10.1523/ENEURO.0330-18.2018)
Supplement: Extended Data 1 — Raw data and MATLAB code for the prospect theory parameter estimation procedure implemented in the study. The code includes scripts for the main parameter estimation steps, parameter recovery, and checking the quality of the estimation. Download Extended Data 1, ZIP file. [file sup_enu-eN-NWR-0330-17-s02.zip › ExtendedData/Data/taskCE_Exp_8_Ses_2.xlsx]

## Sheet: taskCE_Exp_8_Ses_2
=======================================================================================================================================================
***** CASH EQUIVALENT TASK ***** subject ID: Exp_8_Ses_2
***** 2012-06-06 13:39:27 ***** filename: taskCE_Exp_8_Ses_2.txt
=======================================================================================================================================================
Block: 0 = practice, 1 = first session, 2 = second session
Order of blocks: 2 (1 = WINS - LOSSES, 2 = LOSSES - WINS)
Output directory: C:\Documents and Settings\liejan\My Documents\Experiments\CE\logfiles
==== BEGIN === start of experiment (in seconds) : 492.659 ==========================================================================================
#Trial	Block	Probability	Cash	AltCash	LowerBound	UpperBound	Response	PresentationTime	ResponseTime	Advance
1	2	50	-1200	0	0	-600	2	386.94	388.76	0
2	2	50	-1200	0	-300	-600	1	389.76	392.36	0
3	2	50	-1200	0	-450	-600	1	393.36	395.25	0
4	2	50	-1200	0	-525	-600	1	396.26	398.4	0
5	2	50	-1200	0	-562.5	-600	1	399.4	402.55	0
6	2	50	-1200	0	-562.5	-581.25	2	403.55	405.76	0
7	2	50	-1200	0	-562.5	-581.25	1	406.76	407.49	0.5
8	2	50	-1200	0	-562.5	-581.25	2	408.5	409.6	1
9	2	33.33	-600	0	0	-200	2	422.24	426.66	0
10	2	33.33	-600	0	-100	-200	1	427.66	428.85	0
11	2	33.33	-600	0	-150	-200	1	429.86	430.59	0
12	2	33.33	-600	0	-175	-200	1	431.59	432.28	0
13	2	33.33	-600	0	-175	-187.5	2	433.29	433.76	0
14	2	33.33	-600	0	-175	-181.25	2	434.77	438.03	0
15	2	33.33	-600	0	-175	-181.25	1	439.04	439.62	0.5
16	2	33.33	-600	0	-175	-181.25	2	440.62	441.51	1
17	2	33.33	-600	-300	-300	-400	2	450.35	451.31	0
18	2	33.33	-600	-300	-350	-400	1	452.32	455.73	0
19	2	33.33	-600	-300	-375	-400	1	456.74	458.54	0
20	2	33.33	-600	-300	-375	-387.5	2	459.54	460.9	0
21	2	33.33	-600	-300	-381.25	-387.5	1	461.9	462.75	0
22	2	33.33	-600	-300	-381.25	-384.38	2	463.76	466.01	0
23	2	33.33	-600	-300	-381.25	-384.38	1	467.02	467.81	0.5
24	2	33.33	-600	-300	-381.25	-384.38	2	468.82	469.65	1
25	2	33.33	-1200	-600	-600	-800	2	480.11	480.93	0
26	2	33.33	-1200	-600	-700	-800	1	481.93	483.33	0
27	2	33.33	-1200	-600	-750	-800	1	484.33	485.03	0
28	2	33.33	-1200	-600	-750	-775	2	486.04	486.44	0
29	2	33.33	-1200	-600	-750	-762.5	2	487.45	488.56	0
30	2	33.33	-1200	-600	-750	-756.25	2	489.57	490.67	0
31	2	33.33	-1200	-600	-750	-756.25	1	491.67	492.35	0.5
32	2	33.33	-1200	-600	-750	-756.25	2	493.36	494.42	1
33	2	33.33	-1000	-400	-600	-1000	1	500.9	504.83	0
34	2	33.33	-1000	-400	-600	-800	2	505.83	507.7	0
35	2	33.33	-1000	-400	-600	-700	2	508.7	509.71	0
36	2	33.33	-1000	-400	-600	-650	2	510.71	516.78	0
37	2	33.33	-1000	-400	-600	-625	2	517.78	521.12	0
38	2	33.33	-1000	-400	-600	-612.5	2	522.13	523.14	0
39	2	33.33	-1000	-400	-600	-612.5	1	524.14	525.29	0.5
40	2	33.33	-1000	-400	-600	-612.5	2	526.29	527.06	1
41	2	83.33	-1200	0	-1000	-1200	1	536.14	538.02	0
42	2	83.33	-1200	0	-1100	-1200	1	539.03	543.94	0
43	2	83.33	-1200	0	-1100	-1150	2	544.94	546.53	0
44	2	83.33	-1200	0	-1100	-1125	2	547.53	549.01	0
45	2	83.33	-1200	0	-1100	-1112.5	2	550.01	551.52	0
46	2	83.33	-1200	0	-1106.25	-1112.5	1	552.53	554.18	0
47	2	83.33	-1200	0	-1106.25	-1112.5	1	555.18	557.2	0.5
48	2	83.33	-1200	0	-1106.25	-1112.5	2	558.21	560.63	1
49	2	33.33	-1200	-900	-900	-1000	2	572.84	575.05	0
50	2	33.33	-1200	-900	-950	-1000	1	576.05	580.09	0
51	2	33.33	-1200	-900	-975	-1000	1	581.09	585.37	0
52	2	33.33	-1200	-900	-975	-987.5	2	586.37	586.76	0
53	2	33.33	-1200	-900	-975	-981.25	2	587.76	589.4	0
54	2	33.33	-1200	-900	-975	-978.13	2	590.4	591.62	0
55	2	33.33	-1200	-900	-975	-978.13	1	592.62	593.3	0.5
56	2	33.33	-1200	-900	-975	-978.13	2	594.3	595.22	1
57	2	16.67	-1200	0	0	-200	2	607.16	608.95	0
58	2	16.67	-1200	0	-100	-200	1	609.96	611.97	0
59	2	16.67	-1200	0	-150	-200	1	612.97	614.18	0
60	2	16.67	-1200	0	-175	-200	1	615.19	616.5	0
61	2	16.67	-1200	0	-187.5	-200	1	617.51	619.4	0
62	2	16.67	-1200	0	-187.5	-193.75	2	620.4	621.22	0
63	2	16.67	-1200	0	-187.5	-193.75	1	622.22	623.26	0.5
64	2	16.67	-1200	0	-187.5	-193.75	2	624.27	625.11	1
65	2	33.33	-1200	0	-400	-1200	1	641.39	644.28	0
66	2	33.33	-1200	0	-400	-800	2	645.28	649.94	0
67	2	33.33	-1200	0	-600	-800	1	650.95	655.05	0
68	2	33.33	-1200	0	-600	-700	2	656.05	656.91	0
69	2	33.33	-1200	0	-600	-650	2	657.92	661.41	0
70	2	33.33	-1200	0	-600	-625	2	662.41	663.14	0
71	2	33.33	-1200	0	-600	-625	1	664.15	665.05	0.5
72	2	33.33	-1200	0	-600	-625	2	666.05	666.64	1
73	2	66.67	-1200	0	-800	-1200	1	672.47	672.89	0
74	2	66.67	-1200	0	-800	-1000	2	673.89	674.94	0
75	2	66.67	-1200	0	-900	-1000	1	675.95	676.45	0
76	2	66.67	-1200	0	-900	-950	2	677.46	678.37	0
77	2	66.67	-1200	0	-900	-925	2	679.37	680.26	0
78	2	66.67	-1200	0	-912.5	-925	1	681.27	684.18	0
79	2	66.67	-1200	0	-912.5	-925	1	685.19	686.08	0.5
80	2	66.67	-1200	0	-912.5	-925	2	687.08	687.65	1
81	1	33.33	1200	600	800	1200	2	694.18	699.32	0
82	1	33.33	1200	600	1000	1200	2	700.32	704.55	0
83	1	33.33	1200	600	1000	1100	1	705.55	706.56	0
84	1	33.33	1200	600	1000	1050	1	707.56	708.69	0
85	1	33.33	1200	600	1000	1025	1	709.69	710.63	0
86	1	33.33	1200	600	1000	1012.5	1	711.63	713.34	0
87	1	33.33	1200	600	1000	1012.5	1	714.35	716.17	0.5
88	1	33.33	1200	600	1000	1012.5	2	717.17	717.87	1
89	1	83.33	1200	0	1000	1200	2	723.74	724.58	0
90	1	83.33	1200	0	1100	1200	2	725.59	730.25	0
91	1	83.33	1200	0	1100	1150	1	731.26	734.04	0
92	1	83.33	1200	0	1100	1125	1	735.04	736.22	0
93	1	83.33	1200	0	1100	1112.5	1	737.23	737.84	0
94	1	83.33	1200	0	1100	1106.25	1	738.84	739.64	0
95	1	83.33	1200	0	1100	1106.25	1	740.65	742.84	0.5
96	1	83.33	1200	0	1100	1106.25	2	743.85	744.62	1
97	1	33.33	600	300	400	600	2	749.3	750.28	0
98	1	33.33	600	300	400	500	1	751.29	754.44	0
99	1	33.33	600	300	400	450	1	755.45	759.17	0
100	1	33.33	600	300	400	425	1	760.18	762.4	0
101	1	33.33	600	300	400	412.5	1	763.4	765.14	0
102	1	33.33	600	300	400	406.25	1	766.15	766.9	0
103	1	33.33	600	300	400	406.25	1	767.91	768.91	0.5
104	1	33.33	600	300	400	406.25	2	769.91	770.6	1
105	1	50	1200	0	0	600	1	776.6	778.47	0
106	1	50	1200	0	300	600	2	779.47	780.36	0
107	1	50	1200	0	450	600	2	781.37	782.36	0
108	1	50	1200	0	525	600	2	783.36	784	0
109	1	50	1200	0	562.5	600	2	785	785.72	0
110	1	50	1200	0	581.25	600	2	786.72	787.44	0
111	1	50	1200	0	581.25	600	1	788.44	789.45	0.5
112	1	50	1200	0	581.25	600	2	790.46	797.61	1
113	1	66.67	1200	0	0	800	1	803.45	803.94	0
114	1	66.67	1200	0	400	800	2	804.94	806.7	0
115	1	66.67	1200	0	600	800	2	807.7	809.32	0
116	1	66.67	1200	0	600	700	1	810.33	811.64	0
117	1	66.67	1200	0	600	650	1	812.65	813.56	0
118	1	66.67	1200	0	600	625	1	814.57	815.29	0
119	1	66.67	1200	0	600	625	1	816.3	817.13	0.5
120	1	66.67	1200	0	600	625	2	818.14	818.7	1
121	1	33.33	1200	900	1000	1200	2	826.97	827.28	0
122	1	33.33	1200	900	1000	1100	1	828.28	831.09	0
123	1	33.33	1200	900	1000	1050	1	832.1	832.99	0
124	1	33.33	1200	900	1000	1025	1	834	835.35	0
125	1	33.33	1200	900	1012.5	1025	2	836.35	837.48	0
126	1	33.33	1200	900	1018.75	1025	2	838.49	839.63	0
127	1	33.33	1200	900	1018.75	1025	1	840.63	841.25	0.5
128	1	33.33	1200	900	1018.75	1025	2	842.26	842.91	1
129	1	33.33	1000	400	600	1000	2	852.2	852.68	0
130	1	33.33	1000	400	600	800	1	853.69	854.72	0
131	1	33.33	1000	400	600	700	1	855.73	856.81	0
132	1	33.33	1000	400	600	650	1	857.82	858.83	0
133	1	33.33	1000	400	625	650	2	859.83	860.79	0
134	1	33.33	1000	400	637.5	650	2	861.8	862.85	0
135	1	33.33	1000	400	637.5	650	1	863.86	864.83	0.5
136	1	33.33	1000	400	637.5	650	2	865.83	866.69	1
137	1	33.33	600	0	0	200	1	873.5	873.83	0
138	1	33.33	600	0	100	200	2	874.83	875.87	0
139	1	33.33	600	0	150	200	2	876.87	880.67	0
140	1	33.33	600	0	150	175	1	881.67	882.74	0
141	1	33.33	600	0	162.5	175	2	883.74	885.95	0
142	1	33.33	600	0	162.5	168.75	1	886.96	887.41	0
143	1	33.33	600	0	162.5	168.75	1	888.41	889.4	0.5
144	1	33.33	600	0	162.5	168.75	2	890.41	891.23	1
145	1	16.67	1200	0	0	200	1	899.26	900.52	0
146	1	16.67	1200	0	100	200	2	901.53	903.08	0
147	1	16.67	1200	0	100	150	1	904.09	905.63	0
148	1	16.67	1200	0	125	150	2	906.64	908.01	0
149	1	16.67	1200	0	137.5	150	2	909.01	909.77	0
150	1	16.67	1200	0	143.75	150	2	910.77	911.63	0
151	1	16.67	1200	0	143.75	150	1	912.63	913.35	0.5
152	1	16.67	1200	0	143.75	150	2	914.36	915.29	1
153	1	33.33	1200	0	0	400	1	919.79	925.25	0
154	1	33.33	1200	0	200	400	2	926.25	926.94	0
155	1	33.33	1200	0	300	400	2	927.94	929.15	0
156	1	33.33	1200	0	350	400	2	930.15	930.95	0
157	1	33.33	1200	0	350	375	1	931.96	934.12	0
158	1	33.33	1200	0	362.5	375	2	935.13	936.32	0
159	1	33.33	1200	0	362.5	375	1	937.33	938.22	0.5
160	1	33.33	1200	0	362.5	375	2	939.22	939.87	1
