# Supplementary material for: Dopaminergic Drug Effects on Probability Weighting during Risky Decision Making
Source: eNeuro. 2018 Apr 6;5(2):ENEURO.0330-18.2018. doi: 10.1523/ENEURO.0330-18.2018 (PMC5889481; doi:10.1523/ENEURO.0330-18.2018)
Supplement: Extended Data 1 — Raw data and MATLAB code for the prospect theory parameter estimation procedure implemented in the study. The code includes scripts for the main parameter estimation steps, parameter recovery, and checking the quality of the estimation. Download Extended Data 1, ZIP file. [file sup_enu-eN-NWR-0330-17-s02.zip › ExtendedData/Data/taskCE_Exp_9_Ses_1.xlsx]

## Sheet: taskCE_Exp_9_Ses_1
=======================================================================================================================================================
***** CASH EQUIVALENT TASK ***** subject ID: Exp_9_Ses_1
***** 2012-07-06 13:18:58 ***** filename: taskCE_Exp_9_Ses_1.txt
=======================================================================================================================================================
Block: 0 = practice, 1 = first session, 2 = second session
Order of blocks: 2 (1 = WINS - LOSSES, 2 = LOSSES - WINS)
Output directory: C:\Users\liejan\Desktop\Documents\Experiments\CE\logfiles
==== BEGIN === start of experiment (in seconds) : 5079.945 ==========================================================================================
#Trial	Block	Probability	Cash	AltCash	LowerBound	UpperBound	Response	PresentationTime	ResponseTime	Advance
1	2	33.33	-600	-300	-400	-600	1	269.82	277.78	0
2	2	33.33	-600	-300	-400	-500	2	278.86	282.57	0
3	2	33.33	-600	-300	-400	-450	2	283.65	285.71	0
4	2	33.33	-600	-300	-400	-425	2	286.79	289.3	0
5	2	33.33	-600	-300	-412.5	-425	1	290.37	292.38	0
6	2	33.33	-600	-300	-412.5	-418.75	2	293.45	295.19	0
7	2	33.33	-600	-300	-412.5	-418.75	1	296.27	299.89	0.5
8	2	33.33	-600	-300	-412.5	-418.75	2	300.97	303.5	1
9	2	33.33	-600	0	0	-200	2	309.46	311.02	0
10	2	33.33	-600	0	0	-100	2	312.09	313.6	0
11	2	33.33	-600	0	-50	-100	1	314.67	315.42	0
12	2	33.33	-600	0	-75	-100	1	316.5	317.61	0
13	2	33.33	-600	0	-87.5	-100	1	318.68	322.01	0
14	2	33.33	-600	0	-93.75	-100	1	323.08	324.47	0
15	2	33.33	-600	0	-93.75	-100	1	325.55	326.36	0.5
16	2	33.33	-600	0	-93.75	-100	2	327.43	328.03	1
17	2	66.67	-1200	0	0	-800	2	336.31	339.24	0
18	2	66.67	-1200	0	-400	-800	1	340.32	341.56	0
19	2	66.67	-1200	0	-400	-600	2	342.64	343.59	0
20	2	66.67	-1200	0	-500	-600	1	344.67	345.95	0
21	2	66.67	-1200	0	-550	-600	1	347.03	348.57	0
22	2	66.67	-1200	0	-550	-575	2	349.65	350.41	0
23	2	66.67	-1200	0	-550	-575	1	351.48	353.25	0.5
24	2	66.67	-1200	0	-550	-575	2	354.32	354.93	1
25	2	83.33	-1200	0	0	-1000	2	360.59	361.8	0
26	2	83.33	-1200	0	-500	-1000	1	362.87	363.46	0
27	2	83.33	-1200	0	-750	-1000	1	364.54	366.93	0
28	2	83.33	-1200	0	-875	-1000	1	368.01	369.43	0
29	2	83.33	-1200	0	-875	-937.5	2	370.51	372.55	0
30	2	83.33	-1200	0	-875	-906.25	2	373.63	374.16	0
31	2	83.33	-1200	0	-875	-906.25	2	375.23	375.85	0
32	2	83.33	-1200	0	-875	-906.25	2	376.93	377.54	0
33	2	83.33	-1200	0	0	-1000	2	378.62	379.69	0
34	2	83.33	-1200	0	-500	-1000	1	380.77	381.34	0
35	2	83.33	-1200	0	-750	-1000	1	382.41	383.6	0
36	2	83.33	-1200	0	-750	-875	2	384.67	386.05	0
37	2	83.33	-1200	0	-750	-812.5	2	387.13	387.8	0
38	2	83.33	-1200	0	-781.25	-812.5	1	388.87	389.39	0
39	2	83.33	-1200	0	-781.25	-812.5	1	390.46	391.13	0.5
40	2	83.33	-1200	0	-781.25	-812.5	2	392.21	392.9	1
41	2	33.33	-1000	-400	-400	-600	2	399.08	402.54	0
42	2	33.33	-1000	-400	-500	-600	1	403.62	405.65	0
43	2	33.33	-1000	-400	-500	-550	2	406.73	408.22	0
44	2	33.33	-1000	-400	-500	-525	2	409.3	410.54	0
45	2	33.33	-1000	-400	-512.5	-525	1	411.62	412.47	0
46	2	33.33	-1000	-400	-518.75	-525	1	413.54	414.55	0
47	2	33.33	-1000	-400	-518.75	-525	1	415.63	419.39	0.5
48	2	33.33	-1000	-400	-518.75	-525	2	420.47	421.64	1
49	2	33.33	-1200	-600	-600	-800	2	426.99	428.52	0
50	2	33.33	-1200	-600	-600	-700	2	429.59	430.42	0
51	2	33.33	-1200	-600	-650	-700	1	431.5	432.84	0
52	2	33.33	-1200	-600	-675	-700	1	433.91	435.53	0
53	2	33.33	-1200	-600	-687.5	-700	1	436.61	439.04	0
54	2	33.33	-1200	-600	-693.75	-700	1	440.12	440.76	0
55	2	33.33	-1200	-600	-693.75	-700	2	441.84	442.51	0
56	2	33.33	-1200	-600	-693.75	-700	2	443.58	447.34	0
57	2	33.33	-1200	-600	-600	-800	2	448.42	451.55	0
58	2	33.33	-1200	-600	-700	-800	1	452.62	454.4	0
59	2	33.33	-1200	-600	-700	-750	2	455.48	456.81	0
60	2	33.33	-1200	-600	-700	-725	2	457.89	458.69	0
61	2	33.33	-1200	-600	-700	-712.5	2	459.77	460.8	0
62	2	33.33	-1200	-600	-700	-706.25	2	461.88	462.37	0
63	2	33.33	-1200	-600	-700	-706.25	1	463.45	464.22	0.5
64	2	33.33	-1200	-600	-700	-706.25	2	465.3	466.07	1
65	2	50	-1200	0	0	-600	2	471.53	472.5	0
66	2	50	-1200	0	-300	-600	1	473.58	474.36	0
67	2	50	-1200	0	-300	-450	2	475.44	476.11	0
68	2	50	-1200	0	-375	-450	1	477.18	477.96	0
69	2	50	-1200	0	-375	-412.5	2	479.03	479.9	0
70	2	50	-1200	0	-393.75	-412.5	1	480.97	482.24	0
71	2	50	-1200	0	-393.75	-412.5	1	483.32	484.05	0.5
72	2	50	-1200	0	-393.75	-412.5	2	485.12	485.76	1
73	2	33.33	-1200	0	0	-400	2	491.7	492.29	0
74	2	33.33	-1200	0	0	-200	2	493.36	493.71	0
75	2	33.33	-1200	0	0	-100	2	494.78	495.24	0
76	2	33.33	-1200	0	-50	-100	1	496.32	497.71	0
77	2	33.33	-1200	0	-50	-75	2	498.78	499.3	0
78	2	33.33	-1200	0	-62.5	-75	1	500.37	501.31	0
79	2	33.33	-1200	0	-62.5	-75	2	502.38	502.67	0
80	2	33.33	-1200	0	-62.5	-75	2	503.75	504.28	0
81	2	33.33	-1200	0	0	-400	2	505.36	505.64	0
82	2	33.33	-1200	0	0	-200	2	506.72	507.44	0
83	2	33.33	-1200	0	0	-100	2	508.52	508.95	0
84	2	33.33	-1200	0	0	-50	2	510.02	510.4	0
85	2	33.33	-1200	0	-25	-50	1	511.47	512.35	0
86	2	33.33	-1200	0	-37.5	-50	1	513.43	514.07	0
87	2	33.33	-1200	0	-37.5	-50	1	515.14	515.66	0.5
88	2	33.33	-1200	0	-37.5	-50	2	516.73	518.1	1
89	2	16.67	-1200	0	0	-200	2	525.15	527.98	0
90	2	16.67	-1200	0	0	-100	2	529.05	529.54	0
91	2	16.67	-1200	0	0	-50	2	530.61	531.39	0
92	2	16.67	-1200	0	0	-25	2	532.47	533.26	0
93	2	16.67	-1200	0	-12.5	-25	1	534.33	535.46	0
94	2	16.67	-1200	0	-12.5	-18.75	2	536.53	537.1	0
95	2	16.67	-1200	0	-12.5	-18.75	1	538.17	538.87	0.5
96	2	16.67	-1200	0	-12.5	-18.75	2	539.95	540.42	1
97	2	33.33	-1200	-900	-1000	-1200	1	545.68	552.51	0
98	2	33.33	-1200	-900	-1100	-1200	1	553.58	554.72	0
99	2	33.33	-1200	-900	-1100	-1150	2	555.8	558.32	0
100	2	33.33	-1200	-900	-1100	-1125	2	559.4	561.49	0
101	2	33.33	-1200	-900	-1100	-1112.5	2	562.57	563.33	0
102	2	33.33	-1200	-900	-1100	-1106.25	2	564.4	565.34	0
103	2	33.33	-1200	-900	-1100	-1106.25	1	566.41	570.82	0.5
104	2	33.33	-1200	-900	-1100	-1106.25	2	571.89	573.32	1
105	1	33.33	1200	900	900	1000	1	579.18	580.19	0
106	1	33.33	1200	900	950	1000	2	581.27	585.29	0
107	1	33.33	1200	900	975	1000	2	586.37	587.79	0
108	1	33.33	1200	900	987.5	1000	2	588.87	591.35	0
109	1	33.33	1200	900	993.75	1000	2	592.42	593.25	0
110	1	33.33	1200	900	996.88	1000	2	594.33	595.3	0
111	1	33.33	1200	900	996.88	1000	1	596.37	598.18	0.5
112	1	33.33	1200	900	996.88	1000	2	599.25	600.94	1
113	1	33.33	1200	600	800	1200	2	605.85	609.41	0
114	1	33.33	1200	600	800	1000	1	610.49	611.63	0
115	1	33.33	1200	600	800	900	1	612.71	614.07	0
116	1	33.33	1200	600	800	850	1	615.15	617.66	0
117	1	33.33	1200	600	800	825	1	618.73	620.15	0
118	1	33.33	1200	600	812.5	825	2	621.23	624.35	0
119	1	33.33	1200	600	812.5	825	1	625.43	626.21	0.5
120	1	33.33	1200	600	812.5	825	2	627.28	627.99	1
121	1	33.33	600	300	400	600	2	632.8	633.61	0
122	1	33.33	600	300	500	600	2	634.68	635.99	0
123	1	33.33	600	300	500	550	1	637.07	637.86	0
124	1	33.33	600	300	500	525	1	638.94	639.75	0
125	1	33.33	600	300	500	512.5	1	640.83	642	0
126	1	33.33	600	300	500	506.25	1	643.08	643.92	0
127	1	33.33	600	300	500	506.25	1	644.99	645.67	0.5
128	1	33.33	600	300	500	506.25	2	646.75	650.22	1
129	1	50	1200	0	0	600	1	655.37	656.1	0
130	1	50	1200	0	0	300	1	657.17	657.86	0
131	1	50	1200	0	0	150	1	658.94	659.82	0
132	1	50	1200	0	75	150	2	660.89	661.88	0
133	1	50	1200	0	112.5	150	2	662.95	664.2	0
134	1	50	1200	0	131.25	150	2	665.27	665.86	0
135	1	50	1200	0	131.25	150	2	666.94	668.26	0
136	1	50	1200	0	131.25	150	2	669.33	670.06	0
137	1	50	1200	0	0	600	1	671.14	672.11	0
138	1	50	1200	0	300	600	2	673.19	674.32	0
139	1	50	1200	0	300	450	1	675.4	676.09	0
140	1	50	1200	0	300	375	1	677.16	677.97	0
141	1	50	1200	0	300	337.5	1	679.05	679.6	0
142	1	50	1200	0	318.75	337.5	2	680.67	681.37	0
143	1	50	1200	0	318.75	337.5	2	682.45	683.1	0
144	1	50	1200	0	318.75	337.5	1	684.18	685.02	0
145	1	50	1200	0	600	1200	2	686.1	686.62	0
146	1	50	1200	0	600	900	1	687.7	688.59	0
147	1	50	1200	0	600	750	1	689.66	690.49	0
148	1	50	1200	0	600	675	1	691.57	692.97	0
149	1	50	1200	0	600	637.5	1	694.05	694.89	0
150	1	50	1200	0	600	618.75	1	695.96	697.2	0
151	1	50	1200	0	600	618.75	1	698.28	698.93	0.5
152	1	50	1200	0	600	618.75	2	700.01	701.24	1
153	1	33.33	1200	0	0	400	1	706.34	706.83	0
154	1	33.33	1200	0	200	400	2	707.9	708.68	0
155	1	33.33	1200	0	300	400	2	709.75	711.05	0
156	1	33.33	1200	0	350	400	2	712.13	712.65	0
157	1	33.33	1200	0	375	400	2	713.73	714.45	0
158	1	33.33	1200	0	387.5	400	2	715.53	716.09	0
159	1	33.33	1200	0	387.5	400	1	717.17	717.87	0.5
160	1	33.33	1200	0	387.5	400	2	718.94	719.9	1
161	1	66.67	1200	0	800	1200	2	724.72	726.5	0
162	1	66.67	1200	0	800	1000	1	727.58	728.37	0
163	1	66.67	1200	0	800	900	1	729.44	730.78	0
164	1	66.67	1200	0	850	900	2	731.86	732.44	0
165	1	66.67	1200	0	875	900	2	733.51	734.63	0
166	1	66.67	1200	0	875	887.5	1	735.71	736.4	0
167	1	66.67	1200	0	875	887.5	1	737.47	738.12	0.5
168	1	66.67	1200	0	875	887.5	2	739.19	739.78	1
169	1	33.33	600	0	200	600	2	744.39	745.86	0
170	1	33.33	600	0	200	400	1	746.94	747.65	0
171	1	33.33	600	0	200	300	1	748.72	750.62	0
172	1	33.33	600	0	200	250	1	751.7	752.76	0
173	1	33.33	600	0	225	250	2	753.83	754.66	0
174	1	33.33	600	0	237.5	250	2	755.73	756.55	0
175	1	33.33	600	0	237.5	250	1	757.62	758.21	0.5
176	1	33.33	600	0	237.5	250	2	759.29	759.97	1
177	1	33.33	1000	400	600	1000	2	764.61	766.69	0
178	1	33.33	1000	400	600	800	1	767.77	768.63	0
179	1	33.33	1000	400	600	700	1	769.7	770.68	0
180	1	33.33	1000	400	650	700	2	771.76	772.94	0
181	1	33.33	1000	400	675	700	2	774.02	775.68	0
182	1	33.33	1000	400	687.5	700	2	776.76	777.6	0
183	1	33.33	1000	400	687.5	700	1	778.67	779.12	0.5
184	1	33.33	1000	400	687.5	700	2	780.19	780.93	1
185	1	83.33	1200	0	0	1000	1	785.66	786.32	0
186	1	83.33	1200	0	500	1000	2	787.4	787.85	0
187	1	83.33	1200	0	500	750	1	788.93	792.16	0
188	1	83.33	1200	0	625	750	2	793.23	794.04	0
189	1	83.33	1200	0	687.5	750	2	795.11	795.68	0
190	1	83.33	1200	0	718.75	750	2	796.76	797.56	0
191	1	83.33	1200	0	718.75	750	1	798.64	799.29	0.5
192	1	83.33	1200	0	718.75	750	2	800.37	800.89	1
193	1	16.67	1200	0	200	1200	2	806.06	807.01	0
194	1	16.67	1200	0	200	700	1	808.09	808.6	0
195	1	16.67	1200	0	200	450	1	809.68	810.68	0
196	1	16.67	1200	0	200	325	1	811.75	812.51	0
197	1	16.67	1200	0	200	262.5	1	813.58	814.52	0
198	1	16.67	1200	0	200	231.25	1	815.6	816.34	0
199	1	16.67	1200	0	200	231.25	1	817.41	818.56	0.5
200	1	16.67	1200	0	200	231.25	2	819.63	820.36	1
