# Supplementary material for: Dopaminergic Drug Effects on Probability Weighting during Risky Decision Making
Source: eNeuro. 2018 Apr 6;5(2):ENEURO.0330-18.2018. doi: 10.1523/ENEURO.0330-18.2018 (PMC5889481; doi:10.1523/ENEURO.0330-18.2018)
Supplement: Extended Data 1 — Raw data and MATLAB code for the prospect theory parameter estimation procedure implemented in the study. The code includes scripts for the main parameter estimation steps, parameter recovery, and checking the quality of the estimation. Download Extended Data 1, ZIP file. [file sup_enu-eN-NWR-0330-17-s02.zip › ExtendedData/Data/taskCE_Exp_9_Ses_2.xlsx]

## Sheet: taskCE_Exp_9_Ses_2
=======================================================================================================================================================
***** CASH EQUIVALENT TASK ***** subject ID: Exp_9_Ses_2
***** 2012-07-13 13:21:06 ***** filename: taskCE_Exp_9_Ses_2.txt
=======================================================================================================================================================
Block: 0 = practice, 1 = first session, 2 = second session
Order of blocks: 1 (1 = WINS - LOSSES, 2 = LOSSES - WINS)
Output directory: C:\Users\liejan\Desktop\Documents\Experiments\CE\logfiles
==== BEGIN === start of experiment (in seconds) : 4281.7644 ==========================================================================================
#Trial	Block	Probability	Cash	AltCash	LowerBound	UpperBound	Response	PresentationTime	ResponseTime	Advance
1	1	33.33	600	0	200	600	2	121.85	123.23	0
2	1	33.33	600	0	200	400	1	124.31	125.66	0
3	1	33.33	600	0	300	400	2	126.74	129.06	0
4	1	33.33	600	0	300	350	1	130.14	130.84	0
5	1	33.33	600	0	300	325	1	131.91	132.33	0
6	1	33.33	600	0	300	312.5	1	133.4	133.96	0
7	1	33.33	600	0	300	312.5	1	135.03	135.61	0.5
8	1	33.33	600	0	300	312.5	2	136.68	137.55	1
9	1	33.33	1200	900	900	1000	1	141.96	143.39	0
10	1	33.33	1200	900	950	1000	2	144.47	145.81	0
11	1	33.33	1200	900	975	1000	2	146.89	149.89	0
12	1	33.33	1200	900	987.5	1000	2	150.97	152	0
13	1	33.33	1200	900	993.75	1000	2	153.08	153.94	0
14	1	33.33	1200	900	996.88	1000	2	155.02	156.22	0
15	1	33.33	1200	900	996.88	1000	1	157.3	158.01	0.5
16	1	33.33	1200	900	996.88	1000	2	159.08	159.87	1
17	1	33.33	1200	0	400	1200	2	164.32	166.34	0
18	1	33.33	1200	0	400	800	1	167.42	168.25	0
19	1	33.33	1200	0	400	600	1	169.32	170.16	0
20	1	33.33	1200	0	400	500	1	171.24	171.99	0
21	1	33.33	1200	0	450	500	2	173.07	173.77	0
22	1	33.33	1200	0	475	500	2	174.84	175.34	0
23	1	33.33	1200	0	475	500	1	176.41	177.07	0.5
24	1	33.33	1200	0	475	500	2	178.15	178.84	1
25	1	33.33	600	300	400	600	2	182.91	184.56	0
26	1	33.33	600	300	400	500	1	185.64	187.02	0
27	1	33.33	600	300	450	500	2	188.1	189.8	0
28	1	33.33	600	300	475	500	2	190.88	191.94	0
29	1	33.33	600	300	487.5	500	2	193.01	194.22	0
30	1	33.33	600	300	487.5	493.75	1	195.3	196.05	0
31	1	33.33	600	300	487.5	493.75	1	197.12	197.73	0.5
32	1	33.33	600	300	487.5	493.75	2	198.8	199.62	1
33	1	66.67	1200	0	0	800	1	203.67	204.23	0
34	1	66.67	1200	0	400	800	2	205.31	205.77	0
35	1	66.67	1200	0	600	800	2	206.84	208.26	0
36	1	66.67	1200	0	600	700	1	209.33	210.66	0
37	1	66.67	1200	0	650	700	2	211.74	212.53	0
38	1	66.67	1200	0	675	700	2	213.6	213.97	0
39	1	66.67	1200	0	675	700	1	215.04	215.73	0.5
40	1	66.67	1200	0	675	700	2	216.8	217.93	1
41	1	33.33	1200	600	800	1200	2	222.27	223.46	0
42	1	33.33	1200	600	800	1000	1	224.54	225.21	0
43	1	33.33	1200	600	900	1000	2	226.29	227.13	0
44	1	33.33	1200	600	900	950	1	228.21	229.62	0
45	1	33.33	1200	600	925	950	2	230.69	231.58	0
46	1	33.33	1200	600	925	937.5	1	232.66	233.62	0
47	1	33.33	1200	600	925	937.5	1	234.7	235.69	0.5
48	1	33.33	1200	600	925	937.5	2	236.76	237.49	1
49	1	50	1200	0	0	600	1	241.56	242.91	0
50	1	50	1200	0	300	600	2	243.99	244.52	0
51	1	50	1200	0	450	600	2	245.59	246.33	0
52	1	50	1200	0	450	525	1	247.41	248.82	0
53	1	50	1200	0	487.5	525	2	249.9	250.48	0
54	1	50	1200	0	487.5	506.25	1	251.55	252.18	0
55	1	50	1200	0	487.5	506.25	2	253.26	253.8	0
56	1	50	1200	0	487.5	506.25	2	254.87	255.95	0
57	1	50	1200	0	0	600	1	257.03	257.75	0
58	1	50	1200	0	300	600	2	258.83	260.87	0
59	1	50	1200	0	450	600	2	261.95	262.88	0
60	1	50	1200	0	525	600	2	263.95	265.7	0
61	1	50	1200	0	525	562.5	1	266.78	267.49	0
62	1	50	1200	0	543.75	562.5	2	268.57	269.55	0
63	1	50	1200	0	543.75	562.5	1	270.63	271.55	0.5
64	1	50	1200	0	543.75	562.5	2	272.62	273.43	1
65	1	33.33	1000	400	400	600	1	277.86	279.47	0
66	1	33.33	1000	400	500	600	2	280.55	281.66	0
67	1	33.33	1000	400	550	600	2	282.74	284.29	0
68	1	33.33	1000	400	575	600	2	285.37	286.33	0
69	1	33.33	1000	400	587.5	600	2	287.4	288.09	0
70	1	33.33	1000	400	593.75	600	2	289.17	289.72	0
71	1	33.33	1000	400	593.75	600	1	290.8	291.75	0.5
72	1	33.33	1000	400	593.75	600	2	292.83	293.41	1
73	1	83.33	1200	0	0	1000	1	297.73	299.85	0
74	1	83.33	1200	0	500	1000	2	300.92	301.64	0
75	1	83.33	1200	0	750	1000	2	302.71	303.29	0
76	1	83.33	1200	0	750	875	1	304.37	304.84	0
77	1	83.33	1200	0	750	812.5	1	305.91	306.54	0
78	1	83.33	1200	0	781.25	812.5	2	307.62	308.28	0
79	1	83.33	1200	0	781.25	812.5	1	309.35	309.88	0.5
80	1	83.33	1200	0	781.25	812.5	2	310.95	311.77	1
81	1	16.67	1200	0	200	1200	2	316.33	317.09	0
82	1	16.67	1200	0	200	700	1	318.17	318.76	0
83	1	16.67	1200	0	200	450	1	319.83	320.32	0
84	1	16.67	1200	0	200	325	1	321.39	321.91	0
85	1	16.67	1200	0	262.5	325	2	322.99	323.97	0
86	1	16.67	1200	0	293.75	325	2	325.04	326.01	0
87	1	16.67	1200	0	293.75	325	1	327.08	327.61	0.5
88	1	16.67	1200	0	293.75	325	2	328.68	329.4	1
89	2	33.33	-1000	-400	-600	-1000	1	333.7	338.33	0
90	2	33.33	-1000	-400	-600	-800	2	339.41	340.29	0
91	2	33.33	-1000	-400	-600	-700	2	341.37	342.05	0
92	2	33.33	-1000	-400	-600	-650	2	343.12	343.72	0
93	2	33.33	-1000	-400	-600	-625	2	344.79	345.33	0
94	2	33.33	-1000	-400	-600	-612.5	2	346.41	347.29	0
95	2	33.33	-1000	-400	-600	-612.5	2	348.36	350.06	0
96	2	33.33	-1000	-400	-600	-612.5	2	351.14	356.44	0
97	2	33.33	-1000	-400	-400	-600	2	357.52	358.44	0
98	2	33.33	-1000	-400	-500	-600	1	359.51	360.41	0
99	2	33.33	-1000	-400	-500	-550	2	361.49	364.48	0
100	2	33.33	-1000	-400	-500	-525	2	365.56	366.4	0
101	2	33.33	-1000	-400	-500	-512.5	2	367.47	368.33	0
102	2	33.33	-1000	-400	-500	-506.25	2	369.4	370.17	0
103	2	33.33	-1000	-400	-500	-506.25	1	371.25	373.82	0.5
104	2	33.33	-1000	-400	-500	-506.25	2	374.9	376.53	1
105	2	83.33	-1200	0	0	-1000	2	380.81	381.33	0
106	2	83.33	-1200	0	-500	-1000	1	382.4	386.04	0
107	2	83.33	-1200	0	-500	-750	2	387.12	387.65	0
108	2	83.33	-1200	0	-500	-625	2	388.73	389.13	0
109	2	83.33	-1200	0	-500	-562.5	2	390.2	390.4	0
110	2	83.33	-1200	0	-500	-531.25	2	391.47	392.34	0
111	2	83.33	-1200	0	-500	-531.25	1	393.42	393.85	0.5
112	2	83.33	-1200	0	-500	-531.25	2	394.93	395.64	1
113	2	33.33	-1200	-900	-1000	-1200	1	399.92	402.26	0
114	2	33.33	-1200	-900	-1000	-1100	2	403.34	404.61	0
115	2	33.33	-1200	-900	-1050	-1100	1	405.69	406.99	0
116	2	33.33	-1200	-900	-1050	-1075	2	408.07	409.71	0
117	2	33.33	-1200	-900	-1050	-1062.5	2	410.79	412.12	0
118	2	33.33	-1200	-900	-1050	-1056.25	2	413.2	413.99	0
119	2	33.33	-1200	-900	-1050	-1056.25	1	415.06	415.89	0.5
120	2	33.33	-1200	-900	-1050	-1056.25	2	416.96	417.76	1
121	2	66.67	-1200	0	0	-800	2	422.01	423.69	0
122	2	66.67	-1200	0	-400	-800	1	424.76	425.4	0
123	2	66.67	-1200	0	-600	-800	1	426.47	429.23	0
124	2	66.67	-1200	0	-600	-700	2	430.31	430.85	0
125	2	66.67	-1200	0	-650	-700	1	431.93	433.87	0
126	2	66.67	-1200	0	-650	-675	2	434.95	436.69	0
127	2	66.67	-1200	0	-650	-675	1	437.77	438.47	0.5
128	2	66.67	-1200	0	-650	-675	2	439.54	441.12	1
129	2	33.33	-600	0	-200	-600	1	445.21	445.98	0
130	2	33.33	-600	0	-200	-400	2	447.06	447.53	0
131	2	33.33	-600	0	-200	-300	2	448.61	449.34	0
132	2	33.33	-600	0	-200	-250	2	450.42	451.2	0
133	2	33.33	-600	0	-200	-225	2	452.27	452.72	0
134	2	33.33	-600	0	-200	-212.5	2	453.79	454.46	0
135	2	33.33	-600	0	-200	-212.5	1	455.54	456.17	0.5
136	2	33.33	-600	0	-200	-212.5	2	457.24	458.05	1
137	2	33.33	-1200	-600	-800	-1200	1	462.25	464.49	0
138	2	33.33	-1200	-600	-800	-1000	2	465.57	466.07	0
139	2	33.33	-1200	-600	-800	-900	2	467.14	467.82	0
140	2	33.33	-1200	-600	-800	-850	2	468.9	469.81	0
141	2	33.33	-1200	-600	-800	-825	2	470.89	471.51	0
142	2	33.33	-1200	-600	-800	-812.5	2	472.58	473.79	0
143	2	33.33	-1200	-600	-800	-812.5	1	474.87	475.52	0.5
144	2	33.33	-1200	-600	-800	-812.5	2	476.6	477.12	1
145	2	33.33	-600	-300	-400	-600	1	481.48	481.79	0
146	2	33.33	-600	-300	-400	-500	2	482.86	483.48	0
147	2	33.33	-600	-300	-400	-450	2	484.56	486.07	0
148	2	33.33	-600	-300	-400	-425	2	487.15	487.83	0
149	2	33.33	-600	-300	-400	-412.5	2	488.9	489.36	0
150	2	33.33	-600	-300	-400	-406.25	2	490.44	491.12	0
151	2	33.33	-600	-300	-400	-406.25	2	492.19	493.28	0
152	2	33.33	-600	-300	-400	-406.25	2	494.35	495.68	0
153	2	33.33	-600	-300	-300	-400	2	496.76	497.56	0
154	2	33.33	-600	-300	-350	-400	1	498.63	499.2	0
155	2	33.33	-600	-300	-375	-400	1	500.28	501.17	0
156	2	33.33	-600	-300	-375	-387.5	2	502.25	503.05	0
157	2	33.33	-600	-300	-381.25	-387.5	1	504.13	505.6	0
158	2	33.33	-600	-300	-384.38	-387.5	1	506.68	507.25	0
159	2	33.33	-600	-300	-384.38	-387.5	1	508.33	508.8	0.5
160	2	33.33	-600	-300	-384.38	-387.5	2	509.87	511.64	1
161	2	16.67	-1200	0	-200	-1200	1	515.89	516.76	0
162	2	16.67	-1200	0	-200	-700	2	517.84	518.4	0
163	2	16.67	-1200	0	-200	-450	2	519.47	519.97	0
164	2	16.67	-1200	0	-325	-450	1	521.05	522.24	0
165	2	16.67	-1200	0	-325	-387.5	2	523.32	523.92	0
166	2	16.67	-1200	0	-325	-356.25	2	525	525.54	0
167	2	16.67	-1200	0	-325	-356.25	1	526.61	527.13	0.5
168	2	16.67	-1200	0	-325	-356.25	2	528.21	530.11	1
169	2	33.33	-1200	0	-400	-1200	1	534.44	537.21	0
170	2	33.33	-1200	0	-400	-800	2	538.29	538.8	0
171	2	33.33	-1200	0	-400	-600	2	539.87	540.99	0
172	2	33.33	-1200	0	-400	-500	2	542.07	542.48	0
173	2	33.33	-1200	0	-400	-450	2	543.55	544.04	0
174	2	33.33	-1200	0	-400	-425	2	545.11	545.48	0
175	2	33.33	-1200	0	-400	-425	1	546.56	547.01	0.5
176	2	33.33	-1200	0	-400	-425	2	548.09	548.56	1
177	2	50	-1200	0	-600	-1200	1	552.92	553.92	0
178	2	50	-1200	0	-600	-900	2	555	555.61	0
179	2	50	-1200	0	-600	-750	2	556.69	557.64	0
180	2	50	-1200	0	-600	-675	2	558.71	559.31	0
181	2	50	-1200	0	-600	-637.5	2	560.38	561.08	0
182	2	50	-1200	0	-600	-618.75	2	562.16	562.6	0
183	2	50	-1200	0	-600	-618.75	1	563.67	564.29	0.5
184	2	50	-1200	0	-600	-618.75	2	565.37	565.94	1
